# Supplementary material for: TCF7 is highly expressed in immune cells on the atherosclerotic plaques, and regulating inflammatory signaling via NFκB/AKT/STAT1 signaling
Source: Biosci Rep. 2022 Jul 18;42(7):BSR20212064. doi: 10.1042/BSR20212064 (PMC9297684; doi:10.1042/BSR20212064)
Supplement: Supplementary Tables S1-S6 [file BSR-2021-2064_supp1.zip]

Archive with 6 entries (6 files):
- BSR-2021-2064_suppST1.xlsx
- BSR-2021-2064_suppST2.xlsx
- BSR-2021-2064_suppST3.xlsx
- BSR-2021-2064_suppST4.xlsx
- BSR-2021-2064_suppST5.xlsx
- BSR-2021-2064_suppST6.xlsx
