# Supplementary material for: TCF7 is highly expressed in immune cells on the atherosclerotic plaques, and regulating inflammatory signaling via NFκB/AKT/STAT1 signaling
Source: Biosci Rep. 2022 Jul 18;42(7):BSR20212064. doi: 10.1042/BSR20212064 (PMC9297684; doi:10.1042/BSR20212064)
Supplement: Supplementary Tables S1-S6 [file BSR-2021-2064_supp1.zip › BSR-2021-2064_suppST1.xlsx]

## Sheet: Supplemental Table 1
Supplemental Table 1
Demographic and Clinical Characteristics of All patients
		Entire Cohort (n=46)				Asymptomstic (n=29)				Symptomatic (n=17)
	variable	mean	SD	median	percent	mean	SD	median	percent	mean	SD	median	percent	p value
Basic Clinical Characteristics	Age (years)	72.8478	8.66402	73		70.8276	8.98836	72		76.2941	7.05128	75		0.506867
	Gender (male, %)				63.0435				58.6207				70.5882	0.417
	Ethnicity				0				0				0	0.5425
	hispanic (0)				17.3913				13.7931				23.5294
	non-hispanic (1)				80.4348				82.7586				76.4706
	Not Reported (2)				2.17391				3.44828				0
	Race				0				0				0	0.1673
	white (5)				58.6957				62.069				52.9412
	african american (4)				6.52174				6.89655				5.88235
	asian (1)				6.52174				10.3448				0
	more than one race/not declared (3)				4.34783				6.89655				0
	Not reported (2)				23.913				13.7931				41.1765
	Tobacco use				0				0				0	0.2143
	current (1)				13.0435				17.2414				5.88235
	past (2)				47.8261				48.2759				47.0588
	none (0)				34.7826				34.4828				35.2941
	not declared (3)				4.34783				0				11.7647
Basic Blood Chemistry	White blood cell (10^3/μL)	9.68478	3.56476	9.6		10.0345	3.32558	10.3		9.08824	3.97317	8.6		0.908524
	Red Blood Cells (10^6/μL)	3.67783	0.588104	3.715		3.70483	0.586269	3.73		3.63176	0.606365	3.61		0.992921
	Hemoglobin (g/dL)	10.9761	1.67746	10.9		11.0793	1.5472	11.3		10.8	1.91638	10.8		0.972944
	Hematocrit (%)	34.3478	10.1063	33		35.3862	11.9082	33.9		32.5765	5.81459	32		0.732974
	Platelets (10^3/μL)	218.722	81.6702	210		204.938	72.3269	206		242.235	93.1293	233		7e-06
	Neutrophil (10^3/μL)	10.5804	10.7164	9.2		11.6	13.2992	9.2		8.84118	2.89332	9		0.737633
	Lymphocytes (10^3/μL)	1.56087	1.64472	1.05		1.64483	1.99993	0.9		1.41765	0.757657	1.4		0.977992
	Monocytes(10^3/μL)	0.884783	1.59443	0.7		1.0069	1.98151	0.7		0.676471	0.453499	0.7		0.967995
	Eosinophil (10^3/μL)	0.243478	0.633737	0		0.203448	0.560282	0		0.311765	0.75654	0		0.989506
	Basophil (10^3/μL)	0.0413043	0.120326	0		0.0413793	0.140197	0		0.0411765	0.0795206	0		0.99998
	Neutrophil (%)	71.8239	20.121	76.1		72.469	23.1953	83.5		70.7235	13.9671	73.6		0.832152
	Lymphocytes (%)	19.4391	19.8342	14.15		17.3655	19.3146	10		22.9765	20.7965	16.7		0.49571
	Monocytes(%)	6.63913	3.38181	6.35		5.74483	2.25493	5.7		8.16471	4.39829	7.3		0.768884
	Eosinophil %)	1.67826	4.17681	0.25		1.12414	1.94673	0.1		2.62353	6.39751	0.3		0.85553
	Basophil (%)	0.198043	0.198098	0.1		0.200345	0.215149	0.1		0.194118	0.171284	0.2		0.999397
	Creatinine (mg/dL)	1.05705	0.503862	1		1.04556	0.334162	1		1.07529	0.707293	0.89		0.997157
	Blood glucose (mg/dL)	173	61.6456	166		168.893	59.5211	160.5		179.765	66.2868	174		0.189856
	AST (U/L)	30.3077	49.7727	19		31.1304	57.8991	19		29.125	36.8327	21		0.819265
	Urea (mg/dL)	19.5333	8.00738	18		19.1786	7.07135	18		20.1176	9.55826	18		0.909805
	ALT (U/L)	22.6707	21.2835	19		23.5958	26.5528	19		21.3647	10.7639	21.2		0.794051
	EGFR (ml/min/1.73m)	55.3045	9.83483	60		56.08	7.86005	60		54.0729	12.527	60		0.809988
	Total cholesterol (mg/dL)	143.36	67.7082	135		160.25	77.7247	144		113.333	29.0043	107		3.2e-05
	LDL (mg/dL)	68.408	31.7939	61		75.5875	34.735	65.5		55.6444	21.9993	52.6		0.076055
	HDL (mg/dL)	42.8	13.9613	37		45.5	14.5739	38		38	12.083	37		0.504402
	Triglycerides (mg/dL)	101.375	36.389	97.5		98.5333	39.0345	98		106.111	33.1679	95		0.505059
	Total Cholesterol/HDL ratio	3.6008	1.82669	3.2		3.77625	2.23408	3.05		3.28889	0.693622	3.2		0.965395
	LDL/HDL ratio	8.17938	32.1376	1.5		12.1494	40.6386	1.5		1.56267	0.671215	1.41		0.351785
	HbA1c (%)	7.52143	1.67983	7.25		7.725	2.17568	7.05		7.25	0.744983	7.25		0.973975
Current Diagnoses	Hyperlipidemia (%)				84.7826				86.2069				82.3529	0.7254
	Essential (Primary) Hypertension (%)				91.3043				89.6552				94.1176	0.6041
	Diabetes +/- (%)				65.2174				65.5172				64.7059	0.9555
Current Drug Therapies	Beta-blockers (%)				47.8261				55.1724				35.2941	0.1927
	ACE Inhibitors (%)				32.6087				34.4828				29.4118	0.6737
	Angiotensin receptor blockers (ARB) (%)				28.2609				17.2414				47.0588	0.0809
	Calcium channel blockers (%)				34.7826				34.4828				35.2941	0.9555
	Thiazide diuretics (%)				17.3913				6.89655				35.2941	0.0411
	Loop diuretics				13.0435				17.2414				5.88235	0.3822
	Statins (%)				91.3043				89.6552				94.1176	0.7311
	Ezetimibe (%)				2.17391				3.44828				0	0.5418
	Oral anti-diabetics (%)				34.7826				37.931				29.4118	0.0325
	Insulin (%)				26.087				20.6897				35.2941	0.4386
	Aspirin (%)				95.6522				96.5517				94.1176	0.696
	Clopidrogrel/Plasugrel (%)				4.34783				6.89655				0	0.2769
Family CV History	Coronary artery disease				23.913				27.5862				17.6471	0.0034
	Cerebrovascular disease				2.17391				0				5.88235	0.0001
Personal CV History	TIA/Stroke (%)				43.4783				10.3448				100	0.0001
	< 6 weeks				15.2174				0				41.1765
	< 6 months				21.7391				0				58.8235
	> 6 months				6.52174				10.3448				0
	PCI (%)				19.5652				10.3448				35.2941	0.0918
	< 6 weeks				2.17391				0				5.88235
	< 6 months				0				0				0
	> 6 months				17.3913				10.3448				29.4118
	CABG (%)				23.913				37.931				0	0.0036
	< 6 weeks				0				0				0
	< 6 months				0				0				0
	> 6 months				23.913				37.931				0
	Myocardial infarction (%)				8.69565				13.7931				0	0.4631
	< 6 weeks				2.17391				3.44828				0
	< 6 months				2.17391				3.44828				0
	> 6 months				4.34783				6.89655				0
P-Value for categories were calculated using Chi-square test and Fisher's exact test. P-value for numerical values were determined using unpaired T-test and corrected for multiple comparisons using the Holm-Sidak method (alpha= 0.5).
