# Supplementary material for: TCF7 is highly expressed in immune cells on the atherosclerotic plaques, and regulating inflammatory signaling via NFκB/AKT/STAT1 signaling
Source: Biosci Rep. 2022 Jul 18;42(7):BSR20212064. doi: 10.1042/BSR20212064 (PMC9297684; doi:10.1042/BSR20212064)
Supplement: Supplementary Tables S1-S6 [file BSR-2021-2064_supp1.zip › BSR-2021-2064_suppST2.xlsx]

## Sheet: Supplemental Table 2
Supplemental Table 2. Metacluster Statistic, Cohort 1
MetaCluster Community	pbmc	plaque	Fold Change	pValue	FDR			pbmc		plaque				pbmc	plaque	Fold Change
6	0.127892	0.0413569	-3.0924	1.44548e-06	0.000140211		NK cells	0.127892		0.0413569			NK cells	0.127892	0.0413569	0.323373
12	0.0149241	0.102567	6.87259	3.35091e-06	0.000318336		CD8+ T cells	0.0149241	0.182366	0.102567	0.31136		T cells	0.504724	0.687269	1.36167
13	0.178692	0.0259309	-6.89108	2.81026e-05	0.00255733		Monocytes	0.178692		0.0259309			Monocytes	0.178692	0.0259309	0.145115
16	0.0213862	0.00481888	-4.438	4.61472e-05	0.0041071		pDCs	0.0213862		0.00481888			pDCs	0.0213862	0.00481888	0.225327
4	6.62239e-05	0.10626	1604.56	0.00134073	0.112622		Macrophages	6.62239e-05		0.10626			Macrophages	6.62239e-05	0.10626	1604.56
7	0.101768	0.15865	1.55894	0.0060983	0.481766		CD4+ T cells	0.101768	0.291122	0.15865	0.316046		CD1c+ DC	0.00705773	0.0116387	1.64907
15	0.0115336	0.0029604	-3.89596	0.00684137	0.526786		Undefined	0.0115336	0.0683673	0.0029604	0.0793239		Neutrophils	0.043182	0.0169195	0.391818
10	0.0068177	0.00208586	-3.26854	0.00742336	0.549328		CD4+CD8+ T cells	0.0068177		0.00208586			B cells	0.0486326	0.0264817	0.544527
18	0.0244185	0.0577773	2.36613	0.00912654	0.629732		CD4-CD8- T cells	0.0244185		0.0577773
1	0.00705773	0.0116387	1.64907	0.093127	1		CD1c+ DC	0.00705773		0.0116387
11	0.167442	0.208793	1.24696	0.216746	1		CD8+ T cells	0.167442		0.208793
14	0.0101459	0.0059301	-1.71092	0.318232	1		Undefined	0.0101459		0.0059301
17	0.16676	0.126083	-1.32262	0.0643452	1		CD4+ T cells	0.16676		0.126083
2	0.043182	0.0169195	-2.5522	0.137447	1		Neutrophils	0.043182		0.0169195
3	0.0486326	0.0264817	-1.83646	0.028226	1		B cells	0.0486326		0.0264817
5	0.0100382	0.00395147	-2.54037	0.0464181	1		Undefined	0.0100382		0.00395147
8	0.0366496	0.0664819	1.81399	0.128178	1		Undefined	0.0366496		0.0664819
9	0.0225934	0.0313129	1.38593	0.0731434	1		CD4+ T cells	0.0225934		0.0313129
Statistical significance for n=15 patients, determined using a two-sided Student's t-test with FDR Benjamini-Hochberg correction.
