# Supplementary material for: TCF7 is highly expressed in immune cells on the atherosclerotic plaques, and regulating inflammatory signaling via NFκB/AKT/STAT1 signaling
Source: Biosci Rep. 2022 Jul 18;42(7):BSR20212064. doi: 10.1042/BSR20212064 (PMC9297684; doi:10.1042/BSR20212064)
Supplement: Supplementary Tables S1-S6 [file BSR-2021-2064_supp1.zip › BSR-2021-2064_suppST3.xlsx]

## Sheet: T cells
Supplemental Table 3. Top 500 Differentially Expressed Genes in T cells
Top 500 Differentially Expressed Genes
Statistics derived from n=4,162 cells (n=3,386 ASYM cells, n=776 SYM cells). Significance was determined by two-sided Welch's t-test and Benjamini Hochberg correction.
Gene Name	P-values	BH P-values	Log2 Fold Change	Mean (Symptomatic)	Mean (Asymptomatic)
CD69	2.13064e-146	1.06532e-142	-1.78326	0.000509856	0.00175494
DNAJB1	9.51903e-143	2.37976e-139	-2.23968	0.000218763	0.0010332
DUSP1	4.17456e-98	6.9576e-95	-1.44156	0.000604931	0.00164308
JUNB	2.82069e-95	3.52587e-92	-1.16653	0.00140738	0.00315916
ZFP36	1.4826e-81	1.4826e-78	-1.24602	0.000717371	0.0017015
TNFAIP3	3.11671e-81	2.59726e-78	-1.9892	0.000166209	0.000659876
CXCR4	6.61589e-78	4.72563e-75	-0.782295	0.00210188	0.00361494
NR4A2	1.36517e-76	8.53228e-74	-2.80028	4.55936e-05	0.000317594
JUN	8.35999e-75	4.64444e-72	-1.23954	0.000893328	0.00210935
DNAJA1	2.54551e-70	1.27276e-67	-1.76983	0.000152492	0.000520018
NFKBIA	3.86913e-60	1.7587e-57	-1.08209	0.000835705	0.00176927
CCL4	8.34777e-55	3.47824e-52	-1.0701	0.0014042	0.00294823
HSP90AA1	7.39137e-51	2.84283e-48	-0.829175	0.00101657	0.00180611
IGKC	1.92239e-49	6.86569e-47	1.14586	0.00153849	0.000695274
HSPA1B	4.06763e-48	1.35588e-45	-1.98667	0.000136039	0.000539149
TSC22D3	1.3493e-47	4.21656e-45	-0.692188	0.00151962	0.00245529
RGS1	2.16312e-46	6.36211e-44	-1.11288	0.000662165	0.00143211
HSPA1A	1.60797e-44	4.46659e-42	-2.2466	7.9266e-05	0.000376168
RP11-138A9.2	4.50561e-43	1.18569e-40	-1.85343	8.97022e-05	0.000324147
LYZ	3.59009e-41	8.97522e-39	3.83544	0.000354943	2.48644e-05
ZFP36L2	6.90501e-41	1.64405e-38	-0.549965	0.00206295	0.00302027
IFNG	1.98048e-40	4.5011e-38	-3.62914	1.97382e-05	0.000244224
CTSW	4.56786e-40	9.93013e-38	-1.37213	0.000193991	0.00050215
MT2A	2.82658e-39	5.88871e-37	-1.27552	0.000310072	0.000750639
PPP1R15A	1.08981e-36	2.17961e-34	-1.32295	0.000224618	0.000561941
DUSP2	1.01822e-31	1.95811e-29	-1.00828	0.000474831	0.000955131
HNRNPA1	2.91833e-31	5.40432e-29	-0.528044	0.0012199	0.00175906
FOS	1.01531e-30	1.81305e-28	-0.907069	0.000860596	0.00161382
BTG2	1.41841e-28	2.44554e-26	-1.28247	0.000135434	0.00032945
ATP5I	2.02315e-28	3.37191e-26	-1.0708	0.000224304	0.000471172
DUSP10	2.89538e-28	4.66997e-26	-2.74853	1.24145e-05	8.34295e-05
CSRNP1	4.21792e-27	6.59051e-25	-2.00538	3.3404e-05	0.000134115
EIF1	1.34943e-26	2.04459e-24	-0.309586	0.00313392	0.00388403
FAM46C	8.03234e-26	1.18123e-23	-2.30735	2.11411e-05	0.000104642
KLF6	1.68323e-24	2.40462e-22	-0.680973	0.000774393	0.00124152
GZMH	2.63242e-24	3.65614e-22	-1.03624	0.000435074	0.000892285
RP11-138A9.1	4.41623e-24	5.96788e-22	-1.33359	0.000119468	0.000301095
NDUFA13	9.31563e-24	1.22574e-21	-0.9941	0.000163848	0.000326359
IFRD1	1.39866e-23	1.79315e-21	-1.63375	4.91971e-05	0.000152667
RGS2	2.03918e-23	2.54897e-21	-1.60856	7.69427e-05	0.000234634
CYBA	2.29698e-23	2.80119e-21	0.444556	0.0023247	0.00170822
AC092580.4	3.35703e-23	3.99646e-21	-1.27309	0.000126536	0.000305812
CORO1A	3.49315e-23	4.0618e-21	0.439417	0.00214436	0.00158132
MT1X	4.53772e-23	5.1565e-21	-1.12488	0.000155064	0.00033817
HSPA8	5.4572e-23	6.06355e-21	-0.561673	0.000780257	0.00115164
HSP90AB1	1.45371e-22	1.58012e-20	-0.652396	0.00057422	0.000902546
NR4A3	2.60414e-22	2.77036e-20	-3.24131	4.83901e-06	4.57601e-05
TYROBP	1.63497e-21	1.70309e-19	2.17953	0.000335664	7.40972e-05
SH3BGRL3	4.96392e-21	5.06523e-19	0.391554	0.00290536	0.00221478
DDIT4	5.38248e-21	5.38248e-19	-0.598859	0.000807175	0.00122248
FOSB	1.39921e-20	1.37177e-18	-1.08313	0.000209735	0.000444349
GNLY	1.62708e-20	1.5645e-18	-1.17467	0.000484137	0.0010929
PMAIP1	2.86485e-20	2.70268e-18	-1.96732	3.51008e-05	0.000137258
FGFBP2	5.10801e-20	4.72964e-18	-2.03597	4.42477e-05	0.000181459
NFKBID	6.52153e-20	5.92867e-18	-1.97138	2.73311e-05	0.000107177
MGP	1.62431e-19	1.45027e-17	-1.96903	2.21707e-05	8.67993e-05
GADD45B	2.70503e-19	2.37283e-17	-1.05882	0.000189845	0.000395491
INTS6	8.75264e-19	7.54538e-17	-1.18608	0.00012986	0.000295477
CCL4L2	1.79794e-18	1.52368e-16	-1.09853	0.000363394	0.00077816
TNF	1.87421e-18	1.56184e-16	-1.73674	7.86088e-05	0.000261989
BIRC3	2.59979e-18	2.13098e-16	-0.896621	0.000317951	0.000591929
CD55	3.0615e-18	2.46896e-16	-1.43858	5.58333e-05	0.000151339
S100A9	3.84486e-18	3.05148e-16	3.46037	0.00018766	1.7049e-05
MT1E	8.24054e-18	6.43792e-16	-2.17474	1.82207e-05	8.22676e-05
ATXN8OS	8.59488e-18	6.61144e-16	-0.980251	0.000141944	0.000280029
PTGER4	1.08725e-17	8.23677e-16	-1.09946	0.00013054	0.000279714
CREM	1.16826e-17	8.71832e-16	-1.17926	0.000122049	0.000276392
PSMA2	1.22429e-17	9.00215e-16	-1.05387	0.000110389	0.000229178
CST7	4.73709e-17	3.43267e-15	0.658016	0.00129117	0.000818279
PET100	9.22942e-17	6.59244e-15	-0.998363	0.000141848	0.000283375
PIK3R3_1	1.21328e-16	8.5442e-15	-1.77401	3.14103e-05	0.000107425
HSPH1	1.8522e-16	1.28625e-14	-1.74222	3.28928e-05	0.000110042
LINC00152	2.00037e-16	1.37012e-14	-0.865364	0.000226141	0.000411984
AC016831.7	2.85179e-16	1.92689e-14	-1.36057	5.88581e-05	0.000151139
YPEL5	3.64268e-16	2.42845e-14	-1.06172	0.000141285	0.00029492
CTD-3252C9.4	5.7815e-16	3.80362e-14	-2.06783	2.06814e-05	8.67078e-05
GPBP1	7.74968e-16	5.03226e-14	-0.862221	0.000201593	0.000366462
HSPA6	1.86028e-15	1.19249e-13	-2.97236	1.36397e-05	0.000107047
UQCR11	2.06118e-15	1.30454e-13	-0.509358	0.000563042	0.000801443
HERPUD1	2.51501e-15	1.57188e-13	-0.736211	0.000331069	0.000551493
TOB1	4.21377e-15	2.60109e-13	-0.965765	0.000164531	0.000321345
CDKN1A	4.95694e-15	3.02252e-13	-2.1663	1.47304e-05	6.61201e-05
SNHG8	5.18618e-15	3.12421e-13	-0.76982	0.000261075	0.000445147
SERTAD1	5.69121e-15	3.38763e-13	-1.44661	4.50161e-05	0.000122699
AC009501.4	6.71318e-15	3.94893e-13	-1.05807	0.000119518	0.000248854
RGCC	9.63259e-15	5.60035e-13	-0.887815	0.000230165	0.00042589
LIMD2	1.07465e-14	6.17614e-13	0.641279	0.000763551	0.000489546
KCNN1	1.12565e-14	6.39571e-13	-3.18762	5.39771e-06	4.91789e-05
FCER1G	1.42939e-14	8.03027e-13	2.47008	0.00017114	3.08874e-05
CCL3	1.70893e-14	9.41587e-13	-1.47764	0.000107142	0.000298384
RNF145	1.71369e-14	9.41587e-13	-1.09823	7.12849e-05	0.000152616
ATF3	3.86033e-14	2.098e-12	-3.39075	3.44128e-06	3.60943e-05
SAMSN1	5.15857e-14	2.77343e-12	-0.823101	0.000211971	0.000375021
TRAC	7.27261e-14	3.86841e-12	0.418375	0.00228366	0.00170879
NDUFB1	1.33064e-13	7.00339e-12	-0.79959	0.000203716	0.00035459
FOXP1	3.11167e-13	1.62066e-11	-0.706329	0.000281747	0.000459711
DYNLL1	3.1669e-13	1.63242e-11	-0.695957	0.000269824	0.000437103
GZMB	3.3416e-13	1.7049e-11	-0.961134	0.00022454	0.000437143
NDUFA3	3.38781e-13	1.71101e-11	-0.761106	0.000230981	0.000391465
IER2	4.1065e-13	2.05325e-11	-0.635045	0.000476028	0.000739266
IGHG3	4.21172e-13	2.08501e-11	1.10795	0.000322738	0.000149735
HSPA4L	7.05976e-13	3.46067e-11	-1.99874	1.5439e-05	6.1702e-05
TXNIP	8.16954e-13	3.9658e-11	0.301377	0.00304984	0.00247487
RAC2	1.04609e-12	5.02928e-11	0.477607	0.000967267	0.00069466
NPM1	1.4398e-12	6.85617e-11	-0.337816	0.00115143	0.00145522
CRIP1	1.4715e-12	6.94105e-11	-0.710081	0.00031128	0.000509222
CD83	1.51691e-12	7.08837e-11	-2.44213	7.91624e-06	4.30204e-05
COQ10B	1.77614e-12	8.22287e-11	-1.1954	4.9782e-05	0.000114005
S100A8	2.07814e-12	9.53273e-11	2.86924	0.000119188	1.63119e-05
MAF	2.38286e-12	1.08312e-10	-1.18305	6.24617e-05	0.000141823
DDIT3	3.47294e-12	1.56439e-10	-1.63492	2.35433e-05	7.31182e-05
NAMPT	3.93619e-12	1.75723e-10	-1.83844	1.55415e-05	5.55799e-05
HCST	4.2994e-12	1.90239e-10	0.31626	0.00190219	0.00152774
ZC3H12A	4.75673e-12	2.08629e-10	-1.73608	1.67946e-05	5.59475e-05
BHLHE40	4.854e-12	2.11043e-10	-1.33187	4.50381e-05	0.000113374
DUSP4	5.76445e-12	2.48468e-10	-1.20978	7.08451e-05	0.000163867
SRSF3	6.81802e-12	2.91368e-10	-0.519328	0.000477999	0.00068511
RAP1B	9.75504e-12	4.13349e-10	-0.801607	0.000159103	0.000277323
ZNF331	1.19134e-11	5.00564e-10	-1.09561	8.81975e-05	0.000188482
MIAT	1.25354e-11	5.22307e-10	1.27315	0.000243356	0.000100689
RP11-51J9.5	1.61772e-11	6.68481e-10	-1.1423	6.138e-05	0.000135486
RBM39	1.72193e-11	7.05708e-10	-0.467149	0.000575171	0.000795101
SLC2A3	1.86922e-11	7.59845e-10	-0.896002	0.000136423	0.00025387
CLK1	2.08106e-11	8.39137e-10	-0.804166	0.000173539	0.000303022
ZBTB16	2.83733e-11	1.13493e-09	-1.43373	2.95123e-05	7.97257e-05
AREG	6.61931e-11	2.62671e-09	-1.36465	5.04753e-05	0.000129981
TUBA1B	7.32714e-11	2.8847e-09	-0.583076	0.000340947	0.000510753
PNRC1	7.77065e-11	3.03541e-09	-0.448112	0.000556613	0.000759362
MYADM	8.81457e-11	3.4165e-09	-1.07149	7.27979e-05	0.000152992
HEXIM1	9.69294e-11	3.72805e-09	-1.20712	5.51235e-05	0.000127267
SNHG9	1.10486e-10	4.21702e-09	-1.27962	4.78449e-05	0.000116156
CCNH	1.42419e-10	5.39055e-09	-0.622444	0.000308123	0.000474349
TMA7	1.43389e-10	5.39055e-09	-0.291958	0.00152616	0.00186848
ARL6IP6	2.06885e-10	7.7196e-09	-1.14152	4.27629e-05	9.43406e-05
IGHG4	2.20797e-10	8.17766e-09	1.88784	0.000232826	6.29123e-05
SUPT3H	2.52017e-10	9.26534e-09	-1.1723	4.90703e-05	0.00011059
KPNA2	3.09049e-10	1.12792e-08	-1.43848	2.28423e-05	6.19107e-05
PIP4K2A	3.65803e-10	1.32537e-08	-0.626194	0.000244022	0.000376645
PILRB	3.93092e-10	1.414e-08	1.35667	0.000189841	7.41299e-05
PRMT2	4.08177e-10	1.45777e-08	0.809113	0.000373299	0.000213054
PNISR	4.62772e-10	1.64103e-08	0.515331	0.000768291	0.000537522
ATP5E	4.70488e-10	1.65665e-08	-0.227738	0.0019392	0.0022708
TMCO3	4.74456e-10	1.65894e-08	-1.47148	2.18203e-05	6.05089e-05
AAK1	4.92721e-10	1.71084e-08	-0.647569	0.000238416	0.000373485
LUC7L3	5.43747e-10	1.87499e-08	0.778112	0.000381272	0.000222331
CD7	5.58008e-10	1.91099e-08	0.560973	0.000729658	0.000494595
DDX24	6.55207e-10	2.22859e-08	-0.533503	0.000389414	0.000563654
CITED2	6.7871e-10	2.29294e-08	-0.684717	0.000277888	0.000446674
CKS2	6.90566e-10	2.31734e-08	-1.2844	3.80769e-05	9.27482e-05
CC2D2A	7.0328e-10	2.34427e-08	-2.02516	1.09321e-05	4.44979e-05
FTL	7.18846e-10	2.38029e-08	0.258709	0.00312433	0.00261143
GIMAP7	7.40735e-10	2.4208e-08	0.447542	0.000901603	0.000661138
IGHM	7.40764e-10	2.4208e-08	-1.55737	2.00798e-05	5.90982e-05
TSC22D2	8.53491e-10	2.75928e-08	-1.60327	2.69605e-05	8.19143e-05
XRRA1	8.55375e-10	2.75928e-08	1.9326	0.00011837	3.10077e-05
LMNA	8.81871e-10	2.82651e-08	-0.940962	0.000133171	0.000255663
CDK11A	1.09371e-09	3.48315e-08	-1.11509	4.6506e-05	0.000100736
RP11-589C21.6	1.21215e-09	3.83592e-08	-2.1556	9.48468e-06	4.22595e-05
NDUFA1	1.50804e-09	4.74226e-08	-0.44584	0.000432391	0.000588962
EGR1	1.82789e-09	5.71214e-08	-1.45329	2.5934e-05	7.10155e-05
PPDPF	2.09244e-09	6.49825e-08	-0.324262	0.000972943	0.00121815
APOBEC3G	2.32437e-09	7.17398e-08	0.60063	0.000659374	0.000434834
SRGN	2.46476e-09	7.56062e-08	-0.249503	0.00187616	0.00223037
THUMPD3-AS1	2.9348e-09	8.94757e-08	1.06706	0.000235658	0.000112478
MALAT1	3.09706e-09	9.38503e-08	0.215488	0.0217288	0.0187141
ACTG1	3.49685e-09	1.05327e-07	0.250784	0.00234544	0.0019712
GREM1	4.62935e-09	1.38603e-07	-1.3542	3.0467e-05	7.78902e-05
NR4A1	5.2318e-09	1.55708e-07	-1.28931	4.153e-05	0.000101504
MGAT4A	5.31494e-09	1.57247e-07	-0.851459	9.75907e-05	0.000176085
EMP3	5.4507e-09	1.60315e-07	0.378062	0.00110949	0.000853718
TTC14	5.92262e-09	1.73176e-07	1.05128	0.000215593	0.000104033
HLA-C	6.55468e-09	1.90543e-07	0.145135	0.00592775	0.00536043
HLA-DRB5	7.19472e-09	2.0794e-07	0.85761	0.000300097	0.000165613
NDFIP1	8.86049e-09	2.54612e-07	-0.625151	0.000203904	0.000314496
NFKBIZ	9.62818e-09	2.75091e-07	-1.14148	5.36242e-05	0.000118299
AC245100.1	1.22927e-08	3.49224e-07	-1.31627	3.43821e-05	8.56191e-05
TRDC	1.24309e-08	3.51154e-07	1.61138	0.000139109	4.55284e-05
SNHG12	1.25697e-08	3.53081e-07	-1.28982	3.06084e-05	7.4837e-05
SOCS3	1.29028e-08	3.60414e-07	-0.898013	9.52151e-05	0.000177433
ITGB1	1.36201e-08	3.78336e-07	-0.56039	0.000274501	0.000404798
AMD1	1.39717e-08	3.85958e-07	-0.937823	7.85996e-05	0.000150568
IGHA2	1.59508e-08	4.38209e-07	-2.50654	1.03718e-05	5.89386e-05
EIF5A	1.70368e-08	4.65485e-07	0.690069	0.000273987	0.000169824
PTPRC	1.77443e-08	4.82182e-07	-0.301464	0.00109983	0.00135542
OSTF1	1.90324e-08	5.14389e-07	-0.646208	0.000161794	0.000253215
MCL1	1.9573e-08	5.26155e-07	-0.593675	0.000270179	0.000407723
HNRNPA0	2.06829e-08	5.53018e-07	-0.47026	0.000381227	0.000528136
NCR3	2.37155e-08	6.30732e-07	1.86865	0.000101473	2.77863e-05
TUBB4B	2.58228e-08	6.83143e-07	-0.839284	9.2041e-05	0.000164676
IRS2	2.64852e-08	6.96978e-07	-1.6783	1.22147e-05	3.90931e-05
TSPYL2	2.85789e-08	7.48137e-07	-0.754588	0.000148336	0.000250264
CEBPZ	4.2489e-08	1.10649e-06	-0.980625	6.10321e-05	0.000120436
FAS	4.37336e-08	1.13299e-06	-1.20233	2.91234e-05	6.70163e-05
HSPA5	4.84203e-08	1.24795e-06	-0.59396	0.000231353	0.000349201
PSMB9	5.25663e-08	1.34785e-06	0.396268	0.000798623	0.000606811
KTN1	6.13543e-08	1.56516e-06	-0.634899	0.000202513	0.000314468
CHURC1	6.50252e-08	1.65039e-06	0.760263	0.000284388	0.000167899
MPHOSPH8	6.96916e-08	1.75989e-06	0.576769	0.000448578	0.000300756
EIF3A	7.29825e-08	1.83373e-06	-0.635638	0.000149828	0.000232777
CD74	7.34237e-08	1.83559e-06	0.381781	0.00144962	0.00111257
HLA-DPA1	7.41543e-08	1.83765e-06	0.566098	0.000561243	0.000379087
CD3G	7.42411e-08	1.83765e-06	-0.371287	0.00055637	0.000719668
UGP2	7.72242e-08	1.90207e-06	-0.603126	0.000195489	0.000296948
IGHA1	7.76797e-08	1.90392e-06	0.656201	0.000379527	0.000240828
NFE2L2	7.92401e-08	1.93269e-06	-0.893038	7.0061e-05	0.000130109
EVL	7.98249e-08	1.93491e-06	0.352329	0.000988477	0.000774293
DNAJB9	8.01052e-08	1.93491e-06	-0.963372	6.45923e-05	0.000125946
DYNLT1	9.42427e-08	2.26545e-06	0.858999	0.000222271	0.000122546
PPP1CA	1.08073e-07	2.58548e-06	0.443342	0.000587476	0.000432047
MYO1F	1.13939e-07	2.71283e-06	0.62907	0.000459952	0.000297402
IRF1	1.18168e-07	2.8002e-06	-0.588585	0.000236245	0.000355258
DDX5	1.37198e-07	3.23439e-06	-0.2336	0.00165855	0.00195007
TRA2B	1.37785e-07	3.23439e-06	-0.516905	0.000274974	0.000393455
TUBB2A	1.60142e-07	3.74164e-06	-1.85077	1.07412e-05	3.8743e-05
MINOS1	1.65189e-07	3.84161e-06	-0.492095	0.000289006	0.000406484
ERAP2	2.06205e-07	4.77326e-06	0.812591	0.000224737	0.000127956
HNRNPDL	2.3699e-07	5.46061e-06	-0.348345	0.000638151	0.000812429
FAM129A	2.41635e-07	5.54209e-06	-0.671271	0.000121072	0.000192805
ARID5B	2.51801e-07	5.74889e-06	-0.573215	0.000233031	0.000346712
CCSER2	2.62036e-07	5.95537e-06	-0.692379	0.000129363	0.000209044
IGLC3	2.74626e-07	6.21326e-06	0.699237	0.000318621	0.000196238
ARHGAP15	2.92863e-07	6.596e-06	0.572419	0.000400469	0.000269311
CCDC167	2.98189e-07	6.68585e-06	0.70909	0.000256808	0.000157091
ALDOA	3.11807e-07	6.95997e-06	0.33735	0.000882209	0.000698263
KDM6B	3.17582e-07	7.05738e-06	-1.12769	4.11546e-05	8.99262e-05
MGEA5	3.32012e-07	7.34539e-06	0.735875	0.000299454	0.000179808
GPSM3	3.44049e-07	7.57816e-06	0.353075	0.000760527	0.000595427
EDF1	3.86224e-07	8.46983e-06	0.311868	0.000895089	0.000721082
HSPE1	3.91473e-07	8.54744e-06	-0.462802	0.000404793	0.000557892
CDK11B	3.99898e-07	8.69343e-06	-0.906145	5.28035e-05	9.89554e-05
NDUFA7	4.37117e-07	9.46141e-06	-1.45102	1.67532e-05	4.58036e-05
TLE4	4.86387e-07	1.04825e-05	-0.736595	0.000114281	0.000190419
ANKRD28	5.19579e-07	1.11498e-05	-0.983007	9.93299e-05	0.000196334
HBB	5.40951e-07	1.15588e-05	2.62251	0.00010703	1.73801e-05
GSTP1	5.59979e-07	1.19144e-05	0.503934	0.000438833	0.000309457
ZAP70	5.66663e-07	1.20056e-05	0.787912	0.000278304	0.000161189
CCND3	6.37128e-07	1.34415e-05	-0.456417	0.000329285	0.000451821
AC133644.2	6.47637e-07	1.36058e-05	-1.2652	2.66125e-05	6.39656e-05
CCT3	7.46643e-07	1.56201e-05	-0.622257	0.000124228	0.000191222
SRSF7	7.5623e-07	1.57548e-05	-0.381919	0.000663173	0.000864163
CYCS	7.99353e-07	1.65841e-05	-0.521338	0.000240337	0.000344952
HSPB1	8.11304e-07	1.67625e-05	-0.690108	0.000116473	0.000187919
HLA-DRA	8.62801e-07	1.77531e-05	0.642132	0.000460067	0.000294795
LYAR	8.68366e-07	1.77944e-05	0.473286	0.000587612	0.00042327
HSPD1	8.89861e-07	1.81604e-05	-0.628382	0.000121955	0.000188521
TRGC2	9.27708e-07	1.88558e-05	-0.727774	0.000151308	0.000250579
TOPORS-AS1	9.3864e-07	1.90008e-05	-0.781229	8.68401e-05	0.000149243
CD40LG	1.00626e-06	2.02875e-05	-0.797242	9.13979e-05	0.000158829
USMG5	1.02108e-06	2.05036e-05	-0.391078	0.000443183	0.000581178
ACTB	1.07657e-06	2.15314e-05	0.124816	0.0066319	0.00608226
HLA-B	1.36746e-06	2.72402e-05	-0.104146	0.00584953	0.00628741
MATK	1.47891e-06	2.93434e-05	0.697546	0.000224565	0.000138471
SMNDC1	1.53357e-06	3.03078e-05	-1.19552	2.46539e-05	5.6464e-05
BLOC1S2	1.54454e-06	3.04043e-05	-0.78952	7.36363e-05	0.00012728
CD3E	1.64093e-06	3.21751e-05	-0.292796	0.000810019	0.000992283
PHACTR4	1.91e-06	3.73047e-05	-1.05635	3.88388e-05	8.07719e-05
CHMP1B	1.98668e-06	3.86514e-05	-0.611536	0.000136104	0.000207951
NDUFB11	2.30329e-06	4.46374e-05	0.405635	0.000509466	0.000384598
CD47	2.31297e-06	4.4652e-05	-0.46068	0.000273168	0.000375932
TOB2	2.40024e-06	4.61584e-05	-1.08345	3.01859e-05	6.3967e-05
POLR2E	2.45473e-06	4.70254e-05	0.784645	0.000219948	0.000127679
GLTSCR2	2.46816e-06	4.71022e-05	-0.249449	0.00108741	0.00129266
H3F3A	2.60156e-06	4.94593e-05	0.225102	0.00148405	0.00126965
MIDN	2.64647e-06	5.01225e-05	-0.827198	7.03846e-05	0.000124879
BRD2	2.86988e-06	5.40783e-05	-0.5916	0.000194732	0.000293445
ANKRD11	2.88672e-06	5.40783e-05	-0.531126	0.000165483	0.000239133
GRAMD1A	2.88778e-06	5.40783e-05	0.828575	0.000136397	7.68031e-05
CST3	2.98339e-06	5.56602e-05	1.26349	0.000127618	5.31574e-05
ICOS	3.06357e-06	5.69436e-05	-1.01596	3.80717e-05	7.69905e-05
INSIG1	3.3608e-06	6.2237e-05	-1.29084	2.40138e-05	5.87546e-05
GADD45A	3.59364e-06	6.63034e-05	-1.09773	3.41444e-05	7.30748e-05
CD27	3.62412e-06	6.66198e-05	0.515119	0.00049343	0.000345271
PHLDA1	3.64591e-06	6.6737e-05	-1.1298	3.75004e-05	8.20614e-05
ARL6IP1	3.65719e-06	6.6737e-05	-0.562898	0.000155609	0.000229871
AES	3.68742e-06	6.7044e-05	0.395554	0.000541535	0.000411673
SELK	3.72617e-06	6.75031e-05	-0.485924	0.000202664	0.000283827
POLR2L	3.96602e-06	7.15888e-05	-0.409376	0.00037038	0.000491906
ETS1	4.20829e-06	7.56886e-05	-0.406425	0.00036024	0.00047746
AKIRIN2	4.89435e-06	8.77123e-05	-0.668679	9.65766e-05	0.00015352
PSMB1	5.08106e-06	9.07332e-05	0.388927	0.000499516	0.000381479
SRRM2	5.13887e-06	9.14389e-05	0.48657	0.000405542	0.000289443
ZFP36L1	5.35923e-06	9.50218e-05	-0.501617	0.000254453	0.000360255
TMF1	5.40406e-06	9.54781e-05	-0.851465	6.66898e-05	0.000120331
BCL6	5.45237e-06	9.59925e-05	-1.5419	1.28856e-05	3.75198e-05
FXYD5	5.68911e-06	9.9809e-05	0.247126	0.0012549	0.00105735
JUND	5.76743e-06	0.000100829	-0.627502	0.000148491	0.000229401
GZMA	5.80328e-06	0.000101102	0.249267	0.00215966	0.00181698
STMN3	5.97646e-06	0.000103758	1.10063	0.000120057	5.59843e-05
PTGDR	6.05709e-06	0.000104794	1.03138	0.000144712	7.0799e-05
UBL3	6.4255e-06	0.000110784	-0.7408	7.22604e-05	0.000120754
GYPC	6.96925e-06	0.000119747	0.374207	0.000543089	0.000419009
GPR183	7.1584e-06	0.000122575	-0.547297	0.000272749	0.00039858
TONSL	7.21459e-06	0.000123116	-1.43648	1.42271e-05	3.85068e-05
NHLRC3	7.33609e-06	0.000124763	1.02513	0.000145621	7.15533e-05
SSR4	7.37221e-06	0.000124953	0.28504	0.000921589	0.000756365
ANXA7	7.61136e-06	0.000128493	0.594104	0.0002595	0.000171907
NDUFS8	7.63251e-06	0.000128493	0.565765	0.000258038	0.000174329
DNAJB6	7.66625e-06	0.000128628	-0.516546	0.000207042	0.00029618
EIF4A2	8.41566e-06	0.00014073	-0.29787	0.000603072	0.000741373
RFC1	8.49816e-06	0.000141478	-0.805158	5.71921e-05	9.99339e-05
IL2RB	8.51698e-06	0.000141478	0.925481	0.000146624	7.71981e-05
RAB3B	8.7119e-06	0.000144237	-2.12021	6.3878e-06	2.77714e-05
KLRB1	9.74959e-06	0.000160884	0.491423	0.00120985	0.000860591
RTCA	9.86544e-06	0.000162261	-0.982588	3.07274e-05	6.07176e-05
ESD	1.16575e-05	0.000191106	0.639994	0.00022226	0.000142628
MTERF4	1.18145e-05	0.000193048	0.816909	0.000168508	9.56546e-05
KLRF1	1.32542e-05	0.000215867	1.17684	9.64427e-05	4.26583e-05
TIPIN	1.35111e-05	0.000219336	0.496493	0.000350116	0.000248172
ING3	1.36147e-05	0.000220302	-1.0866	2.20912e-05	4.69155e-05
DDX3Y	1.4544e-05	0.000234581	-0.809971	5.65958e-05	9.92224e-05
ZFAS1	1.46171e-05	0.000235001	-0.321814	0.000556134	0.000695112
TSTD1	1.49908e-05	0.000240237	0.441235	0.00042559	0.000313449
ARF6	1.56427e-05	0.000249153	-0.346243	0.000423987	0.000538992
ZBTB38	1.56916e-05	0.000249153	-0.641729	0.000120646	0.000188231
CXCR3	1.56966e-05	0.000249153	0.541279	0.000302571	0.000207915
METTL2B	1.59112e-05	0.000251759	-0.942407	4.82128e-05	9.26522e-05
ROMO1	1.61674e-05	0.000255007	-0.571633	0.000136319	0.000202598
P3H1	1.75779e-05	0.000276382	-0.99756	4.27016e-05	8.52588e-05
SLC25A45	1.80489e-05	0.000281951	1.03027	0.000121203	5.93433e-05
CELF1	1.80711e-05	0.000281951	0.832743	0.000194551	0.000109233
ZMYND8	1.81013e-05	0.000281951	-1.00872	2.72023e-05	5.47345e-05
GMFG	1.91412e-05	0.000297224	0.240104	0.00121427	0.00102811
N4BP2L2	2.00924e-05	0.000311028	0.35981	0.000746582	0.000581786
C9orf78	2.05316e-05	0.000316846	-0.42663	0.000236809	0.000318292
ABHD17A	2.06355e-05	0.00031747	0.672623	0.000170335	0.000106862
SBDS	2.11009e-05	0.000323633	-0.540389	0.000153922	0.000223858
C1orf52	2.12739e-05	0.00032529	-0.812144	5.08232e-05	8.92364e-05
ANP32E	2.1407e-05	0.000326326	-0.5972	0.000111021	0.00016795
PGLS	2.16407e-05	0.000328886	0.625239	0.000216795	0.000140551
LRIF1	2.19412e-05	0.000332442	-0.926602	3.0586e-05	5.81376e-05
SLFN12L	2.2409e-05	0.000338505	1.0736	9.99673e-05	4.74976e-05
PRDM1	2.299e-05	0.000346235	-0.448567	0.000312508	0.000426474
MED21	2.3117e-05	0.000347102	-1.00246	2.95557e-05	5.92122e-05
NDUFS7	2.41131e-05	0.000360974	0.525653	0.000255563	0.000177526
USP8	2.48241e-05	0.000370508	0.778261	0.000220542	0.000128591
WDR45B	2.5772e-05	0.000383511	-0.961307	3.44351e-05	6.70477e-05
ID2	2.61732e-05	0.000388326	-0.289957	0.00114216	0.00139641
CD63	2.81923e-05	0.000417046	0.408764	0.00043761	0.000329638
ADH5	2.90956e-05	0.000428697	0.690156	0.000180054	0.000111595
FOXN2	2.91514e-05	0.000428697	-1.20067	2.12536e-05	4.88506e-05
FMNL1	2.92759e-05	0.000429265	0.611411	0.00022045	0.000144297
TIGIT	3.03284e-05	0.000443397	0.809326	0.000185694	0.000105966
PCSK7	3.04864e-05	0.000444407	0.436479	0.000566866	0.000418878
TRIM56	3.07332e-05	0.000446703	0.764342	0.000166108	9.77914e-05
AKR1B1	3.24946e-05	0.000470936	0.773755	0.000169639	9.92206e-05
GTPBP1	3.29572e-05	0.00047626	-0.953828	2.95624e-05	5.72626e-05
SUN2	3.51114e-05	0.000505927	0.525705	0.00030507	0.000211908
MAP1LC3B	3.61627e-05	0.000519579	-0.447925	0.000186212	0.000254008
RNF139	3.63979e-05	0.000521461	-0.827931	5.12825e-05	9.10335e-05
RIC3	3.77977e-05	0.000539967	-0.894238	4.08586e-05	7.59409e-05
NEMF	3.91068e-05	0.000557077	0.817833	0.000250722	0.000142233
RP11-1399P15.1	4.00606e-05	0.000569042	-1.25275	1.91059e-05	4.55286e-05
ANXA2R	4.1381e-05	0.000586133	0.708129	0.000211722	0.000129598
LMOD3	4.19133e-05	0.000591996	-1.27088	1.86167e-05	4.49238e-05
LYST	4.33446e-05	0.000610487	0.721398	0.000190149	0.000115327
TBPL1	4.38885e-05	0.000616411	-0.878936	4.84867e-05	8.9168e-05
S100A10	4.43289e-05	0.000620853	-0.219781	0.00107487	0.00125175
STAT6	4.68569e-05	0.000654426	1.03444	0.000105318	5.14167e-05
TRAF3IP3	4.73016e-05	0.000658797	0.409245	0.000461461	0.000347489
NDUFS5	5.10454e-05	0.000708964	-0.288997	0.000482598	0.000589634
MTHFD2	5.1352e-05	0.000711247	-0.985965	2.88573e-05	5.71559e-05
RP11-596C23.2	5.23877e-05	0.000723587	1.15813	0.000144405	6.47066e-05
ELF1	5.45104e-05	0.000750832	-0.396202	0.000309369	0.000407142
JMJD6	5.64393e-05	0.000775265	-0.707429	8.59675e-05	0.000140376
CHST12	5.83553e-05	0.000799387	0.537902	0.00032036	0.000220655
METTL15	5.96566e-05	0.000814981	-0.875	5.5143e-05	0.000101133
G3BP2	6.05944e-05	0.000823533	-0.548999	0.000130125	0.000190381
REL	6.0612e-05	0.000823533	-0.575481	0.000138398	0.000206237
PIM2	6.12638e-05	0.000830133	-0.646239	9.00273e-05	0.0001409
GNB2L1	6.23448e-05	0.000842497	0.131156	0.00316079	0.00288612
DCK	6.47112e-05	0.000872119	-0.630314	7.61476e-05	0.000117869
SPP1	6.51783e-05	0.000876053	-1.46592	2.77304e-05	7.66022e-05
XCL1	6.65529e-05	0.000892131	0.757062	0.000200226	0.000118474
DENND2D	6.70297e-05	0.000896118	0.587974	0.00022726	0.000151191
BCL7B	6.74366e-05	0.000899155	-0.660613	6.24958e-05	9.87904e-05
RP11-291B21.2	7.09259e-05	0.000943164	-1.49463	1.36414e-05	3.84403e-05
MYL12B	7.17337e-05	0.000951375	0.207129	0.0013697	0.00118652
GZMK	7.38298e-05	0.000976584	0.281191	0.00194796	0.001603
SNX22	7.67048e-05	0.00101194	-1.24728	2.04817e-05	4.86222e-05
BTF3	8.32687e-05	0.00109564	0.167538	0.00190559	0.00169667
BRI3	8.50463e-05	0.00111609	1.099	7.72639e-05	3.607e-05
DDX3X	8.60923e-05	0.00112686	-0.474035	0.000207175	0.000287764
RAB2A	8.84565e-05	0.00115478	-0.570581	0.000120037	0.000178269
RNPEPL1	9.24783e-05	0.00120414	0.70953	0.000142575	8.71871e-05
PFN1	9.37537e-05	0.00121758	0.143514	0.00293901	0.00266072
YIPF4	9.66202e-05	0.00124998	0.563851	0.00022341	0.000151136
SAMD3	9.67488e-05	0.00124998	-0.549754	0.000147129	0.000215373
ETF1	9.73069e-05	0.00125118	-0.84905	3.89363e-05	7.01366e-05
FDX1	9.73417e-05	0.00125118	-0.601624	8.93328e-05	0.000135556
HYPK	9.76054e-05	0.00125135	-1.09984	1.89876e-05	4.06961e-05
AC008079.10	9.83818e-05	0.00125808	-1.27084	1.48369e-05	3.58016e-05
TMIGD2	9.88344e-05	0.00126064	1.18747	7.70595e-05	3.38347e-05
RLF	9.98418e-05	0.00127025	-1.18351	1.95223e-05	4.43406e-05
SRP9	0.000101616	0.00128955	-0.376129	0.000239535	0.000310881
FTH1	0.000101963	0.00129067	-0.128959	0.00316908	0.0034654
ANK3	0.000102969	0.00130011	-1.06039	2.47336e-05	5.15817e-05
PSMA7	0.000103777	0.00130701	0.322347	0.000685588	0.000548311
OLA1	0.000104763	0.00131612	-0.685722	5.60459e-05	9.01502e-05
CD53	0.00010912	0.00136742	-0.231244	0.000758779	0.00089069
SLA	0.000112493	0.00140616	0.391354	0.000433087	0.000330191
SYTL3	0.000114675	0.00142986	-0.564945	0.000175704	0.000259924
UPF3B	0.000116706	0.00145157	-0.812761	4.55675e-05	8.00424e-05
COLEC12	0.000118093	0.00146518	-1.24512	2.12641e-05	5.04039e-05
SRSF1	0.000124837	0.00154502	0.765663	0.000130604	7.68192e-05
VPS28	0.00012615	0.0015574	0.389152	0.00039067	0.000298307
HLA-DMB	0.000129117	0.00159011	1.0828	6.7945e-05	3.20777e-05
BCL2A1	0.000132105	0.00162292	-1.08241	2.40156e-05	5.08547e-05
NCL	0.000138522	0.00169758	-0.342194	0.00035075	0.00044464
PSMB8-AS1	0.0001396	0.0017066	0.509596	0.000223663	0.000157105
LSM3	0.000141669	0.00172613	0.583424	0.000285468	0.000190515
PLEC	0.000141888	0.00172613	0.894392	0.000112163	6.03405e-05
SELT	0.000144673	0.00175575	-0.385633	0.000220246	0.000287736
TMC6	0.000145128	0.00175699	0.56743	0.000237486	0.00016026
PURA	0.000153093	0.00184719	0.956889	0.000116181	5.98527e-05
REEP3	0.000153317	0.00184719	-0.971346	2.70924e-05	5.31192e-05
CH17-189H20.1	0.000158752	0.00190808	0.453033	0.000342796	0.000250414
BIRC2	0.000160474	0.00192415	-0.827807	4.3992e-05	7.80852e-05
DYNC1I2	0.000161767	0.00193501	-0.85683	3.96114e-05	7.17384e-05
NQO2	0.000163185	0.00194732	1.07972	8.53744e-05	4.03923e-05
FAM53C	0.00016456	0.00195905	-1.0827	2.26666e-05	4.80076e-05
TUFM	0.000168786	0.00200458	0.42234	0.00030201	0.000225364
LINC00869	0.000169455	0.00200776	-0.476654	0.000159304	0.000221673
GRK6	0.00017105	0.00202187	0.68256	0.000152653	9.51119e-05
P4HB	0.000172765	0.00203732	0.424395	0.000316278	0.000235675
CELF2	0.00017586	0.00206894	-0.353698	0.000370134	0.000472969
CD6	0.000184055	0.00216027	-0.519553	0.000153281	0.00021973
CD99	0.000190438	0.00222995	-0.236547	0.00078622	0.0009263
CXCL14	0.00019684	0.00229953	-0.786013	4.64949e-05	8.01712e-05
BTG3	0.000204551	0.00238405	-0.817874	5.43034e-05	9.57264e-05
SPTLC1	0.000206785	0.00240447	-1.26506	1.48733e-05	3.57459e-05
AKR1A1	0.000207348	0.00240542	0.694602	0.000132042	8.15861e-05
NUP210	0.000208983	0.00241879	0.834991	0.000102829	5.76446e-05
SMDT1	0.000210782	0.00243315	0.365231	0.000520697	0.00040424
NUCB2	0.000211197	0.00243315	0.579468	0.000222454	0.000148869
B2M	0.000215507	0.00247709	0.0873678	0.0131698	0.012396
SPON2	0.000222895	0.00255614	-0.659817	8.2298e-05	0.000130021
ACAP1	0.000225158	0.00257617	0.290221	0.000822543	0.000672656
RP3-394A18.1	0.000227291	0.00259464	-1.04459	2.16545e-05	4.46683e-05
LEF1	0.000228801	0.00260593	-0.618486	7.3143e-05	0.000112294
GIMAP1	0.000230592	0.00262037	0.424168	0.000318362	0.000237265
CH17-373J23.1	0.000234356	0.0026571	-0.713766	8.20251e-05	0.000134528
DDX17	0.000236398	0.00267418	0.399753	0.000397741	0.000301483
NT5C	0.000241024	0.00272036	0.676637	0.000157255	9.83819e-05
SIGIRR	0.000251094	0.00282764	0.414118	0.000309472	0.000232252
CYTIP	0.000251984	0.00283128	-0.25934	0.000578829	0.000692818
DEDD2	0.000253898	0.00284639	-0.606477	7.22287e-05	0.000109971
PHF3	0.000256502	0.00286915	-0.641151	7.70062e-05	0.000120097
MIR4435-2HG	0.00025885	0.00288895	-0.648778	7.7511e-05	0.000121525
NSUN5	0.000283544	0.0031575	0.862205	9.65877e-05	5.3134e-05
IGLC2	0.00028449	0.003161	0.509564	0.000475239	0.000333824
YPEL3	0.000291668	0.00323357	0.635598	0.00014591	9.39182e-05
BROX	0.000293502	0.0032467	-0.665253	6.1475e-05	9.74899e-05
SOCS1	0.000299326	0.00330381	-0.429818	0.000201514	0.000271452
PPP2R1A	0.000311148	0.00342674	0.543128	0.000166332	0.000114151
TAGAP	0.000319692	0.0035131	-0.539004	0.000137108	0.000199214
2019-09-06	0.000336553	0.00368861	0.417483	0.000310393	0.000232401
DIP2A	0.000337139	0.00368861	0.806905	0.000124064	7.09161e-05
MSL2	0.000340104	0.00371293	-1.06091	2.40039e-05	5.00779e-05
TXNDC17	0.000348806	0.00379452	-0.658635	5.96228e-05	9.41199e-05
MMP25-AS1	0.000349096	0.00379452	1.09518	6.79154e-05	3.17896e-05
ATP5D	0.000356337	0.00386483	0.298248	0.000558075	0.000453849
SFPQ	0.000359686	0.00389271	-0.410125	0.000220973	0.000293629
RBFOX3	0.000364445	0.00393569	-1.24669	1.50518e-05	3.57173e-05
BNIP3	0.000366105	0.00394509	-0.81375	3.65212e-05	6.4196e-05
CYSLTR1	0.000367552	0.00395217	1.27061	7.74115e-05	3.2086e-05
GPM6A	0.000379108	0.00406769	-1.07983	1.99185e-05	4.21035e-05
RSRP1	0.000385607	0.00412053	-0.354936	0.00034418	0.000440182
TRAPPC4	0.000385952	0.00412053	0.712187	0.000133486	8.14793e-05
FAM89B	0.000386505	0.00412053	0.85033	8.08973e-05	4.48703e-05
SCAI	0.000388875	0.00413697	1.41964	6.50987e-05	2.43342e-05
ZFAND5	0.000398585	0.00423127	-0.573041	9.52289e-05	0.000141668
C1orf162	0.000402122	0.00425976	0.67307	0.000142162	8.91601e-05
ID1	0.000406571	0.00429779	-1.29107	2.0431e-05	4.99967e-05
FAM215B	0.000417904	0.00440827	0.649953	0.00017042	0.000108609
RP5-1028K7.2	0.000420131	0.00442243	0.962771	9.98769e-05	5.12439e-05
PHTF1	0.000421105	0.00442337	-1.01861	2.13173e-05	4.31882e-05
FKBP2	0.000424804	0.00445287	0.533296	0.000201824	0.000139455
RNF19A	0.00042612	0.00445732	-0.494546	0.000156511	0.000220505
ODF2L	0.00042708	0.00445804	0.522827	0.000297028	0.000206734
THEM4	0.00043066	0.00448604	-0.54663	0.00010251	0.000149733
HTATSF1	0.000436883	0.00454141	-0.639827	5.60735e-05	8.73705e-05
SH3YL1	0.000439072	0.00455469	-0.732898	4.63969e-05	7.71104e-05
ZNF276	0.000449251	0.00465064	0.769784	0.00014283	8.37705e-05
SPTY2D1	0.000457544	0.0047267	-0.810755	3.40155e-05	5.96675e-05
CPNE2	0.000461715	0.00475994	1.41236	6.11552e-05	2.29759e-05
POLR2J3	0.000471769	0.00485359	0.375574	0.000453653	0.000349675
ID3	0.000473289	0.00485923	-1.32049	2.25923e-05	5.64245e-05
YPEL1	0.000476039	0.00487744	1.21861	7.46267e-05	3.20668e-05
PER1	0.000479274	0.00490055	-0.997122	2.57983e-05	5.14937e-05
TUBA1C	0.000490436	0.00500445	-0.783692	3.89367e-05	6.70308e-05
LINC00987	0.000496769	0.00505875	1.12391	9.10565e-05	4.1781e-05
SH3BP1	0.000500908	0.00508805	0.750997	0.000117979	7.01025e-05
RORA	0.000501682	0.00508805	-0.424194	0.000225832	0.000303026
GBP4	0.000506305	0.00512455	-0.934323	2.74596e-05	5.24751e-05
FLNA	0.000507836	0.00512965	0.47295	0.000240147	0.000173024
NBEAL1	0.000515231	0.00519386	-0.198385	0.00105796	0.00121391
GOLT1B	0.000525683	0.00528856	-0.790463	3.10026e-05	5.3623e-05
TCP1	0.000534949	0.00536825	-0.476974	0.000120226	0.000167333
RRS1	0.000535752	0.00536825	-0.836503	2.67722e-05	4.78076e-05
PTP4A1	0.000540182	0.00540182	-0.755325	3.63095e-05	6.12909e-05

## Sheet: CD8+T cells
Supplemental Table 3. Top 500 Differentially Expressed Genes in CD8+ T cells
Top 500 Differentially Expressed Genes
Statistics derived from n=1,747 cells (n=1,425 ASYM cells, n=322 SYM cells). Significance was determined by two-sided Welch's t-test and Benjamini Hochberg correction.
Gene Name	P-values	BH P-values	Log2 Fold Change	Mean (Symptomatic)	Mean (Asymptomatic)
DNAJB1	1.67119e-64	8.35595e-61	-2.65593	0.000178662	0.00112603
CCL4	1.08219e-55	2.70548e-52	-1.2731	0.00211806	0.00511894
CD69	1.44685e-49	2.41142e-46	-1.78597	0.000476213	0.00164222
DUSP1	7.92091e-42	9.90113e-39	-1.72302	0.0004733	0.00156249
NR4A2	2.33227e-40	2.33227e-37	-3.64916	2.95853e-05	0.000371178
JUNB	4.11036e-35	3.4253e-32	-1.23973	0.00117133	0.00276614
DNAJA1	2.20993e-34	1.57852e-31	-2.13554	0.000121886	0.000535567
ZFP36	1.63713e-32	9.373e-30	-1.33002	0.000635747	0.0015983
GNLY	1.68714e-32	9.373e-30	-2.14716	0.000421413	0.00186667
IFNG	2.14637e-30	1.07319e-27	-5.41082	8.60889e-06	0.000366241
HSPA1A	2.62746e-30	1.1943e-27	-2.88417	6.26087e-05	0.00046223
JUN	8.40449e-28	3.50187e-25	-1.2596	0.000860621	0.00206058
FGFBP2	2.3645e-26	9.09423e-24	-3.47475	3.02389e-05	0.00033618
CTSW	3.79184e-25	1.35423e-22	-1.66049	0.000196424	0.000620943
HSP90AA1	1.85923e-24	6.19744e-22	-1.07066	0.00093407	0.00196192
HSPA1B	1.3573e-23	4.24155e-21	-2.37718	0.000112778	0.000585908
CXCR4	1.29222e-22	3.80066e-20	-0.663743	0.00253956	0.00402314
CCL4L2	3.87928e-22	1.07758e-19	-1.49049	0.000514611	0.00144597
IGKC	2.79504e-21	7.35537e-19	1.48052	0.00154247	0.000552758
CCL3	3.99417e-21	9.98542e-19	-3.03249	5.84168e-05	0.00047798
PPP1R15A	5.44164e-19	1.29563e-16	-1.61084	0.000169377	0.000517326
NFKBIA	1.12349e-18	2.55339e-16	-1.06375	0.000703726	0.00147104
LYZ	2.23211e-18	4.85242e-16	4.09438	0.000433147	2.53573e-05
GZMH	5.5923e-18	1.16506e-15	-1.08127	0.000711512	0.00150548
TSC22D3	4.59391e-17	8.8645e-15	-0.71418	0.00143836	0.0023597
FOS	4.60954e-17	8.8645e-15	-1.1767	0.000594288	0.00134344
MT2A	1.01113e-16	1.87246e-14	-1.33321	0.000314031	0.000791241
FOSB	7.08811e-16	1.22638e-13	-1.6316	0.000149361	0.000462804
ZFP36L2	7.11303e-16	1.22638e-13	-0.54336	0.00195735	0.00285257
BTG2	2.01001e-15	3.35002e-13	-1.79116	8.09107e-05	0.000280025
GZMB	4.43118e-15	7.14706e-13	-1.44605	0.000248558	0.000677223
NR4A3	5.17475e-15	8.08554e-13	#NAME?	0	5.7472e-05
MALAT1	5.52683e-15	8.37399e-13	0.36222	0.0294541	0.0229143
TNF	5.85307e-15	8.60746e-13	-2.47186	6.6995e-05	0.00037166
LINC00152	1.44416e-14	2.04608e-12	-1.21658	0.000224296	0.000521255
NDUFA13	1.47318e-14	2.04608e-12	-1.46684	0.000114183	0.00031562
DUSP2	2.1309e-14	2.8796e-12	-0.967654	0.000640522	0.00125264
CYBA	7.73054e-14	1.01718e-11	0.563915	0.00276029	0.00186723
AC092580.4	1.07491e-12	1.36335e-10	-1.48667	0.000128213	0.000359305
RGS1	1.09068e-12	1.36335e-10	-0.867462	0.000835655	0.00152461
DDIT4	1.79714e-12	2.19164e-10	-0.84873	0.00067528	0.00121612
ATP5I	3.183e-12	3.78928e-10	-1.21048	0.000207828	0.000480944
B2M	4.48848e-12	5.21917e-10	0.193793	0.0168569	0.014738
DDIT3	4.65683e-12	5.29185e-10	-4.19779	3.52912e-06	6.47629e-05
RP11-138A9.2	7.05444e-12	7.83827e-10	-1.659	8.171e-05	0.000258038
TNFAIP3	9.10198e-12	9.89346e-10	-1.34398	0.000187756	0.000476619
COQ10B	1.55544e-11	1.65472e-09	-2.09697	2.83063e-05	0.000121097
RNF145	3.67774e-11	3.83098e-09	-1.84276	4.3079e-05	0.000154523
SERTAD1	3.76246e-11	3.83924e-09	-2.31546	2.69184e-05	0.00013399
HNRNPA1	4.88319e-11	4.88319e-09	-0.583694	0.00102204	0.00153172
LRIF1	6.6388e-11	6.50863e-09	-2.87885	9.77058e-06	7.18688e-05
MGP	9.56445e-11	9.19659e-09	-2.48433	1.53686e-05	8.59985e-05
MT1E	2.05874e-10	1.94221e-08	-2.60467	1.67803e-05	0.000102067
CD40LG	2.35401e-10	2.17964e-08	-3.28615	8.17278e-06	7.97259e-05
KLRD1	3.86962e-10	3.51784e-08	-1.22115	0.000231991	0.000540846
PIK3R3_1	3.9616e-10	3.53714e-08	-2.11021	2.61274e-05	0.000112806
DUSP10	4.57194e-10	3.98125e-08	-2.84028	1.13628e-05	8.13761e-05
HSPH1	4.61825e-10	3.98125e-08	-2.30282	2.27021e-05	0.000112017
ATXN8OS	4.74326e-10	4.01971e-08	-1.33765	0.000104395	0.000263846
SH3BGRL3	4.88433e-10	4.07027e-08	0.470883	0.00292348	0.00210936
HSP90AB1	7.68812e-10	6.30174e-08	-0.821622	0.000474083	0.00083789
HSPA6	9.83212e-10	7.92913e-08	-3.616	1.20845e-05	0.000148168
ANK3	1.03407e-09	8.20693e-08	-4.16164	2.50255e-06	4.4788e-05
SPON2	1.18505e-09	9.25823e-08	-1.68089	5.52819e-05	0.000177248
PSMA2	2.68412e-09	2.0647e-07	-1.37611	8.12563e-05	0.000210915
EIF1	2.86177e-09	2.16801e-07	-0.320309	0.00316519	0.00395206
DYNLL1	4.86106e-09	3.62766e-07	-1.03431	0.000202516	0.000414781
HLA-C	5.04973e-09	3.71304e-07	0.223962	0.00713753	0.00611123
HEXIM1	6.14157e-09	4.45042e-07	-1.72145	4.55238e-05	0.000150123
KPNA2	6.35771e-09	4.54122e-07	-3.05181	6.20726e-06	5.14737e-05
CORO1A	7.35617e-09	5.1804e-07	0.486225	0.00218255	0.0015581
INTS6	9.02526e-09	6.21623e-07	-1.35396	0.000127003	0.000324636
TMSB4X	9.0757e-09	6.21623e-07	0.172602	0.0151407	0.0134335
CCNH	2.03509e-08	1.37506e-06	-0.90633	0.000276844	0.000518881
IFRD1	2.08276e-08	1.38057e-06	-1.67404	4.45159e-05	0.000142053
IGHG3	2.09897e-08	1.38057e-06	1.83451	0.000354255	9.93285e-05
CKS2	2.12607e-08	1.38057e-06	-2.52906	1.32223e-05	7.63184e-05
REEP3	2.2668e-08	1.45308e-06	-3.19504	5.08293e-06	4.65498e-05
EEF1A1	2.45613e-08	1.55451e-06	0.210118	0.00901159	0.00779022
SNHG8	2.725e-08	1.70313e-06	-1.09827	0.000172834	0.000370035
FAM46C	2.99558e-08	1.84913e-06	-1.97777	2.7192e-05	0.000107105
CST7	4.86272e-08	2.96507e-06	0.553533	0.00187679	0.00127875
FTL	5.02224e-08	3.02545e-06	0.449349	0.00333388	0.00244164
EIF3A	6.77351e-08	4.03185e-06	-1.15366	0.000105309	0.000234288
TUBA1B	1.04481e-07	6.14595e-06	-0.916392	0.000234928	0.0004434
CSRNP1	1.09288e-07	6.35397e-06	-1.94182	2.67619e-05	0.000102816
MYADM	1.38593e-07	7.96509e-06	-1.4876	5.82787e-05	0.000163426
NFKBID	1.97774e-07	1.12371e-05	-1.84949	3.12435e-05	0.000112593
HSPA8	2.03699e-07	1.14438e-05	-0.594935	0.00067435	0.00101854
GADD45B	2.27615e-07	1.26453e-05	-1.0715	0.000198942	0.000418101
OSTF1	2.41537e-07	1.31299e-05	-1.11398	0.000117333	0.000253956
PHACTR4	2.4159e-07	1.31299e-05	-1.8756	2.49372e-05	9.15082e-05
IGHA1	2.49272e-07	1.34017e-05	1.29419	0.000426648	0.000173972
GBP5	2.59382e-07	1.37969e-05	-1.63436	4.0457e-05	0.000125599
S100A9	2.68254e-07	1.41186e-05	4.25862	0.000219661	1.14757e-05
TYROBP	2.79244e-07	1.4544e-05	2.23922	0.000295678	6.26251e-05
MT1X	3.12274e-07	1.60966e-05	-0.982361	0.000167507	0.000330942
TRAC	3.28424e-07	1.66535e-05	0.506507	0.00255658	0.00179964
AREG	3.29739e-07	1.66535e-05	-2.39918	1.49764e-05	7.90006e-05
EGR1	3.4064e-07	1.7032e-05	-2.2443	1.70912e-05	8.09794e-05
ATF3	3.69648e-07	1.82994e-05	#NAME?	0	3.24552e-05
CRIP1	4.62128e-07	2.26533e-05	-1.01955	0.000228374	0.00046298
ANKRD11	4.92335e-07	2.38998e-05	-1.00323	0.000132901	0.000266398
RAC2	5.35181e-07	2.55029e-05	0.616113	0.000994677	0.000648953
DNM1L	5.3556e-07	2.55029e-05	-1.88646	2.09653e-05	7.75145e-05
CD83	6.48396e-07	3.05847e-05	-3.47537	3.82514e-06	4.25439e-05
RGS2	8.00034e-07	3.70396e-05	-1.36455	9.8267e-05	0.000253033
LIMD2	8.00056e-07	3.70396e-05	0.749254	0.000765741	0.000455548
CREM	9.49581e-07	4.35588e-05	-1.23628	9.73665e-05	0.000229386
SNHG12	1.10489e-06	5.02221e-05	-2.19827	1.60311e-05	7.35716e-05
GZMK	1.21083e-06	5.45421e-05	0.392087	0.00321763	0.00245192
TUBB4B	1.46023e-06	6.51887e-05	-1.3334	5.84648e-05	0.000147329
CTD-3252C9.4	1.6715e-06	7.39604e-05	-2.19306	1.94355e-05	8.88732e-05
CDK11A	1.77205e-06	7.77213e-05	-1.56869	3.73177e-05	0.000110698
ING3	2.24672e-06	9.76835e-05	-2.387	9.61264e-06	5.02806e-05
CDK11B	2.32198e-06	0.000100085	-1.5795	3.60158e-05	0.000107639
DUSP4	2.77278e-06	0.000117704	-1.38863	7.30634e-05	0.000191302
CC2D2A	2.7778e-06	0.000117704	-2.25259	1.2723e-05	6.06297e-05
IER2	3.20952e-06	0.000134854	-0.750985	0.000462132	0.000777741
UQCR11	3.48049e-06	0.00014502	-0.536293	0.000553405	0.000802571
TRGC2	3.55148e-06	0.000146755	-0.880764	0.000239901	0.000441741
YPEL5	4.47444e-06	0.000183379	-1.04163	0.000141344	0.000290966
SPTY2D1	5.46085e-06	0.000221619	-2.16335	1.29615e-05	5.80614e-05
KLF6	5.49615e-06	0.000221619	-0.566422	0.000723632	0.00107159
LRRC69	5.87578e-06	0.000235031	-1.90543	2.37109e-05	8.88259e-05
RFC1	6.11732e-06	0.000242751	-1.50676	3.60311e-05	0.00010239
GFOD1	6.19226e-06	0.00024379	-2.03273	1.22628e-05	5.01767e-05
PET100	6.24735e-06	0.000244037	-0.906242	0.000161367	0.000302426
TRMO	7.06716e-06	0.000273921	-1.99478	1.5159e-05	6.0417e-05
ITGB1	7.42735e-06	0.000285667	-0.919075	0.000199726	0.000377663
SAMSN1	7.76923e-06	0.000296536	-0.923253	0.000188554	0.000357572
ZFP36L1	7.83178e-06	0.000296658	-0.869223	0.000189917	0.000346917
H2AFX	8.23394e-06	0.000309547	-1.85386	1.75921e-05	6.35896e-05
PHF3	9.57807e-06	0.000357391	-1.31963	5.34172e-05	0.00013333
SLC39A7	1.1976e-05	0.000443557	-2.26722	9.1129e-06	4.38691e-05
UPF3B	1.20673e-05	0.000443651	-1.554	2.93687e-05	8.62356e-05
AC245100.1	1.28761e-05	0.00046993	-1.80174	2.56128e-05	8.92964e-05
TSPYL2	1.30844e-05	0.000473639	-1.0032	0.000146838	0.000294329
PTGER4	1.31672e-05	0.000473639	-1.14457	0.000107883	0.000238508
HSPA4L	1.35659e-05	0.000484497	-2.23411	1.33765e-05	6.29329e-05
PIP4K2A	1.44342e-05	0.00051185	-0.726964	0.000272926	0.000451734
AAK1	1.5151e-05	0.000533487	-0.77316	0.000219637	0.000375362
ARL6IP6	1.64739e-05	0.00057601	-1.41113	3.36007e-05	8.93596e-05
AC009501.4	1.80244e-05	0.000625846	-1.00192	0.000112554	0.000225408
IGLC3	1.96908e-05	0.000678994	1.22884	0.000313645	0.00013382
TXNIP	2.07399e-05	0.000710272	0.325135	0.00316995	0.00253033
GADD45G	2.13512e-05	0.000723159	#NAME?	0	3.37171e-05
SUPT3H	2.14055e-05	0.000723159	-1.42285	4.11862e-05	0.000110426
MCL1	2.26553e-05	0.000760247	-0.826179	0.000202732	0.00035944
HLA-B	2.58365e-05	0.000861217	-0.135815	0.00675449	0.00742125
ZC3H12A	2.71786e-05	0.000895057	-2.03528	1.2511e-05	5.1283e-05
ANKRD28	2.72097e-05	0.000895057	-1.76039	5.51935e-05	0.000186991
SNHG9	2.81433e-05	0.000919716	-1.38725	4.99216e-05	0.000130585
SRSF3	2.92335e-05	0.000949139	-0.563662	0.000469238	0.000693541
PMAIP1	3.13543e-05	0.00101143	-1.67909	3.08188e-05	9.86897e-05
S100A8	3.40577e-05	0.00109159	3.40023	0.000129604	1.22757e-05
CITED2	3.78498e-05	0.00120541	-0.789101	0.000247994	0.000428534
FRMD4B	4.19862e-05	0.00132868	-1.52467	3.04697e-05	8.76675e-05
ARPC5L	4.68601e-05	0.00147359	-0.742176	0.000193721	0.000324037
BHLHE40	4.76943e-05	0.00149045	-1.33698	4.59601e-05	0.000116106
OTULIN	4.88692e-05	0.00151768	-2.37635	8.77948e-06	4.55849e-05
CCT3	4.9285e-05	0.00152114	-0.982636	9.91319e-05	0.000195892
TMCO3	5.00871e-05	0.00153642	-1.72733	1.96096e-05	6.49303e-05
IFITM2	5.48961e-05	0.00167366	-0.582869	0.000473913	0.000709839
CDKN1A	5.73167e-05	0.00173687	-2.35237	8.23722e-06	4.20643e-05
USP8	5.90779e-05	0.00177946	1.26079	0.000316115	0.00013192
UBL3	6.2188e-05	0.00186192	-1.11985	6.01747e-05	0.000130774
MPHOSPH8	6.50879e-05	0.00193714	0.738281	0.000514693	0.000308534
PNISR	7.08761e-05	0.00209693	0.556654	0.000839939	0.000571055
TIGIT	7.31731e-05	0.00215215	1.29733	0.00026112	0.000106244
SLC2A3	7.49396e-05	0.00219122	-0.99953	0.000114215	0.000228356
NOP58	7.62379e-05	0.00221622	-1.05123	7.84156e-05	0.0001625
CD27	7.742e-05	0.00223315	0.764706	0.000587112	0.000345558
IGLC2	7.77136e-05	0.00223315	1.23864	0.000507818	0.000215198
IFITM1	8.15092e-05	0.00232884	-1.00444	9.95395e-05	0.000199692
PILRB	8.61212e-05	0.00244662	1.31808	0.000250494	0.000100465
NCOA7	8.84716e-05	0.0024992	-1.40156	3.41611e-05	9.02491e-05
PABPC1	8.9611e-05	0.00251716	0.493934	0.00106944	0.000759392
ARID5B	9.45315e-05	0.00264055	-0.863152	0.000145705	0.000265039
ZNF331	9.69595e-05	0.00269332	-1.13079	7.97594e-05	0.000174655
IGHG4	0.000107545	0.00297086	2.41294	0.000245455	4.609e-05
S100A4	0.000112145	0.00308091	-0.293106	0.00261477	0.00320381
LYST	0.000114501	0.00312844	0.981176	0.000299155	0.000151542
SLC52A2	0.000124071	0.00337149	-1.85586	1.34212e-05	4.85803e-05
GTPBP1	0.000130205	0.00351904	-1.58451	1.82494e-05	5.47311e-05
HCST	0.000136601	0.00367207	0.268858	0.00224334	0.00186192
TPT1	0.000143889	0.0038473	0.202442	0.00487005	0.00423245
APOBEC3G	0.000147763	0.00392987	0.584379	0.000858278	0.000572417
MAF	0.00015063	0.00395887	-1.14453	6.70912e-05	0.000148321
TARSL2	0.000150751	0.00395887	-1.25885	4.57408e-05	0.00010946
CST3	0.000151229	0.00395887	1.90219	0.000165398	4.42501e-05
TTC14	0.000154845	0.00403241	1.11805	0.000263032	0.000121183
AC008079.10	0.000156378	0.00403434	-2.09774	9.68877e-06	4.14716e-05
EIF1AY	0.000157127	0.00403434	1.07002	0.000221508	0.000105507
FAM129A	0.000157339	0.00403434	-0.941037	9.82666e-05	0.000188663
FCER1G	0.000177762	0.00453475	2.21235	0.000116799	2.52032e-05
AC133644.2	0.000179354	0.00455214	-1.62617	2.23895e-05	6.91148e-05
MYO1F	0.000181303	0.00457836	0.69949	0.000605362	0.000372776
VIMP	0.000183935	0.00462148	-0.865255	0.000105056	0.000191377
XRRA1	0.000186605	0.00464328	2.07497	0.000135452	3.21485e-05
NDUFA1	0.00018666	0.00464328	-0.522369	0.000406763	0.000584239
HERPUD1	0.000189171	0.00468246	-0.560964	0.0004196	0.000619016
DDX3X	0.000196962	0.00483545	-0.817816	0.000168286	0.000296643
TLE4	0.000197286	0.00483545	-0.936494	0.000108189	0.00020706
UBE2S	0.000209711	0.00510399	-1.46223	3.06094e-05	8.43391e-05
SLC38A2	0.000210284	0.00510399	-0.888778	0.000129278	0.000239372
CH17-373J23.1	0.00021242	0.00513092	-1.32063	5.15173e-05	0.000128677
FOXP1	0.000218004	0.00524048	-0.648538	0.000241094	0.000377933
METTL2B	0.00022215	0.00531459	-1.37143	3.76287e-05	9.73554e-05
LUC7L3	0.000231331	0.00550788	0.797805	0.000420103	0.000241653
GABARAPL1	0.000235304	0.00557591	-1.14681	4.5554e-05	0.000100867
CLK1	0.000250357	0.00588992	-0.803438	0.000176703	0.000308392
TMEM14C	0.000250911	0.00588992	-1.24762	3.79486e-05	9.01085e-05
POLR2E	0.000257368	0.00601327	1.1288	0.000260097	0.000118941
PLCG2	0.000258729	0.00601696	-2.60287	5.35196e-06	3.25127e-05
RNASEK	0.000266178	0.00615391	-1.5051	2.26557e-05	6.43068e-05
GPBP1	0.000267249	0.00615391	-0.70018	0.000224699	0.000365069
BTF3	0.00026831	0.00615391	0.306742	0.00182807	0.00147793
NDUFA7	0.000274318	0.00626297	-1.92229	1.2283e-05	4.65557e-05
PRKCQ	0.000278171	0.00632207	-1.70953	1.38447e-05	4.52795e-05
GIMAP7	0.000288354	0.00652385	0.469832	0.000884097	0.000638361
KCNN1	0.00029401	0.00662184	-2.2382	1.10331e-05	5.20549e-05
GREM1	0.000299295	0.00671064	-1.55698	2.6537e-05	7.80819e-05
INSIG1	0.000304571	0.00678527	-1.83845	1.58435e-05	5.66605e-05
CD47	0.000306346	0.00678527	-0.638981	0.000250965	0.00039081
C1orf52	0.000306694	0.00678527	-1.18408	4.82613e-05	0.000109658
NDUFB1	0.000324814	0.0071545	-0.79215	0.000186911	0.000323664
UBB	0.000327066	0.0071725	-0.285019	0.00146605	0.00178628
PHTF1	0.000339143	0.00740486	-1.98249	1.03131e-05	4.07546e-05
MGEA5	0.000350341	0.0076161	0.87133	0.000373859	0.000204367
ESD	0.000366572	0.00793445	1.1138	0.000218644	0.000101031
SSR4	0.000372712	0.00803259	0.439803	0.000943347	0.000695469
HMGCS1	0.000379309	0.00813968	-1.8021	1.50202e-05	5.23795e-05
FKBP8	0.000382551	0.00817417	-0.64751	0.000216302	0.000338828
RBM39	0.000398054	0.00846924	-0.440769	0.00061419	0.000833658
CHURC1	0.000404416	0.00856813	0.918814	0.000283292	0.000149845
NDUFS6	0.000407611	0.00859939	0.775476	0.000329217	0.000192327
PTPRC	0.000409493	0.00860279	-0.322915	0.00122953	0.00153796
CYTH1	0.000416547	0.00871438	-1.07682	6.26461e-05	0.000132144
ERLEC1	0.000420801	0.00876668	-1.29071	3.72798e-05	9.12043e-05
NPIPB5	0.00043998	0.00912821	-1.59295	1.98527e-05	5.98888e-05
ROMO1	0.000446713	0.00922961	-0.820142	0.000119713	0.000211362
YWHAQ	0.000459628	0.00945736	-0.646219	0.000191878	0.0003003
XCL2	0.00047667	0.00976784	-0.945314	0.000113863	0.000219255
HIST1H4C	0.00049198	0.0100404	-0.92539	0.000102055	0.000193822
BBC3	0.000502647	0.0102164	-1.35036	2.53532e-05	6.46445e-05
FAS	0.000518022	0.0104863	-1.47172	2.07769e-05	5.76253e-05
CD3G	0.000528533	0.0106371	-0.41946	0.000566272	0.000757347
TOB1	0.000529726	0.0106371	-0.902279	0.000127656	0.000238592
FXYD5	0.000539463	0.0107893	0.387374	0.00104344	0.00079773
CCND3	0.000543059	0.0108179	-0.592166	0.000299222	0.00045108
NDUFA3	0.00055386	0.0109893	-0.594481	0.00028376	0.000428458
KDELR1	0.000562353	0.0111137	-1.2903	3.45666e-05	8.45427e-05
RP11-291B21.2	0.000597368	0.0117592	-2.16421	1.05887e-05	4.74606e-05
ARIH2OS	0.000654644	0.0128361	-1.7448	1.46338e-05	4.90451e-05
COPA	0.00066189	0.0129275	-1.1348	4.66102e-05	0.00010235
CCL5	0.000667188	0.0129803	0.169166	0.00563806	0.00501425
NR4A1	0.000680419	0.0131615	-1.40629	3.66245e-05	9.70748e-05
ZMYND8	0.000685348	0.0131615	-1.6007	1.80778e-05	5.48284e-05
RP11-589C21.6	0.000685618	0.0131615	-2.44202	7.23141e-06	3.92957e-05
BCL2A1	0.000687033	0.0131615	-1.53333	2.34871e-05	6.79843e-05
HSD17B7	0.000702284	0.0134024	-1.59979	1.78781e-05	5.41881e-05
PPP1CA	0.000716545	0.0136225	0.514026	0.000606401	0.000424641
TCP1	0.000728852	0.013804	-0.905972	8.22787e-05	0.000154174
TOP1	0.000745111	0.0140587	-1.06904	5.35944e-05	0.000112443
CELF1	0.000751547	0.0141268	1.15301	0.000250355	0.000112581
CXCL14	0.000763453	0.0142969	-1.31923	2.94753e-05	7.35507e-05
ETS1	0.000790737	0.0147372	-0.565419	0.000317754	0.000470217
ID2	0.000792861	0.0147372	-0.408602	0.00119658	0.00158834
PNRC1	0.000838617	0.0155299	-0.414857	0.000567197	0.000756168
TONSL	0.000860193	0.0158707	-1.87861	1.17367e-05	4.31581e-05
BOLA3	0.000869834	0.0159769	-1.06916	4.97259e-05	0.000104335
CHMP1B	0.000872337	0.0159769	-0.78891	0.000119679	0.000206778
ATP5E	0.0008846	0.0161423	-0.229126	0.00190226	0.00222968
EDF1	0.000937355	0.0170428	0.379418	0.000867144	0.000666615
MGAT4A	0.000941842	0.0170624	-0.931849	8.39179e-05	0.000160092
PIM3	0.000951185	0.0171385	-1.34005	2.75141e-05	6.96548e-05
TOPORS-AS1	0.000952902	0.0171385	-0.99779	7.78838e-05	0.000155529
CD6	0.000958173	0.0171716	-0.971396	9.82744e-05	0.00019269
AMD1	0.00097616	0.0174314	-0.960208	8.19171e-05	0.000159377
MIAT	0.000988031	0.0175806	1.06671	0.000219588	0.000104833
ACTB	0.00101664	0.0180256	0.136613	0.00720087	0.00655028
AC016831.7	0.00103084	0.0182127	-1.00536	6.33407e-05	0.000127153
LINC00869	0.00104522	0.0184017	-0.705024	0.000157771	0.000257193
PRDX3	0.00105556	0.0185186	-1.30108	2.58241e-05	6.36343e-05
LGALS1	0.00107238	0.0187479	-0.508127	0.000526351	0.000748578
ANXA7	0.00109679	0.0190712	0.843326	0.000278551	0.000155252
HSPA5	0.0010985	0.0190712	-0.654836	0.000230846	0.000363453
JARID2	0.00110392	0.0190989	-1.40313	2.33843e-05	6.18457e-05
AKIRIN2	0.00111223	0.0191764	-0.837279	9.02869e-05	0.000161314
DRAP1	0.00113495	0.0195008	-0.566579	0.000241385	0.000357493
BCL2	0.00115277	0.0197392	-1.20159	4.51701e-05	0.000103888
HELB	0.00118148	0.0201617	-1.28789	3.08052e-05	7.52175e-05
TRA2B	0.00118651	0.0201787	-0.56941	0.000271925	0.000403514
LAMTOR1	0.00123956	0.0209633	0.79582	0.00030718	0.000176941
HLA-DRB1	0.00124103	0.0209633	-0.490503	0.000462183	0.000649336
NFKBIZ	0.00128765	0.0216777	-1.40569	3.16068e-05	8.37404e-05
EIF3B	0.00144956	0.0243215	-1.4121	1.79899e-05	4.78755e-05
CUTA	0.00148706	0.0248672	0.513213	0.000647184	0.000453456
EFHD2	0.00149371	0.0248951	-1.10674	6.86704e-05	0.000147888
BCL6	0.00152583	0.025346	-1.89353	1.12756e-05	4.18938e-05
BPTF	0.00155861	0.0257585	-0.75015	0.00011838	0.000199112
ERCC5	0.00156096	0.0257585	-1.40837	1.96218e-05	5.20834e-05
MOCS2	0.00159989	0.026314	-1.54888	1.58373e-05	4.63383e-05
SMIM14	0.00162066	0.0265682	-1.43507	2.37251e-05	6.41514e-05
PSMA7	0.00165	0.0269607	0.511211	0.000743019	0.000521327
UTS2	0.00167046	0.0272062	-1.39482	2.25069e-05	5.91832e-05
PATL2	0.00168809	0.0273762	-1.31097	3.21738e-05	7.98257e-05
FAM215B	0.00169571	0.0273762	1.01111	0.00019199	9.52586e-05
CD7	0.00169732	0.0273762	0.578649	0.000609015	0.000407791
RASGEF1B	0.00171662	0.0275984	-2.13332	7.46479e-06	3.27499e-05
SNHG15	0.00173893	0.0278674	-1.1378	4.08246e-05	8.98325e-05
ASXL1	0.00180143	0.0287768	-1.22654	3.31779e-05	7.76377e-05
POLR2A	0.00186594	0.0297124	-1.47242	2.65744e-05	7.37406e-05
HBB	0.00188556	0.0298881	3.04429	0.000109467	1.32697e-05
TSPAN14	0.00188893	0.0298881	-0.884247	8.01279e-05	0.0001479
CISD3	0.00195555	0.0308447	1.08318	0.000159818	7.5432e-05
IRF1	0.00198412	0.0311969	-0.583462	0.000253144	0.000379321
FAM96A	0.00199376	0.0312502	-1.18266	3.46699e-05	7.86992e-05
STRN3	0.00201124	0.0314256	-1.55061	1.47936e-05	4.33364e-05
PTPRE	0.00207642	0.0321672	-0.990923	5.7829e-05	0.000114933
MIDN	0.00207729	0.0321672	-0.868797	8.44559e-05	0.000154228
KTN1	0.002078	0.0321672	-0.668039	0.000198078	0.000314729
GYPC	0.00211709	0.0325893	0.473631	0.000559236	0.000402734
RP11-51J9.5	0.00211831	0.0325893	-0.959847	6.03897e-05	0.000117464
ALDOA	0.00215375	0.0330252	0.394706	0.000850477	0.00064691
RIT1	0.00215985	0.0330252	-1.65075	1.34098e-05	4.21064e-05
RSRP1	0.00221249	0.0337269	-0.499398	0.000341747	0.000483102
DYNLT1	0.00228574	0.0347377	0.891752	0.000237598	0.000128055
RP11-138A9.1	0.00229684	0.0348006	-0.81268	0.00012507	0.000219682
NKG7	0.0023082	0.0348671	-0.243328	0.00233013	0.00275822
TUBB2A	0.00236438	0.0356081	-1.82631	1.23438e-05	4.37748e-05
ANP32E	0.00240875	0.0361674	-0.830837	8.0782e-05	0.000143688
MAP1LC3B	0.00242168	0.0362527	-0.573169	0.000174144	0.000259089
GADD45A	0.00243214	0.0363006	-1.35288	2.62088e-05	6.6943e-05
CTA-29F11.1	0.00243974	0.0363056	-1.29304	4.5039e-05	0.000110365
GGNBP2	0.0024643	0.0365623	-0.7196	0.000134902	0.000222147
MAP1LC3B2	0.00248804	0.0368054	-1.31811	2.11792e-05	5.2808e-05
TBC1D10A	0.00250847	0.036998	-1.19891	2.74143e-05	6.29341e-05
BROX	0.00254467	0.0374217	-0.935221	5.95093e-05	0.000113793
STARD7	0.00256308	0.037538	-1.31972	2.23478e-05	5.57841e-05
CCR7	0.00257783	0.037538	1.3306	0.000135859	5.40178e-05
MED13L	0.00258257	0.037538	-1.87398	9.60842e-06	3.5219e-05
FAM76B	0.00258261	0.037538	-1.60535	1.35499e-05	4.12284e-05
C1GALT1	0.00261806	0.037943	-1.11022	3.28318e-05	7.08767e-05
NANS	0.00263499	0.0379888	-1.44191	1.77943e-05	4.83436e-05
RP3-394A18.1	0.00263642	0.0379888	-1.3782	2.16884e-05	5.63778e-05
ADRB2	0.00269724	0.0386951	-0.950424	6.68194e-05	0.000129125
BIRC3	0.00270091	0.0386951	-0.660419	0.000232097	0.000366839
GNB2L1	0.00272434	0.0389191	0.190639	0.00292622	0.002564
FAM126B	0.00278668	0.0396964	1.1835	0.000130718	5.75527e-05
TIPIN	0.00283688	0.0402966	0.679198	0.000304982	0.000190465
JKAMP	0.00307535	0.0435602	-1.28004	2.31782e-05	5.6287e-05
RP11-356I2.4	0.00310167	0.0438089	0.927014	0.00018173	9.558e-05
TBX21	0.00311126	0.0438206	-0.933808	6.42294e-05	0.000122698
IKZF1	0.00327511	0.0459987	-0.580997	0.000207742	0.000310758
APOBEC3H	0.00340143	0.047537	-1.04541	4.86079e-05	0.000100324
DNAJB9	0.00341108	0.047537	-1.06935	5.27725e-05	0.000110742
NDUFA8	0.00341315	0.047537	-1.1144	3.51759e-05	7.61577e-05
LYAR	0.0034312	0.0476556	0.394723	0.000750563	0.000570905
NSUN6	0.00347508	0.0478734	-1.28802	2.39562e-05	5.84991e-05
HYPK	0.00348293	0.0478734	-1.37826	1.81275e-05	4.71234e-05
NDUFS8	0.00349144	0.0478734	0.683086	0.000258232	0.000160835
NUCB2	0.00349396	0.0478734	0.783282	0.000270871	0.000157388
NAPRT	0.00349476	0.0478734	-1.15095	2.86961e-05	6.37225e-05
CPNE2	0.00361322	0.0492821	1.79468	9.79046e-05	2.82196e-05
RGCC	0.00361731	0.0492821	-0.593432	0.000256289	0.000386698
RQCD1	0.00368062	0.0500084	-1.37044	2.02912e-05	5.24629e-05
HLA-A	0.00371496	0.0503383	0.119169	0.00660086	0.00607753
SMC5	0.00378669	0.0511715	-1.14003	3.66724e-05	8.08207e-05
ETF1	0.00381087	0.0513514	-1.1668	3.30669e-05	7.42394e-05
ARL1	0.00382054	0.0513514	-1.23292	2.39532e-05	5.63001e-05
ZNF644	0.00383941	0.0514666	-0.980035	5.87115e-05	0.000115809
NSUN5	0.00387077	0.0517482	1.23141	0.000116833	4.97594e-05
HSPB1	0.00388152	0.0517536	-0.756071	0.000103222	0.00017433
STAT6	0.00390961	0.0519895	1.24016	0.000114094	4.8299e-05
KLRB1	0.00398566	0.0528601	0.61587	0.00112981	0.000737245
ARL6IP1	0.00408709	0.054062	-0.607742	0.000155785	0.000237396
HLA-DPA1	0.00413619	0.0545672	0.449847	0.000688764	0.000504258
ANXA2R	0.0042045	0.0553223	0.865102	0.000261808	0.000143735
SOCS3	0.00426234	0.0558408	-1.27856	2.62117e-05	6.35889e-05
CD2	0.00426623	0.0558408	-0.236759	0.0014319	0.00168727
METTL10	0.00427744	0.0558413	-1.33706	1.75554e-05	4.43513e-05
MIER1	0.0043097	0.0561159	-0.842324	6.68483e-05	0.000119855
IFI6	0.00444601	0.0577404	-0.770054	0.000100127	0.000170749
SRSF7	0.00447286	0.0579386	-0.368775	0.000773917	0.000999325
BRD2	0.00452378	0.0584468	-0.589593	0.000212955	0.00032046
DYNC1I2	0.00456157	0.0587831	-1.35211	2.90577e-05	7.41801e-05
FKBP2	0.00461536	0.0593234	0.736498	0.00024209	0.000145301
CXCR3	0.00474637	0.0608508	0.624755	0.000338245	0.000219362
TSPAN5	0.00480351	0.061426	-1.18603	3.03017e-05	6.89443e-05
IFI44	0.00482703	0.0615693	-1.06132	3.13789e-05	6.54825e-05
NEMF	0.00485167	0.0617261	0.988987	0.000316745	0.000159586
USP28	0.00489151	0.062075	-1.24857	2.16066e-05	5.13388e-05
THEM4	0.00492999	0.0622765	-0.973182	5.92776e-05	0.000116372
H3F3A	0.0049323	0.0622765	0.258598	0.00143535	0.00119981
KIAA0040	0.00505141	0.0636198	-1.07766	3.26259e-05	6.88605e-05
P4HB	0.00508028	0.0637277	0.602217	0.000328204	0.000216201
SAMD3	0.00508547	0.0637277	-0.575326	0.000204381	0.000304531
TBPL1	0.00513475	0.0641844	-1.24925	3.89457e-05	9.25811e-05
PCBP1	0.00517787	0.0645502	-0.508897	0.000229889	0.000327124
ATPIF1	0.00518984	0.0645502	0.471775	0.000574905	0.000414551
GPR171	0.00526286	0.065296	0.640906	0.000358454	0.00022988
NHLRC3	0.00534203	0.0661143	1.0163	0.000172132	8.50989e-05
P3H1	0.00538313	0.0663829	-1.11568	4.46606e-05	9.67785e-05
CAMLG	0.00539029	0.0663829	-0.80595	7.74052e-05	0.000135327
AEBP2	0.00544279	0.0667448	-1.3433	2.30985e-05	5.86079e-05
KXD1	0.00545307	0.0667448	-0.828321	6.15179e-05	0.000109232
DPM3	0.00545973	0.0667448	-0.774984	8.03795e-05	0.000137543
CEBPZ	0.0054754	0.0667731	-0.867293	6.88508e-05	0.0001256
MIR4435-2HG	0.00552778	0.0672479	-0.850474	7.96933e-05	0.000143694
GSTP1	0.0057954	0.0703326	0.484606	0.000474479	0.000339107
REL	0.00581605	0.0704122	-0.7052	0.000135788	0.000221384
NMT2	0.00588077	0.0710238	-1.25207	2.17942e-05	5.191e-05
RAP1B	0.0059096	0.0712	-0.544363	0.000188881	0.00027546
ERAP2	0.00605844	0.0728178	0.835415	0.000214882	0.000120425
CD3E	0.00609537	0.0730709	-0.294438	0.000856365	0.00105025
SOCS1	0.00611559	0.0730709	-0.671059	0.000148029	0.000235698
NPC1	0.00612334	0.0730709	-1.51718	1.51798e-05	4.34495e-05
CD55	0.00618133	0.0735872	-0.91187	5.66451e-05	0.000106577
ZBTB38	0.00620403	0.073682	-0.641149	0.000148828	0.000232108
RAP2C	0.00628397	0.0741748	-1.18692	2.44802e-05	5.5733e-05
TAF1A	0.00628656	0.0741748	-1.62625	1.25694e-05	3.88028e-05
VMP1	0.00629002	0.0741748	-0.706977	0.000114087	0.000186234
ZNF75A	0.00634707	0.0746569	1.05088	0.000152491	7.36031e-05
ZNF394	0.00636077	0.0746569	-0.896569	5.75428e-05	0.000107124
ARF6	0.00648048	0.0758838	-0.392596	0.000417245	0.000547739
VPS36	0.00650893	0.0760389	1.11127	0.000164733	7.62528e-05
PTGDR	0.0065912	0.0768205	0.927986	0.000198445	0.000104301
PCMTD1	0.00664809	0.0772476	-1.1874	3.67952e-05	8.37984e-05
CHRNB1	0.00665874	0.0772476	-1.27567	2.05107e-05	4.96588e-05
AFTPH	0.0067759	0.0783875	-1.20552	2.22683e-05	5.13551e-05
ACO2	0.00679118	0.0783875	-1.22874	2.56846e-05	6.01951e-05
HSPE1	0.00680404	0.0783875	-0.462263	0.000386473	0.000532445
PARP8	0.00685621	0.078807	-0.505465	0.000231671	0.000328876
POLE4	0.0069103	0.0791639	-0.774129	7.48922e-05	0.000128077
AP000769.1	0.00691893	0.0791639	-1.22173	2.36593e-05	5.51797e-05
ARID5A	0.00695644	0.0794115	0.532421	0.000389172	0.000269071
ARRB2	0.00698767	0.0795862	0.714288	0.000284965	0.000173688
HLA-DRB5	0.00711708	0.0808759	0.589464	0.000349842	0.000232501
XAF1	0.00721254	0.0817749	-0.962065	4.38093e-05	8.53447e-05
ZFP14	0.00745259	0.0843053	1.08558	0.00012052	5.67893e-05
TANK	0.00757365	0.0853733	-0.754774	9.42714e-05	0.00015907
ACTG1	0.00758115	0.0853733	0.209961	0.00206067	0.00178157
PCSK7	0.00763011	0.0857315	0.519709	0.000622397	0.00043413
THUMPD3-AS1	0.00770526	0.0863818	0.86075	0.000228009	0.000125557
MED28	0.00777216	0.086937	0.819939	0.000169557	9.60481e-05
AC137932.4	0.0078662	0.0877924	-1.84746	9.01505e-06	3.24421e-05
OLA1	0.00789355	0.0879014	-0.975638	3.74789e-05	7.37027e-05
DAP	0.00793622	0.0881802	1.46084	7.68942e-05	2.79343e-05
CD74	0.00804927	0.089238	0.28364	0.0017093	0.00140422
SSR2	0.00818499	0.0905419	0.334459	0.000858406	0.000680786
METTL12	0.00823469	0.0908339	-1.11619	3.13141e-05	6.78809e-05
GZMA	0.00824772	0.0908339	0.185984	0.00291323	0.00256088
TTC39C	0.00829269	0.0910854	0.839463	0.000260276	0.000145455
PCM1	0.00830699	0.0910854	-0.692966	0.000146735	0.000237213
LDLRAP1	0.0083917	0.0918129	1.15897	0.000153715	6.88383e-05
MRI1	0.00852361	0.0930526	1.48546	8.32662e-05	2.97373e-05
RBM7	0.00859231	0.0935982	-0.986508	3.79607e-05	7.52147e-05
PSMA1	0.00881646	0.0958311	0.547924	0.000322979	0.000220919
CBX3	0.00888418	0.096061	-0.573436	0.000138499	0.000206095
RTCA	0.00889355	0.096061	-1.13298	2.47448e-05	5.42681e-05
NCL	0.00891027	0.096061	-0.436739	0.00032027	0.000433499
NPC2	0.00891446	0.096061	0.886952	0.000186487	0.000100844
UGP2	0.00901819	0.0965219	-0.651207	0.000135254	0.000212413
DDX24	0.00902163	0.0965219	-0.388346	0.000450664	0.00058987
PHTF2	0.00902172	0.0965219	-1.1374	2.44321e-05	5.37467e-05
FAM214A	0.00903445	0.0965219	-1.20622	2.2734e-05	5.24545e-05
RBFOX3	0.00905566	0.0965422	-1.56691	1.46255e-05	4.33307e-05
CCSER2	0.00915777	0.0974231	-0.583307	0.000155601	0.000233133
TUBA1C	0.00924954	0.0981905	-1.16348	2.32003e-05	5.1968e-05
MOSPD3	0.00935221	0.0990701	-1.16369	2.49235e-05	5.58359e-05
PECAM1	0.00941093	0.0994813	1.54346	8.82803e-05	3.02856e-05
HNRNPDL	0.00943238	0.0994977	-0.320321	0.000662553	0.000827269
JCHAIN	0.00956683	0.100382	1.37846	0.000103807	3.9927e-05
DNAJA2	0.00957316	0.100382	-0.823336	6.21535e-05	0.00010998
GPN3	0.00957643	0.100382	-1.24717	2.53288e-05	6.01243e-05
PARK7	0.00959806	0.100398	0.404826	0.00053289	0.000402506
XRCC6	0.00965504	0.100783	0.530235	0.000337166	0.000233468
ENOSF1	0.00975283	0.101592	1.26882	9.83607e-05	4.08197e-05
COPS3	0.0100014	0.103919	-0.951238	3.65935e-05	7.07547e-05
PURA	0.0100178	0.103919	1.22154	0.000136765	5.86483e-05
VPS25	0.0101066	0.104611	1.39915	8.73165e-05	3.31063e-05
ZBTB16	0.0101324	0.104611	-1.40018	1.61615e-05	4.26557e-05
PLEC	0.0101472	0.104611	1.15902	0.00011717	5.24708e-05
PSMB1	0.0102577	0.105531	0.416965	0.000488304	0.000365739
CD160	0.0103517	0.10613	2.64998	7.97032e-05	1.26985e-05
NBR1	0.0103583	0.10613	1.18373	0.000121754	5.35977e-05
DNAJB6	0.0104357	0.106365	-0.503292	0.000227375	0.000322291
ATM	0.0104435	0.106365	0.57293	0.000383695	0.000257939
GALT	0.010445	0.106365	1.09569	0.000117322	5.48962e-05
CSTB	0.0105201	0.106912	-0.445176	0.000226555	0.000308449
ZBP1	0.0106076	0.107235	-0.857556	4.71581e-05	8.54488e-05
ISG20	0.0106127	0.107235	-0.312897	0.000599012	0.000744093
TSTD1	0.010633	0.107235	0.508054	0.000419368	0.000294887
SMDT1	0.0106377	0.107235	0.566839	0.00048285	0.000325969
SLC1A5	0.0107644	0.108282	-0.99436	3.18771e-05	6.35054e-05
PIBF1	0.0107849	0.108282	-1.30863	1.96899e-05	4.87731e-05
LAIR2	0.0108369	0.108526	-1.79032	1.91311e-05	6.61727e-05
MAPRE1	0.0108663	0.108526	-0.789665	6.06524e-05	0.000104848

## Sheet: CD4+ T cells
Supplemental Table 3. Top 500 Differentially Expressed Genes in CD4+ T cells
Top 500 Differentially Expressed Genes
Statistics derived from n=1,200 cells (n=1,014 ASYM cells, n=186 SYM cells). Significance was determined by two-sided Welch's t-test and Benjamini Hochberg correction.
Gene Name	P-values	BH P-values	Log2 Fold Change	Mean (Symptomatic)	Mean (Asymptomatic)
DNAJB1	1.39925e-54	6.99623e-51	-2.57061	0.000197541	0.00117351
CD69	6.58631e-52	1.64658e-48	-2.05427	0.000498609	0.00207089
TNFAIP3	1.09461e-45	1.82435e-42	-2.80238	0.000129209	0.000901347
CXCR4	2.56828e-38	3.21034e-35	-1.10085	0.00171352	0.00367518
DUSP1	2.25975e-32	2.25975e-29	-1.50801	0.000701497	0.00199518
JUNB	3.26771e-27	2.7231e-24	-1.23016	0.00174359	0.00409033
NR4A2	5.62374e-24	4.01696e-21	-3.21362	2.9827e-05	0.000276698
CTSW	1.75792e-22	1.0987e-19	-3.28143	2.46022e-05	0.000239212
ZFP36	2.25974e-21	1.25541e-18	-1.35939	0.000724703	0.00185941
JUN	4.87274e-21	2.43637e-18	-1.26876	0.00105735	0.00254773
CCL4	6.45736e-20	2.93516e-17	-2.43261	0.000155144	0.000837578
IGKC	1.03789e-18	4.32454e-16	1.42622	0.00174507	0.000649347
NFKBIA	1.38344e-18	5.32093e-16	-1.15162	0.00103176	0.0022922
RP11-138A9.2	3.74534e-18	1.33762e-15	-2.05895	0.000119444	0.000497703
ZBTB16	1.89876e-17	6.32921e-15	-3.65736	1.07247e-05	0.000135319
TSC22D3	4.03732e-17	1.26166e-14	-0.795361	0.0016848	0.00292399
RGS2	1.12593e-16	3.31157e-14	-2.71045	3.29805e-05	0.000215866
HSP90AA1	1.19553e-16	3.32092e-14	-0.852738	0.00100694	0.00181846
DNAJA1	2.51829e-15	6.62709e-13	-1.67711	0.000173416	0.00055456
CD55	5.41774e-15	1.35443e-12	-2.47662	3.82139e-05	0.000212696
RP11-138A9.1	6.98567e-15	1.66325e-12	-1.71747	0.000132839	0.000436851
NAMPT	8.22506e-15	1.86933e-12	#NAME?	0	6.43114e-05
KCNN1	4.08373e-14	8.87767e-12	#NAME?	0	7.13945e-05
TSC22D2	7.29303e-14	1.51938e-11	-3.72878	7.4253e-06	9.84442e-05
SH3BGRL3	1.52794e-13	3.05589e-11	0.694663	0.00336998	0.00208216
DUSP10	2.45095e-13	4.71336e-11	-4.56818	3.40625e-06	8.08044e-05
GADD45B	2.56063e-13	4.74192e-11	-1.69063	0.000129706	0.000418689
CNOT6L	6.46703e-13	1.15483e-10	-1.7342	8.73463e-05	0.000290596
ACTB	9.38271e-13	1.61771e-10	0.366293	0.00768167	0.00595923
DUSP2	1.01388e-12	1.6898e-10	-1.57719	0.000219228	0.000654153
MAF	1.70504e-12	2.75007e-10	-2.49247	2.81847e-05	0.000158607
RGS1	3.73103e-12	5.82973e-10	-1.14117	0.000633836	0.00139799
SPP1	2.49911e-11	3.78654e-09	-4.23201	3.56703e-06	6.70297e-05
LYZ	4.46844e-11	6.57124e-09	3.86601	0.000347591	2.38388e-05
NPM1	8.81909e-11	1.25987e-08	-0.610589	0.0011735	0.0017918
PIK3R3_1	1.07319e-10	1.49054e-08	-2.90016	1.74892e-05	0.000130559
ZC3H12D	1.48286e-10	2.00387e-08	#NAME?	0	4.16514e-05
NFKBID	1.59184e-10	2.09452e-08	-2.89193	1.73028e-05	0.000128432
ACTG1	2.99054e-10	3.83402e-08	0.638163	0.00278419	0.00178893
HSPA1B	3.17441e-10	3.96802e-08	-1.61986	0.000187474	0.000576194
IFRD1	3.91379e-10	4.77292e-08	-2.0704	4.1352e-05	0.000173679
LMOD3	4.36577e-10	5.19735e-08	-3.82653	4.88804e-06	6.93484e-05
SRGN	5.75845e-10	6.69587e-08	-0.569408	0.00150284	0.00223008
KLF6	6.36569e-10	7.23373e-08	-0.778087	0.000889416	0.00152522
HNRNPA1	7.86008e-10	8.73342e-08	-0.581672	0.00132263	0.00197942
GPBP1	8.38102e-10	9.10981e-08	-1.25484	0.000181201	0.000432421
IFNG	1.16148e-09	1.23561e-07	-5.31717	3.88119e-06	0.000154736
KDM6B	1.30896e-09	1.3635e-07	-2.36873	2.20742e-05	0.00011401
MT2A	1.43905e-09	1.46841e-07	-1.45804	0.000238366	0.000654876
ATXN8OS	1.54932e-09	1.54932e-07	-1.30779	0.000147858	0.00036604
GZMH	1.63854e-09	1.60641e-07	-2.3894	4.42027e-05	0.000231596
HSPA4L	1.734e-09	1.6673e-07	-2.76286	1.20768e-05	8.19706e-05
INTS6	2.12814e-09	1.97396e-07	-1.68232	0.000100151	0.000321429
TRAC	2.13188e-09	1.97396e-07	0.687517	0.00245706	0.00152564
BIRC3	3.06758e-09	2.7887e-07	-0.94213	0.000534719	0.00102739
CORO1A	3.60079e-09	3.21499e-07	0.58715	0.00204678	0.00136245
CSRNP1	5.54245e-09	4.8618e-07	-2.25691	3.3356e-05	0.00015943
RNF145	5.68408e-09	4.90007e-07	-1.81233	4.85462e-05	0.000170499
IGHA2	6.13089e-09	5.19567e-07	-3.81721	3.83253e-06	5.40233e-05
PIP4K2A	6.99716e-09	5.83096e-07	-1.24052	0.00013942	0.000329427
BNIP3	7.21013e-09	5.90994e-07	-2.99556	8.1287e-06	6.48296e-05
ZFP36L2	1.03151e-08	8.31859e-07	-0.539717	0.00241144	0.00350548
AC016831.7	1.14117e-08	9.05688e-07	-1.65664	6.55173e-05	0.000206564
MT1X	1.72522e-08	1.34594e-06	-1.40657	0.000123486	0.000327368
DDIT4	1.74973e-08	1.34594e-06	-0.706073	0.000860579	0.00140391
IGHM	1.96031e-08	1.48509e-06	-2.90205	8.09922e-06	6.05407e-05
BTG2	2.27241e-08	1.69583e-06	-1.2483	0.000171808	0.000408149
MAFF	3.47926e-08	2.55828e-06	-3.69521	3.63618e-06	4.70994e-05
EIF1	4.49847e-08	3.25976e-06	-0.315772	0.00334142	0.00415899
RP11-51J9.5	7.38917e-08	5.27798e-06	-1.8479	4.84564e-05	0.000174431
PNRC1	1.12141e-07	7.89727e-06	-0.729809	0.00051258	0.000850072
ZFAND5	1.27901e-07	8.88202e-06	-1.81603	4.7054e-05	0.000165683
TMA7	1.46264e-07	1.0018e-05	-0.471338	0.00136356	0.00189043
RGCC	1.749e-07	1.18175e-05	-1.28831	0.000191502	0.000467729
ID3	1.86419e-07	1.22691e-05	-2.95155	8.67087e-06	6.70761e-05
HSP90AB1	1.8649e-07	1.22691e-05	-0.673111	0.000625189	0.000996869
ATF3	1.97449e-07	1.28214e-05	#NAME?	0	4.25779e-05
PPP1R15A	2.18736e-07	1.40216e-05	-1.11771	0.000314139	0.000681688
FOS	3.56952e-07	2.25383e-05	-0.740829	0.00136354	0.00227866
CCL4L2	3.60613e-07	2.25383e-05	-2.19241	3.11812e-05	0.00014252
EMP3	3.70104e-07	2.28459e-05	0.662062	0.00131457	0.000830773
TMCO3	4.13758e-07	2.52291e-05	-2.45796	1.21646e-05	6.68371e-05
SH3YL1	5.56799e-07	3.35421e-05	-1.63529	4.00778e-05	0.000124502
SERTAD1	5.6912e-07	3.38762e-05	-1.85597	3.5249e-05	0.0001276
HSPA8	6.34474e-07	3.7322e-05	-0.575649	0.000787732	0.001174
NACA2	6.50076e-07	3.77951e-05	-0.957791	0.000206989	0.000402041
PMAIP1	7.29375e-07	4.19181e-05	-2.26341	3.40009e-05	0.000163247
FOXN3	9.39021e-07	5.33535e-05	-1.56686	4.94469e-05	0.000146491
CEBPZ	1.0545e-06	5.92417e-05	-1.681	4.14203e-05	0.000132814
HNRNPA0	1.0869e-06	6.03833e-05	-0.860215	0.000297382	0.000539841
ASNSD1	1.14288e-06	6.27958e-05	-2.19372	1.56246e-05	7.14803e-05
MIAT	1.30025e-06	7.0666e-05	1.82893	0.000374587	0.000105437
SYTL3	1.32498e-06	7.12356e-05	-1.37621	7.56021e-05	0.000196253
B2M	1.55437e-06	8.22003e-05	0.155252	0.0140831	0.0126463
DUSP4	1.56181e-06	8.22003e-05	-1.83059	3.12529e-05	0.000111161
AC009501.4	1.62604e-06	8.46896e-05	-1.39361	9.43532e-05	0.000247899
DHRS3	1.71317e-06	8.8308e-05	-2.09398	2.06557e-05	8.81846e-05
FAM46C	2.53633e-06	0.000129405	-2.33867	1.83109e-05	9.26231e-05
S100A9	2.59284e-06	0.000130727	2.9797	0.000185004	2.34532e-05
MYC	2.61454e-06	0.000130727	-1.29597	8.28617e-05	0.000203461
NBEAL1	3.30923e-06	0.000163823	-0.493852	0.00118849	0.00167363
S100A6	3.43077e-06	0.000168175	0.372432	0.00281583	0.00217517
FOXN2	4.1509e-06	0.00020061	-2.5708	9.19442e-06	5.46278e-05
ZC3H12A	4.17269e-06	0.00020061	-2.60916	9.42561e-06	5.75104e-05
DDX24	4.31591e-06	0.00020552	-0.849646	0.000310127	0.000558868
IER2	5.40874e-06	0.000255129	-0.790507	0.000457773	0.000791802
ATP5I	5.88321e-06	0.000272803	-0.893586	0.000261345	0.000485523
HSPA1A	5.89254e-06	0.000272803	-1.53039	0.000124669	0.000360122
CD52	7.75539e-06	0.000355752	0.361993	0.00439075	0.00341639
CHD1	8.27694e-06	0.000376224	-1.3553	5.96381e-05	0.000152584
IL32	8.70804e-06	0.000392254	0.367784	0.00362189	0.00280687
PSMB9	9.25274e-06	0.000411655	0.782278	0.000816153	0.000474551
CCDC167	9.30341e-06	0.000411655	1.3255	0.00037241	0.000148596
NKG7	9.89806e-06	0.000434126	-1.27523	0.000140832	0.000340866
MALAT1	1.00913e-05	0.000438363	0.266165	0.0237827	0.019776
SNRPN	1.017e-05	0.000438363	-1.13396	9.85296e-05	0.000216234
CCSER2	1.10555e-05	0.000472456	-1.23674	8.57041e-05	0.000201975
BIRC2	1.12503e-05	0.000476707	-1.86362	2.47995e-05	9.02499e-05
NDUFA3	1.15311e-05	0.000482272	-0.980317	0.000189997	0.000374845
BEX4	1.15745e-05	0.000482272	-2.07523	1.56397e-05	6.59075e-05
ZFAS1	1.26184e-05	0.000521421	-0.606741	0.000578501	0.000880951
RP11-442H21.2	1.27351e-05	0.000521928	-3.2098	4.13177e-06	3.8228e-05
ATF7IP	1.41609e-05	0.000575645	-1.54761	3.87742e-05	0.000113349
UBE2B	1.49116e-05	0.000601276	-1.08926	0.000109942	0.00023392
SC5D	1.61705e-05	0.000646821	-2.01378	1.82388e-05	7.36551e-05
C16orf87	1.82405e-05	0.00072383	-2.43349	9.15056e-06	4.94313e-05
ARL6IP6	1.84064e-05	0.00072466	-1.72382	3.19212e-05	0.000105438
TGS1	2.05977e-05	0.000804598	-1.73313	2.38222e-05	7.91967e-05
AREG	2.09282e-05	0.000808917	-1.69211	5.18647e-05	0.00016759
RBFOX3	2.10572e-05	0.000808917	-3.16238	4.37429e-06	3.91634e-05
TOB1	2.11936e-05	0.000808917	-0.932002	0.000220625	0.000420935
HERPUD1	2.14339e-05	0.000811892	-0.993764	0.000202091	0.00040244
IGHG4	2.23927e-05	0.00084183	2.20997	0.000236623	5.11435e-05
WDR45B	2.34386e-05	0.000874573	-1.83555	2.07734e-05	7.41417e-05
FOSB	2.39059e-05	0.000885402	-1.11864	0.000220854	0.000479566
PFN1	2.52077e-05	0.000926754	0.353928	0.0030948	0.00242153
DNAJB14	2.71896e-05	0.00099232	-1.19164	9.32964e-05	0.000213101
RB1	2.77909e-05	0.00100692	-2.46165	8.52901e-06	4.69818e-05
ARHGAP15	3.06039e-05	0.00110086	0.871761	0.000608613	0.000332594
TMSB4X	3.1525e-05	0.00112589	0.137161	0.0134144	0.0121978
ALDOA	3.30458e-05	0.00117184	0.56214	0.000972373	0.000658585
CERK	3.35895e-05	0.00118273	-1.98708	1.50563e-05	5.96884e-05
PAFAH1B2	3.39523e-05	0.00118714	-1.77358	2.51799e-05	8.60903e-05
TBPL1	3.63689e-05	0.00126281	-1.69549	2.65727e-05	8.60653e-05
CREM	3.69024e-05	0.0012725	-1.05818	0.000166234	0.000346149
GFM1	3.88219e-05	0.00132952	-2.3896	8.50606e-06	4.45727e-05
RAB3B	4.10337e-05	0.0013957	-2.98995	4.6441e-06	3.68949e-05
TSPYL1	4.26849e-05	0.00144206	-1.35585	5.63631e-05	0.00014426
GAPDH	4.5335e-05	0.00152131	0.36433	0.00261047	0.00202789
RAP1B	4.73097e-05	0.00157699	-1.0277	0.000128327	0.000261629
PET100	4.96834e-05	0.00164515	-1.03833	0.000135916	0.000279152
CD83	5.19594e-05	0.00170919	-2.81938	6.87232e-06	4.8509e-05
RNF139	5.26253e-05	0.00171978	-1.48003	3.51576e-05	9.8074e-05
HSPA6	5.35133e-05	0.00173745	-3.50657	7.73591e-06	8.79214e-05
SOCS3	6.54582e-05	0.00211156	-1.0936	0.000148853	0.000317663
SDCBP	6.72521e-05	0.00215552	-1.1491	8.44262e-05	0.000187237
EVL	6.94873e-05	0.00221297	0.603515	0.0010531	0.000693097
UFM1	7.06724e-05	0.00223647	-1.39055	4.77956e-05	0.00012531
MED21	7.51939e-05	0.00236459	-1.88209	1.61903e-05	5.9679e-05
PPDPF	8.43643e-05	0.00263639	-0.442545	0.000851	0.00115651
AC116366.6	8.7791e-05	0.00272643	-2.95524	4.7926e-06	3.71695e-05
TMBIM4_1	8.89295e-05	0.00274474	-0.983455	0.000110845	0.000219162
HSPE1	8.95257e-05	0.00274619	-0.750123	0.000380803	0.000640487
SLC2A14	0.000100923	0.00307628	#NAME?	0	2.77421e-05
CTD-3252C9.4	0.000101517	0.00307628	-1.71898	2.86968e-05	9.44709e-05
SRSF3	0.000103246	0.00310983	-0.648783	0.000453504	0.000711025
UQCRB	0.000105696	0.00316455	-0.359326	0.00125134	0.00160526
CDK17	0.000152216	0.00452843	-1.82257	1.58592e-05	5.60956e-05
TTLL7	0.000153061	0.00452843	-1.85801	1.83378e-05	6.64757e-05
D2HGDH	0.00016387	0.00481971	-2.28618	1.1196e-05	5.46098e-05
EPSTI1	0.000172223	0.00503576	-2.00753	1.23894e-05	4.9817e-05
RBM39	0.000173653	0.00504806	-0.526624	0.000567701	0.000817805
FOXP1	0.00017775	0.00513728	-0.759438	0.000339329	0.000574427
GPSM3	0.000178868	0.00513989	0.569203	0.000851359	0.000573807
SNHG9	0.000183123	0.00520299	-1.48119	4.58288e-05	0.000127945
CFL1	0.000183145	0.00520299	0.310141	0.0024513	0.00197712
SPEN	0.000186021	0.00525484	-2.22947	1.0723e-05	5.02867e-05
YWHAE	0.000192269	0.00540082	-1.10845	6.85668e-05	0.00014784
NR4A1	0.00020232	0.00565139	-1.39971	5.17231e-05	0.000136471
ETFA	0.000222205	0.00617235	-1.35495	4.13258e-05	0.000105707
C9orf78	0.000239635	0.00661975	-0.83014	0.000182996	0.000325341
GMFG	0.000249586	0.00685676	0.426865	0.00136091	0.00101235
SNHG12	0.000263724	0.00720558	-1.73334	2.94835e-05	9.80315e-05
DDX3Y	0.000272266	0.00737061	-1.41759	3.90084e-05	0.000104207
NDUFB1	0.000272713	0.00737061	-0.694902	0.000236475	0.000382799
ZNF331	0.000292584	0.00786515	-1.26203	8.72424e-05	0.000209237
MRFAP1	0.000294205	0.00786645	-1.12168	7.21192e-05	0.000156932
TAF11	0.000296243	0.0078788	-1.59025	2.85583e-05	8.59893e-05
NOL11	0.000298196	0.00788878	-1.55795	2.60681e-05	7.67536e-05
CLK1	0.00031427	0.00827027	-0.809589	0.000186072	0.000326131
MKNK2	0.000318052	0.00829055	-1.99507	1.1724e-05	4.67363e-05
HNRNPDL	0.000318357	0.00829055	-0.516293	0.000563661	0.000806191
H3F3B	0.000322595	0.00835739	-0.298959	0.00207638	0.00255449
CST7	0.000335661	0.00865106	0.81989	0.000493439	0.000279526
SLC2A3	0.000348626	0.00889602	-0.912716	0.000165314	0.000311218
COX4I1	0.000348724	0.00889602	-0.334169	0.001265	0.00159473
VPS53	0.000373107	0.00946972	-1.32806	4.06945e-05	0.00010217
RP11-589C21.6	0.000389266	0.00982995	-1.96992	1.43592e-05	5.62517e-05
KMT2E	0.000398055	0.00997799	-0.653038	0.000297787	0.000468262
SKP1	0.00039912	0.00997799	0.463408	0.000968447	0.000702386
PDE3B	0.000428616	0.0106621	-1.23041	5.6016e-05	0.000131432
HTATSF1	0.000433234	0.0107236	-1.21037	4.67486e-05	0.000108175
IRF1	0.000463017	0.0114044	-0.891045	0.000190064	0.000352478
KLRD1	0.000466552	0.0114351	-2.2875	8.79106e-06	4.29187e-05
S100A11	0.000491344	0.0119302	0.424306	0.00135541	0.00101004
PTGER4	0.000491522	0.0119302	-0.795545	0.000185163	0.000321393
RP11-1399P15.1	0.000495486	0.0119683	-1.59121	2.52014e-05	7.59325e-05
NDUFB11	0.000498544	0.0119842	0.619661	0.000587846	0.000382585
S100A8	0.000503992	0.0120203	2.4047	0.000131292	2.47942e-05
RBM6	0.000504853	0.0120203	-1.13643	7.29828e-05	0.000160443
HLA-C	0.000523639	0.0123839	0.170419	0.00562306	0.00499656
CLINT1	0.000525077	0.0123839	-1.41007	4.21795e-05	0.000112092
BCL11B	0.000540098	0.0126784	-0.868408	0.000130167	0.000237639
CCT8	0.000547381	0.0127893	-0.947717	0.000101043	0.000194894
CHD2	0.000551393	0.0128231	-1.05152	7.95811e-05	0.000164949
ARHGDIB	0.000560057	0.0129643	0.272713	0.00215767	0.00178603
STK38	0.00057103	0.0131574	-1.41033	3.31365e-05	8.80761e-05
MGAT2	0.000594084	0.0136258	-1.40378	2.75535e-05	7.29047e-05
SNX9	0.000599836	0.0136949	-1.8532	1.61514e-05	5.83553e-05
APOBEC3G	0.000656046	0.0149101	0.888455	0.000379975	0.00020526
RFX3	0.000684908	0.0154957	-2.84842	4.42593e-06	3.18759e-05
ZMYND8	0.000699373	0.0157169	-1.57828	2.06213e-05	6.15779e-05
RPP38	0.000701219	0.0157169	-1.88077	1.23701e-05	4.55557e-05
DDIT3	0.000704117	0.0157169	-1.49178	3.44514e-05	9.68897e-05
FCF1	0.000728973	0.0161397	-2.19159	8.21329e-06	3.7519e-05
MNAT1	0.000729515	0.0161397	-1.71834	1.63979e-05	5.39589e-05
YPEL5	0.000751148	0.0165451	-0.99856	0.000146007	0.000291723
FAM122A	0.000807525	0.0176799	-2.11689	9.08358e-06	3.94008e-05
MTERF4	0.000810662	0.0176799	1.31816	0.000227407	9.12003e-05
C11orf1	0.000813277	0.0176799	-1.68241	2.03017e-05	6.5161e-05
TRA2A	0.000823226	0.0178188	-0.936463	0.000133095	0.000254722
BLOC1S2	0.000828046	0.0178458	-1.36719	4.68524e-05	0.000120864
H2AFZ	0.0008528	0.0183004	-0.59111	0.000309039	0.000465538
EIF4A2	0.000871486	0.0186215	-0.454401	0.000597687	0.00081896
ARPC2	0.000878678	0.0186953	0.363989	0.00136704	0.00106221
TOPORS-AS1	0.000882531	0.0186977	-1.09	7.26393e-05	0.00015463
ZAP70	0.000896422	0.0189119	1.39166	0.000344045	0.000131125
NKTR	0.000909118	0.0190991	0.766899	0.000561676	0.000330085
ERCC4	0.000916791	0.0191797	-2.22563	7.51901e-06	3.51676e-05
FAM200B	0.000924611	0.0192627	-1.28291	3.56948e-05	8.68556e-05
HCST	0.000935849	0.019416	0.348422	0.00148199	0.00116402
RIC3	0.00099909	0.0206424	-1.13162	5.55251e-05	0.000121658
CARHSP1	0.00101586	0.0209024	1.30304	0.000171788	6.96206e-05
CRIP1	0.00106785	0.0218593	-0.654952	0.000372878	0.000587121
UBE2G1	0.00107118	0.0218593	-1.21896	4.79989e-05	0.000111731
ENO1	0.00107548	0.0218593	0.487576	0.000914179	0.000652013
SLMAP	0.00107995	0.0218614	-1.74602	1.86442e-05	6.25387e-05
DHX36	0.00110002	0.0221779	-0.896131	0.000109203	0.000203234
CASP1	0.00112337	0.0225575	0.986467	0.000251496	0.000126933
TUFM	0.00112888	0.0225775	0.754327	0.000349708	0.000207315
ID1	0.00114413	0.0227914	-1.79502	1.47763e-05	5.12768e-05
MAP3K1	0.00115422	0.0229012	-1.84451	1.27117e-05	4.56518e-05
PRDX1	0.00117118	0.0231459	0.693056	0.000444315	0.000274827
SIGIRR	0.00118509	0.0233285	0.791443	0.000373598	0.000215852
CYB5A	0.00121265	0.0237775	-1.60413	1.99017e-05	6.05034e-05
ARPC5	0.00122558	0.0239372	0.581141	0.000610341	0.000407973
ZC3HAV1	0.00124564	0.0242343	-0.64819	0.000238836	0.000374304
SKIL	0.00125447	0.0243102	-1.08772	7.45553e-05	0.000158459
GOLT1B	0.00126335	0.0243102	-1.60898	1.90373e-05	5.80706e-05
NMD3	0.00126413	0.0243102	-1.64307	1.95223e-05	6.09742e-05
CBLB	0.00126939	0.0243178	-1.18404	4.72551e-05	0.000107369
NDFIP1	0.00130699	0.0249426	-0.713343	0.000241931	0.00039667
MSL2	0.00132259	0.0251444	-1.77339	1.43426e-05	4.9031e-05
CCL5	0.00135484	0.0256599	-0.498188	0.00101366	0.00143173
PSMB2	0.00138058	0.0259412	1.02388	0.000257696	0.000126732
HSPH1	0.00138332	0.0259412	-1.52165	4.17468e-05	0.000119863
SELK	0.00138526	0.0259412	-0.695543	0.000181529	0.000293986
BCL7B	0.00143354	0.0266682	-1.21763	3.61956e-05	8.41779e-05
KLF9	0.00143792	0.0266682	-1.16108	5.87449e-05	0.000131368
EIF5A	0.00144446	0.0266682	0.85353	0.000331769	0.000183611
CCT7	0.00144542	0.0266682	1.02633	0.000243496	0.000119546
PRKCH	0.00145207	0.0266925	-0.915821	9.68639e-05	0.000182748
TMEM138	0.00146417	0.0268164	1.94208	0.000117414	3.05561e-05
MGAT4A	0.00147486	0.0269135	-0.932388	0.000104674	0.000199764
AKR1B1	0.00151291	0.0275074	1.23376	0.000178648	7.59627e-05
TMEM116	0.00155519	0.0279841	-1.48678	2.11869e-05	5.93789e-05
RLF	0.00155551	0.0279841	-1.79563	1.3022e-05	4.52079e-05
CCDC130	0.00155592	0.0279841	-1.48072	2.18596e-05	6.10075e-05
G3BP2	0.00157502	0.0282262	-0.94057	0.000108742	0.000208706
HSBP1L1	0.00159487	0.0283927	-1.82925	1.44761e-05	5.1441e-05
SRSF1	0.00160435	0.0283927	1.26362	0.000185842	7.74029e-05
TTC39C-AS1	0.00160546	0.0283927	-1.83316	1.19801e-05	4.26873e-05
MLX	0.00160703	0.0283927	-1.24762	4.63346e-05	0.000110021
STMN3	0.00161825	0.02842	1.50416	0.000154288	5.43919e-05
KLF2	0.00161994	0.02842	-0.656478	0.00023233	0.000366206
RAB2A	0.00169008	0.0295468	-0.908033	9.95468e-05	0.000186798
KAT8	0.00170829	0.029581	-1.58991	1.64367e-05	4.94797e-05
CDKN1B	0.00170939	0.029581	-0.911681	9.56807e-05	0.000179998
PPP1CA	0.00170978	0.029581	0.629986	0.00050038	0.000323337
MED17	0.00173439	0.0299033	-1.31013	3.30193e-05	8.18762e-05
SCNM1	0.00176982	0.0304092	-1.20333	3.97192e-05	9.14616e-05
SAMSN1	0.00179604	0.0307542	-0.677466	0.000257767	0.000412255
H3F3A	0.00183973	0.0313948	0.326317	0.00149183	0.00118984
MYL12B	0.00187276	0.0318497	0.325016	0.00137272	0.00109583
MT1E	0.00191148	0.032398	-2.04609	1.18996e-05	4.91435e-05
NDUFA13	0.00198761	0.0335745	-0.586001	0.000227173	0.000341005
SF3B2	0.00205372	0.0345745	0.732169	0.000383405	0.000230809
PSMA2	0.00208557	0.0349929	-0.887007	0.000118037	0.000218291
C7orf55	0.00210751	0.0352427	-1.16378	3.90186e-05	8.74185e-05
MYL6	0.0021367	0.0356117	0.261916	0.00207207	0.00172807
GPM6B	0.00216039	0.0358868	-1.79947	1.19833e-05	4.1713e-05
LCK	0.00223904	0.0370701	0.483798	0.000778293	0.000556551
RBMS1	0.00225454	0.0372037	-0.796759	0.000141738	0.000246227
DEDD2	0.00232131	0.0381795	-1.17009	4.86354e-05	0.000109442
PPP1CB	0.00233141	0.0382198	-0.627153	0.000221691	0.000342404
CAPN7	0.00236492	0.0386425	-1.739	1.32215e-05	4.41341e-05
C6orf48	0.00238282	0.0388082	-0.477274	0.000414439	0.000576945
CAPG	0.00240774	0.0389639	0.968129	0.000285003	0.000145685
GTF2B	0.00240797	0.0389639	-1.14333	4.95422e-05	0.000109434
DDX5	0.00243943	0.0393457	-0.282974	0.00158489	0.00192834
HLA-DRA	0.00245033	0.0393944	1.05587	0.000321602	0.000154693
C1orf52	0.00247139	0.0396056	-1.33629	3.01842e-05	7.62157e-05
SNRPD2	0.00250449	0.0400079	0.358802	0.00126572	0.000987024
CYSLTR1	0.00254	0.0404458	1.56579	0.000187188	6.3231e-05
LYPLA2	0.00256163	0.0406305	1.50813	0.000133664	4.6992e-05
UBE2S	0.00256785	0.0406305	-1.4554	2.55951e-05	7.01898e-05
CDKN1A	0.0026852	0.0423533	-1.54704	2.91252e-05	8.51088e-05
ELF1	0.00270304	0.0425006	-0.601492	0.000286577	0.000434819
RASAL3	0.00272714	0.0426572	1.11484	0.000244825	0.000113046
UBE3A	0.00273006	0.0426572	-1.16446	4.00139e-05	8.96906e-05
S100A4	0.00276354	0.0430458	0.219901	0.00478035	0.00410453
CDK11A	0.0029298	0.0454938	-1.12997	4.52101e-05	9.89439e-05
NFE2L2	0.00299586	0.0463755	-0.902992	7.55194e-05	0.000141217
PSMC6	0.00300709	0.0464056	-1.1434	5.16912e-05	0.000114187
AC092580.4	0.00304983	0.0469204	-0.887214	0.000121178	0.000224131
TMEM2	0.0031244	0.047803	-0.989208	7.81734e-05	0.000155182
FBLN5	0.00312631	0.047803	-1.50792	2.28931e-05	6.51078e-05
DHX15	0.00316756	0.0482144	-1.40946	2.30022e-05	6.11023e-05
LUC7L2	0.00317251	0.0482144	-1.01906	6.30879e-05	0.000127854
RAC2	0.00324396	0.0491509	0.476157	0.000854004	0.000613935
CSGALNACT1	0.0033134	0.0500514	-2.12036	7.39446e-06	3.21512e-05
C22orf46	0.00332862	0.0501299	-1.44901	1.94686e-05	5.31534e-05
SLFN12L	0.00334049	0.0501574	1.84093	0.000118037	3.2949e-05
UBN1	0.00335244	0.0501862	-1.53839	1.68428e-05	4.89235e-05
NDUFA1	0.00337096	0.0503128	-0.44323	0.000422908	0.000575005
SCAI	0.00343729	0.0511502	2.83827	0.000103299	1.44442e-05
ATG14	0.00350317	0.0518385	-1.74671	1.45249e-05	4.87446e-05
ETS1	0.00350429	0.0518385	-0.500964	0.000355082	0.000502498
PRMT2	0.00358853	0.0529282	0.775583	0.000416198	0.000243123
THUMPD3	0.00364767	0.0536422	-1.5454	1.56447e-05	4.56646e-05
NFKBIZ	0.00368697	0.0540611	-1.04118	8.14959e-05	0.000167711
USP11	0.00373487	0.0546034	-1.72599	1.2577e-05	4.16056e-05
ADH5	0.00376667	0.0549077	1.0134	0.000231754	0.000114806
ZNF821	0.00379053	0.0550949	-1.72819	1.24321e-05	4.11889e-05
BRD2	0.00386703	0.0560439	-0.866411	0.000162421	0.000296113
PIM2	0.00390709	0.0564609	-0.865013	0.000101222	0.000184362
SCML1	0.00393	0.0566282	-1.67238	1.36575e-05	4.35318e-05
IRS2	0.0039627	0.0569354	-1.64641	1.65346e-05	5.17622e-05
ZCCHC7	0.00405696	0.0580837	-1.2284	2.95651e-05	6.92732e-05
NFAM1	0.00406586	0.0580837	-1.47596	2.42704e-05	6.75126e-05
KDSR	0.00411864	0.0585167	1.15384	0.000190994	8.58378e-05
CHMP1B	0.00412019	0.0585167	-0.795939	0.000126507	0.000219642
FDX1	0.00413128	0.0585167	-0.972955	7.54466e-05	0.000148091
GREM1	0.00428429	0.0604634	-1.51825	2.59183e-05	7.42415e-05
CYBA	0.0042929	0.0604634	0.269027	0.00178429	0.00148075
FAM214A	0.00430704	0.0604921	-1.80919	1.3258e-05	4.64621e-05
SP3	0.00435966	0.0610597	-1.21856	3.17823e-05	7.39621e-05
MINOS1	0.00437641	0.0611231	-0.491755	0.000331031	0.000465481
RNF19A	0.00441968	0.0615554	-0.749992	0.000153252	0.000257736
CKS2	0.00446285	0.061984	-1.24636	3.80629e-05	9.03015e-05
OXNAD1	0.00452274	0.0626418	0.749644	0.000323926	0.000192655
IGHG3	0.00467342	0.06455	0.791014	0.00027027	0.000156199
FN1	0.00470335	0.0646881	-1.65336	1.33714e-05	4.20618e-05
MYADM	0.00470929	0.0646881	-0.932618	7.89086e-05	0.000150616
CSNK2B	0.0047795	0.0653656	0.782157	0.000301366	0.000175243
XPC	0.00478476	0.0653656	-1.2477	4.12363e-05	9.79212e-05
ATP5E	0.0048545	0.0661375	-0.213676	0.0019784	0.00229423
NPAT	0.0048796	0.066232	-1.26795	2.82302e-05	6.79836e-05
TOMM7	0.00488792	0.066232	-0.209595	0.00204787	0.00236808
NQO2	0.00493513	0.066691	2.02673	0.000115396	2.83193e-05
TTC14	0.00503039	0.067795	1.16871	0.000191035	8.49761e-05
SARAF	0.00512826	0.0689282	-0.283685	0.00129899	0.00158126
PTP4A1	0.00514478	0.0689648	-1.5868	1.83328e-05	5.50684e-05
SNHG8	0.00516518	0.0690335	-0.533546	0.000379298	0.000549027
KNOP1	0.00517751	0.0690335	-1.28774	2.63447e-05	6.43194e-05
CHIC2	0.00519718	0.0691115	-1.27604	4.93266e-05	0.000119456
NEK7	0.00535888	0.0710727	-1.45988	1.78497e-05	4.9102e-05
ATP5D	0.0053815	0.0711838	0.484017	0.000616651	0.000440896
FAM204A	0.0054544	0.0719578	-0.91816	6.99488e-05	0.000132183
MAP1LC3B2	0.00552358	0.0726786	-1.5769	1.71437e-05	5.11445e-05
HSPB1	0.00560537	0.0735519	-0.807471	0.000119391	0.000208952
CDK11B	0.00561937	0.0735519	-1.00029	5.22754e-05	0.000104572
RP11-660L16.2	0.00566002	0.0735979	-1.30686	2.79532e-05	6.91568e-05
JUND	0.00566336	0.0735979	-0.719107	0.000177127	0.00029158
TNF	0.00566704	0.0735979	-1.01589	0.000113182	0.000228872
CWF19L2	0.00573368	0.0742705	-0.938341	6.68335e-05	0.000128075
PITPNC1	0.00582173	0.0752161	-1.17031	4.02764e-05	9.06463e-05
PRDX5	0.00587588	0.0757201	0.68756	0.000314398	0.000195211
FBXO21	0.00592854	0.0762023	-1.07791	4.46249e-05	9.4202e-05
BCL6	0.00595	0.0762821	-1.60191	1.59417e-05	4.83902e-05
PSMD8	0.00603898	0.0772248	0.704642	0.000317653	0.00019491
NFATC1	0.0061153	0.077806	-1.87172	1.2721e-05	4.65549e-05
GBP4	0.00611555	0.077806	-1.73897	1.3977e-05	4.66547e-05
ICOS	0.00626073	0.0794509	-1.12495	4.16911e-05	9.09259e-05
CCNH	0.00627743	0.0794611	-0.601816	0.000324234	0.000492066
BHLHE40	0.00629677	0.0795047	-1.0996	5.26399e-05	0.000112804
GPR183	0.00631361	0.0795166	-0.558214	0.00035669	0.000525206
USP1	0.00642099	0.0805606	-1.11114	4.39146e-05	9.48629e-05
YWHAB	0.00643856	0.0805606	0.380634	0.000786431	0.000604058
BLOC1S6	0.00644485	0.0805606	-1.52695	2.05362e-05	5.91803e-05
GMPS	0.00647049	0.080566	-1.16639	3.28969e-05	7.3837e-05
SBDS	0.00647751	0.080566	-0.715613	0.000145098	0.000238277
CCDC107	0.00650353	0.0806889	-0.652717	0.000142209	0.00022357
UQCR11	0.00652939	0.0808093	-0.355425	0.000623735	0.000797983
ATXN7L3B	0.0067138	0.0827101	-1.4335	1.7411e-05	4.70274e-05
NEDD9	0.00671606	0.0827101	-1.24799	2.94763e-05	7.00093e-05
TGIF1	0.00682305	0.0838212	-0.906838	0.000104976	0.000196824
NAP1L1	0.00692314	0.0848424	-0.356825	0.000737094	0.000943925
FBL	0.00695356	0.0850069	-0.68991	0.00013738	0.000221619
OS9	0.00702562	0.0856783	0.969144	0.000177363	9.05988e-05
OAT	0.00711473	0.0865538	-1.26438	3.20087e-05	7.68925e-05
GIMAP7	0.00723845	0.0878317	0.45269	0.000883895	0.000645844
CORO1B	0.00726156	0.0878317	0.586419	0.000477938	0.000318304
BRD9	0.00727247	0.0878317	-1.02182	4.32165e-05	8.77501e-05
CAPZB	0.00741744	0.0893668	0.421985	0.000662484	0.000494476
EXOC1	0.00745494	0.0896027	-1.43516	1.73001e-05	4.67816e-05
TAF12	0.0074948	0.0898657	-0.970818	5.04529e-05	9.88853e-05
CCL20	0.00754605	0.0902637	-2.15876	1.59802e-05	7.13567e-05
SRSF5	0.00757516	0.0903957	-0.339838	0.000854715	0.00108174
LEMD2	0.00764977	0.0910687	-1.61463	1.29239e-05	3.95771e-05
FYN	0.00771466	0.091623	-0.579	0.000215436	0.000321822
TES	0.00773801	0.0916826	-1.29805	2.87104e-05	7.05977e-05
PTPRC	0.00782478	0.0924915	-0.283222	0.00103795	0.00126309
LSM3	0.00785159	0.0925896	0.684654	0.000283623	0.000176457
DCP2	0.00791577	0.0929685	-1.24236	3.0063e-05	7.11248e-05
ADAM10	0.00792091	0.0929685	-0.967144	5.56093e-05	0.000108714
TSPO	0.00807628	0.0945701	0.444183	0.000561811	0.000412932
PIK3C2A	0.0081003	0.0946297	-1.58122	1.33258e-05	3.98739e-05
MGRN1	0.00812769	0.0947283	-1.31946	1.97292e-05	4.92388e-05
CHMP4A	0.00816169	0.0949034	0.628191	0.000464746	0.000300684
MOB4	0.00818806	0.0949891	-0.993159	5.02233e-05	9.99714e-05
CD3G	0.00824147	0.0951884	-0.387342	0.000530777	0.000694246
MTHFD2	0.00824332	0.0951884	-1.16457	2.78824e-05	6.2503e-05
PCSK7	0.00834865	0.0961825	0.507613	0.000613231	0.000431338
EGR1	0.00858104	0.0985255	-1.28784	2.91343e-05	7.1135e-05
ILK	0.00859143	0.0985255	1.16426	0.000146156	6.52138e-05
CCDC88C	0.00864384	0.0986448	0.867854	0.000269622	0.000147742
TXNIP	0.00865221	0.0986448	0.202137	0.00330523	0.00287311
CDK5RAP2	0.00866102	0.0986448	-1.8617	8.99052e-06	3.26748e-05
GLTSCR2	0.0087039	0.098908	-0.271684	0.001272	0.00153557
SMCHD1	0.00878954	0.0996472	-0.503787	0.00030858	0.000437545
ADAM8	0.00881737	0.0996472	1.00915	0.000164176	8.15687e-05
SYF2	0.00882875	0.0996472	-0.518013	0.000248831	0.000356321
IGFBP7	0.00908514	0.102271	-1.41802	1.87645e-05	5.01422e-05
SLF1	0.0091021	0.102271	1.17614	0.000143248	6.3392e-05
AC090498.1	0.00914151	0.102393	-0.451226	0.000434696	0.000594317
NDUFS5	0.00915395	0.102393	-0.348564	0.00054097	0.000688814
43717	0.00920098	0.10269	0.578464	0.000465025	0.000311416
RALA	0.00929058	0.103459	-1.21055	2.92635e-05	6.77233e-05
ERV3-1	0.00932032	0.103531	1.58206	0.000116076	3.87697e-05
CSDE1	0.00933849	0.103531	-0.530579	0.000216702	0.000313028
C1orf162	0.0094441	0.104293	0.899068	0.000228741	0.000122659
C20orf24	0.00944895	0.104293	-0.877596	7.3564e-05	0.00013516
ZNF720	0.00948298	0.104438	-1.5146	1.64165e-05	4.69051e-05
SSNA1	0.0095477	0.10492	0.830845	0.000216561	0.00012175
TTTY15	0.00959181	0.105173	-1.11592	4.05975e-05	8.79886e-05
CASP8	0.00973713	0.106229	0.874768	0.000317519	0.000173156
CABIN1	0.00974081	0.106229	-1.02701	4.03721e-05	8.22699e-05
FAS	0.00975184	0.106229	-1.21253	2.78913e-05	6.46364e-05
SUPT16H	0.00983334	0.106884	-1.18384	2.78187e-05	6.3199e-05
CHD7	0.00986749	0.107023	-1.69214	1.52363e-05	4.9234e-05
ALOX5AP	0.0100062	0.108293	0.536302	0.000687697	0.000474192
AEBP2	0.0101878	0.110019	-1.51378	1.57847e-05	4.50743e-05
ATP1A1	0.0102464	0.110215	-0.589676	0.000178972	0.000269336
NOM1	0.0102532	0.110215	-1.30965	2.28236e-05	5.65756e-05
EEF1B2	0.0102721	0.110215	-0.22944	0.00199809	0.00234253
TRA2B	0.0103067	0.110232	-0.526691	0.000273379	0.000393836
NDUFB7	0.0103177	0.110232	0.571334	0.000386243	0.000259939
EIF2S3	0.010399	0.110685	-0.671574	0.000154813	0.000246587
CCDC59	0.0104158	0.110685	-0.764899	0.000104124	0.000176932
ZNF562	0.0104265	0.110685	-1.21908	2.57618e-05	5.9973e-05
XRRA1	0.01047	0.110911	1.76229	0.000102897	3.03321e-05
PPIB	0.0105305	0.111092	0.421752	0.00073864	0.000551408
KPNA2	0.0105315	0.111092	-1.37391	2.21649e-05	5.74451e-05
FAM177A1	0.010621	0.1118	-0.686576	0.000151628	0.000244038
AIM1	0.010753	0.112951	-0.688669	0.000172054	0.000277316
TXNDC9	0.0108804	0.114051	1.18705	0.000163553	7.18322e-05
HLA-DRB5	0.010991	0.114969	1.14428	0.000187109	8.46508e-05
MGP	0.0110524	0.11537	-1.15445	3.40208e-05	7.57303e-05
KCMF1	0.0111452	0.116096	-1.53058	1.35614e-05	3.91793e-05
DPP7	0.0111827	0.116245	0.632576	0.000321059	0.000207091
MOB1A	0.0113545	0.117427	-0.806452	7.68221e-05	0.000134355
RUNX3	0.0113613	0.117427	-0.773064	0.000104763	0.000179028
CEP290	0.011367	0.117427	-1.40939	2.33225e-05	6.19503e-05
HNRNPH2	0.0115033	0.118436	-1.12321	3.55309e-05	7.73974e-05
OSTC	0.0115221	0.118436	-0.615076	0.000146083	0.000223746
GNA13	0.0115357	0.118436	-1.19687	2.39883e-05	5.49914e-05
ANAPC13	0.0116678	0.119548	-1.0818	3.67351e-05	7.77564e-05
TAPBP	0.0117048	0.119681	0.603162	0.000371621	0.000244641
MYL12A	0.0118014	0.120422	0.212475	0.00251426	0.00216995
NDUFS8	0.0119675	0.121869	0.681365	0.000272186	0.000169729
CCDC137	0.0120167	0.122121	-1.26285	2.26301e-05	5.43054e-05
NDUFA11	0.0121214	0.122935	-0.518865	0.000242329	0.000347215
UCP2	0.0121673	0.123151	0.633987	0.000396418	0.000255449
UNC13D	0.0122373	0.123609	1.30259	0.000137239	5.56366e-05
RNPS1	0.0124745	0.125751	-0.61073	0.000167478	0.000255744
CEBPB	0.0125886	0.1259	-0.689384	0.000122815	0.00019805
ITCH	0.0126125	0.1259	-1.72908	1.21075e-05	4.01385e-05
KANSL1-AS1	0.0126207	0.1259	-1.37023	2.13341e-05	5.51511e-05
DGKA	0.0126439	0.1259	1.01916	0.000190567	9.40261e-05

## Sheet: Macrophases
Supplemental Table 3. Top 500 Differentially Expressed Genes in Macrophages
Top 500 Differentially Expressed Genes
Statistics derived from n=747 cells (n=516 ASYM cells, n=231 SYM cells). Significance was determined by two-sided Welch's t-test and Benjamini Hochberg correction.
Gene Name	P-values	BH P-values	Log2 Fold Change	Mean (Symptomatic)	Mean (Asymptomatic)
CXCL8	1.04937e-38	5.24687e-35	-3.25613	0.00021072	0.00201325
PPP1R15A	8.66089e-35	2.16522e-31	-2.12189	0.000197467	0.000859503
CXCL2	3.50499e-34	5.84164e-31	-3.41485	0.000142349	0.0015182
CXCL3	2.51907e-32	3.14883e-29	-3.43063	0.000109332	0.00117888
TNFAIP3	7.55968e-29	7.55968e-26	-2.4871	0.000116089	0.000650853
NFKBIA	4.99323e-27	4.16103e-24	-1.24844	0.000995951	0.00236623
IL1B	2.26273e-26	1.61624e-23	-3.39978	8.53077e-05	0.000900378
ZFP36	2.02796e-25	1.23447e-22	-1.32233	0.000513302	0.00128362
NAMPT	2.22204e-25	1.23447e-22	-1.79815	0.000238593	0.000829766
FOSB	2.77561e-23	1.38781e-20	-1.76611	0.000180354	0.000613449
DUSP1	3.85986e-23	1.75448e-20	-1.07691	0.00078166	0.00164893
LMNA	4.35654e-23	1.81522e-20	-2.33542	0.000127367	0.000642822
CD83	6.21166e-23	2.3891e-20	-2.87335	5.26769e-05	0.000385998
CRIP1	8.07497e-23	2.88392e-20	-2.39535	0.000152756	0.000803654
SGK1	2.30914e-22	7.69715e-20	-1.88314	0.000126047	0.000464959
IER3	4.95719e-22	1.54912e-19	-1.63701	0.000379654	0.00118081
EREG	4.83043e-21	1.42072e-18	-5.72514	8.95784e-06	0.000473853
GPR183	2.43983e-20	6.77732e-18	-1.84835	0.000147732	0.000531966
CCL3	1.98887e-19	5.23387e-17	-1.59888	0.000589283	0.00178499
TXNIP	3.80718e-19	9.51795e-17	1.23096	0.00138997	0.000592174
CCL4	6.64146e-19	1.5813e-16	-1.53762	0.000435283	0.00126369
S100A10	6.36149e-17	1.44579e-14	-0.797023	0.00152075	0.00264231
NR4A2	7.41347e-17	1.61162e-14	-2.29339	8.88959e-05	0.000435773
ATF3	1.07411e-16	2.23774e-14	-2.97341	2.06032e-05	0.000161816
AC009501.4	1.9304e-16	3.86079e-14	-1.84359	6.57586e-05	0.000236008
MT2A	2.74015e-16	5.16097e-14	-1.43901	0.000487181	0.00132091
THBS1	2.78692e-16	5.16097e-14	-3.5986	2.92068e-05	0.000353812
C5AR1	5.13086e-16	9.16224e-14	-1.74106	9.90168e-05	0.000330993
G0S2	6.10277e-16	1.03364e-13	-3.23732	7.14858e-05	0.00067414
CSRNP1	6.20185e-16	1.03364e-13	-3.46487	1.11796e-05	0.00012344
FOS	1.03741e-15	1.67324e-13	-0.808768	0.00120885	0.00211755
EMP1	1.21623e-15	1.90037e-13	-3.26178	2.02397e-05	0.000194133
RBFOX3	1.62722e-15	2.46548e-13	-4.8735	6.57327e-06	0.000192686
KLF4	2.66296e-15	3.82876e-13	-1.62518	0.000113864	0.000351249
CCL3L3	2.68013e-15	3.82876e-13	-1.94871	0.00025144	0.000970633
PLAUR	8.97595e-15	1.24666e-12	-1.49176	0.000298744	0.000840165
KLF6	1.06013e-14	1.43261e-12	-0.926716	0.0005953	0.00113163
IGKC	1.44064e-14	1.89558e-12	1.12039	0.00166891	0.000767648
AREG	1.5861e-14	2.03346e-12	-2.15159	0.00016495	0.000732902
LYZ	2.03849e-14	2.54811e-12	0.804543	0.00541615	0.00310098
RP11-1143G9.4	2.25325e-14	2.74786e-12	-3.05386	6.65394e-05	0.000552565
NFE2L2	2.94832e-14	3.50991e-12	-1.56427	9.96896e-05	0.000294809
SPP1	3.66031e-14	4.25617e-12	-1.95982	0.000673204	0.00261886
UCP2	5.63337e-14	6.40156e-12	1.26427	0.000554448	0.000230822
GIMAP7	5.80295e-14	6.44773e-12	2.02279	0.000322973	7.94779e-05
THBD	1.17248e-13	1.27443e-11	-2.29879	3.74478e-05	0.00018426
LGALS2	1.2633e-13	1.33027e-11	1.49447	0.000680524	0.000241525
CD99	1.27706e-13	1.33027e-11	-1.13758	0.00037507	0.000825197
FN1	1.44109e-13	1.4705e-11	-2.01489	0.0002037	0.000823249
TGIF1	2.4255e-13	2.4174e-11	-2.02595	3.94154e-05	0.000160523
ABL2	2.46575e-13	2.4174e-11	-2.32772	2.64123e-05	0.000132593
VMO1	6.36647e-13	6.12161e-11	-2.163	6.81731e-05	0.00030531
MS4A6A	7.69057e-13	7.25526e-11	0.991174	0.00135287	0.000680585
LCMT2	8.34696e-13	7.72866e-11	-2.54171	1.56753e-05	9.12743e-05
ZBTB16	1.02641e-12	9.331e-11	-3.38915	1.01339e-05	0.000106173
JUN	3.26868e-12	2.91846e-10	-0.991147	0.000494247	0.000982447
CDKN1A	3.63169e-12	3.1857e-10	-1.70159	9.42937e-05	0.000306699
OSM	4.05557e-12	3.49618e-10	-4.34795	4.56888e-06	9.30407e-05
NEAT1	6.18222e-12	5.23917e-10	-0.675516	0.00170081	0.00271648
TRAC	7.33595e-12	6.11329e-10	2.48293	0.000321464	5.75039e-05
ANPEP	8.22303e-12	6.74019e-10	-1.72369	5.82075e-05	0.000192248
SMDT1	9.15324e-12	7.38165e-10	1.20635	0.000486579	0.000210865
ADIRF	9.99552e-12	7.93295e-10	-7.19059	7.09769e-07	0.000103681
NFKBIZ	2.01552e-11	1.57462e-09	-1.64306	0.00011508	0.000359427
LIMD2	2.11145e-11	1.62419e-09	1.44689	0.000395644	0.000145127
SOCS3	2.44601e-11	1.85304e-09	-1.5709	0.000130387	0.000387366
PHLDA1	2.66184e-11	1.98645e-09	-2.57481	2.80218e-05	0.000166952
MIDN	2.9063e-11	2.13468e-09	-1.6442	5.9958e-05	0.000187414
GSN	2.94586e-11	2.13468e-09	-1.29103	0.00025858	0.000632752
HBEGF	3.75346e-11	2.68104e-09	-2.41201	2.45382e-05	0.000130596
DUSP10	3.84991e-11	2.7112e-09	-3.17895	8.12412e-06	7.35758e-05
MIR3945HG	4.10298e-11	2.84543e-09	-3.19421	1.39252e-05	0.000127454
KTN1	4.15432e-11	2.84543e-09	-1.34411	0.000115022	0.000292011
JUNB	4.3678e-11	2.95122e-09	-0.76199	0.00107167	0.00181737
DNAJA1	4.71973e-11	3.14648e-09	-1.30424	0.00013322	0.000328991
MAFF	8.99964e-11	5.92082e-09	-2.28952	2.53374e-05	0.000123873
PET100	9.19777e-11	5.97258e-09	-1.24364	0.000166658	0.000394636
KDM6B	1.29e-10	8.26924e-09	-2.22922	3.76687e-05	0.000176621
CH17-373J23.1	1.67003e-10	1.05698e-08	-2.35303	8.00548e-05	0.000408997
RP11-386I14.4	2.94755e-10	1.83038e-08	-3.38064	9.6014e-06	0.000100002
GZMA	2.96522e-10	1.83038e-08	2.43269	0.000347263	6.43201e-05
CTSH	3.36257e-10	2.05035e-08	0.940598	0.000666175	0.000347089
GREM1	4.93882e-10	2.97519e-08	-2.19073	1.92551e-05	8.79069e-05
PTGS2	5.07121e-10	3.01857e-08	-3.51693	1.14411e-05	0.000130969
MGP	5.16256e-10	3.0368e-08	-2.75342	1.69396e-05	0.000114226
STX11	7.70784e-10	4.4813e-08	-1.96544	4.03458e-05	0.000157564
RP11-670E13.6	9.75196e-10	5.60457e-08	-2.16113	3.40615e-05	0.000152345
DSTN	1.12922e-09	6.41602e-08	-1.13305	0.000134104	0.000294119
OLR1	1.21806e-09	6.84303e-08	-2.04167	3.92266e-05	0.000161505
PDE4DIP	1.37805e-09	7.65586e-08	-2.03526	3.11188e-05	0.000127555
SAMSN1	1.54338e-09	8.48009e-08	-1.17766	0.000163165	0.000369095
PGLS	2.01369e-09	1.0944e-07	0.981476	0.000444494	0.000225119
IL32	2.0859e-09	1.12145e-07	2.24014	0.000580401	0.000122851
ATP5EP2	2.41914e-09	1.28677e-07	-1.47937	7.75584e-05	0.000216254
GNB2L1	2.92771e-09	1.5409e-07	0.417318	0.0021455	0.00160658
ZFAND5	3.01357e-09	1.56957e-07	-0.935296	0.000285131	0.000545251
NLRP3	3.2941e-09	1.69799e-07	-1.88243	4.65179e-05	0.000171509
AIF1	3.36053e-09	1.71455e-07	0.490398	0.00286984	0.00204284
EGR1	3.90929e-09	1.97439e-07	-1.44056	0.000126705	0.000343911
CORO1A	4.17261e-09	2.06976e-07	0.751077	0.000944095	0.000560943
PDE4B	4.18092e-09	2.06976e-07	-2.18022	2.14588e-05	9.72567e-05
PPP1R15B	5.00301e-09	2.45246e-07	-2.33141	1.59339e-05	8.01948e-05
RGCC	5.93345e-09	2.88032e-07	-1.4091	0.000186112	0.000494261
RHOB	7.33889e-09	3.52831e-07	-1.3866	0.000100216	0.000262028
FCN1	7.82032e-09	3.72396e-07	0.909915	0.00125227	0.000666481
THAP2	8.68527e-09	4.09683e-07	-3.09755	1.0761e-05	9.21097e-05
GZMM	9.10819e-09	4.25616e-07	3.67103	9.86725e-05	7.74653e-06
ANXA1	1.0711e-08	4.92037e-07	-0.649984	0.000894089	0.00140296
NDUFA7	1.07264e-08	4.92037e-07	-2.15278	1.43777e-05	6.39354e-05
ARL5B	1.10973e-08	5.01699e-07	-2.75548	1.25262e-05	8.45864e-05
LY86	1.11377e-08	5.01699e-07	1.18055	0.000452761	0.00019975
SOD2	1.20798e-08	5.38941e-07	-0.856858	0.000721598	0.00130688
BHLHE40	1.21801e-08	5.38941e-07	-1.56062	5.0179e-05	0.000148019
GABARAP	1.34143e-08	5.88345e-07	-2.60495	1.24835e-05	7.59461e-05
LTB	1.36813e-08	5.94839e-07	2.21647	0.000277905	5.97961e-05
SLC2A3	1.39862e-08	6.02854e-07	-1.64801	8.32039e-05	0.000260762
BCL6	1.53518e-08	6.56059e-07	-3.44266	8.34114e-06	9.06922e-05
CCL20	1.5721e-08	6.66145e-07	-2.90973	5.2786e-05	0.000396676
CD7	1.69396e-08	7.11748e-07	2.81519	0.000216729	3.07936e-05
CCL4L2	1.79491e-08	7.41819e-07	-1.39515	0.000272728	0.000717316
YWHAB	1.7952e-08	7.41819e-07	0.725815	0.000750377	0.00045372
RP11-160E2.6	2.01949e-08	8.27659e-07	-1.59733	9.87414e-05	0.000298774
HLA-DRB5	2.10179e-08	8.47492e-07	0.656926	0.00279427	0.00177221
PSME2	2.11596e-08	8.47492e-07	0.915883	0.000693238	0.00036743
DUSP2	2.11873e-08	8.47492e-07	-1.14475	0.000206806	0.000457266
LINC00936	2.27577e-08	8.98551e-07	-1.10341	0.000204918	0.00044029
CPVL	2.28232e-08	8.98551e-07	0.961015	0.000675529	0.000347016
CH25H	2.5542e-08	9.97734e-07	-2.82909	1.93177e-05	0.000137277
MMP19	2.76698e-08	1.07247e-06	-1.92715	3.78648e-05	0.000144001
CXCL1	2.86173e-08	1.09973e-06	-3.27568	1.83303e-05	0.00017752
SLC16A10	2.88131e-08	1.09973e-06	-2.16439	1.90806e-05	8.55338e-05
EEF1D	2.95164e-08	1.11804e-06	0.492923	0.00152336	0.00108247
MYADM	3.14078e-08	1.18075e-06	-1.67374	7.2351e-05	0.000230829
HLA-DPA1	3.28912e-08	1.22728e-06	0.663796	0.00356376	0.0022495
SRGAP2B	3.95704e-08	1.46557e-06	-2.25682	1.6294e-05	7.78749e-05
PTMS	4.01263e-08	1.46774e-06	-1.09632	0.000121141	0.00025901
CTSK	4.03364e-08	1.46774e-06	-4.56475	8.57998e-06	0.000203055
RILPL2	4.05097e-08	1.46774e-06	-1.0314	0.000126704	0.000258983
PRSS23	4.94407e-08	1.77844e-06	-4.6004	1.72329e-06	4.18038e-05
CST7	5.14724e-08	1.8383e-06	1.9682	0.000234593	5.9955e-05
NR4A3	5.85883e-08	2.0776e-06	-2.56363	1.60225e-05	9.47243e-05
MNDA	6.77303e-08	2.38487e-06	0.883475	0.000919535	0.000498443
NDUFB1	7.20891e-08	2.5206e-06	-0.862579	0.00030375	0.000552304
ANXA2	7.36906e-08	2.5587e-06	-0.499613	0.00110569	0.00156326
CD55	7.63947e-08	2.6343e-06	-1.20072	0.00013206	0.000303545
S100A6	8.03267e-08	2.75091e-06	-0.412518	0.00333184	0.0044347
TPM4	8.5354e-08	2.9032e-06	-0.786484	0.000291501	0.0005028
UBA52	9.20568e-08	3.11003e-06	0.339409	0.00298555	0.00235967
ANKRD28	1.01516e-07	3.40656e-06	-1.5202	8.74354e-05	0.000250792
JMJD1C	1.0452e-07	3.48401e-06	-1.20656	8.63848e-05	0.000199364
CNN2	1.15551e-07	3.81439e-06	1.44844	0.000160824	5.89284e-05
CEBPZ	1.15957e-07	3.81439e-06	-1.94617	2.24749e-05	8.66067e-05
VIM	1.17158e-07	3.8287e-06	-0.426695	0.00239034	0.00321298
PRKCDBP	1.19818e-07	3.89019e-06	-2.25209	1.83819e-05	8.75665e-05
YWHAQ	1.32601e-07	4.27744e-06	-0.958519	0.000141938	0.00027583
FAU	1.44528e-07	4.63232e-06	0.314321	0.00306692	0.00246651
NR4A1	1.54676e-07	4.92598e-06	-1.73118	5.75781e-05	0.000191159
RARRES3	1.57154e-07	4.97324e-06	1.71814	0.000212336	6.45377e-05
CD3D	1.86365e-07	5.86054e-06	1.70244	0.000309477	9.50917e-05
OSER1	1.88902e-07	5.90318e-06	-1.7577	2.59086e-05	8.7612e-05
JUND	1.94546e-07	6.04181e-06	-1.08345	0.000183863	0.000389624
SMIM4	1.98329e-07	6.11447e-06	-1.61774	3.86396e-05	0.000118582
IRF1	2.0055e-07	6.11447e-06	-1.56376	7.6936e-05	0.000227441
JAML	2.00554e-07	6.11447e-06	1.10748	0.000397525	0.000184493
NKG7	2.06786e-07	6.26625e-06	1.68033	0.000415222	0.000129554
FOXP1	2.23435e-07	6.72998e-06	-0.964418	0.000131652	0.000256888
NDUFA13	2.31664e-07	6.93604e-06	-0.89296	0.000247194	0.000459035
PTRF	2.40294e-07	7.1516e-06	-4.37406	2.21306e-06	4.58897e-05
NAIP	2.43694e-07	7.20988e-06	1.69721	0.000256691	7.91588e-05
TREM2	2.57521e-07	7.57415e-06	-1.46347	9.39776e-05	0.000259164
CD151	2.76861e-07	8.09536e-06	-1.29854	7.66209e-05	0.000188472
APRT	2.91401e-07	8.47095e-06	0.70588	0.000690404	0.000423265
GSTK1	2.93955e-07	8.49582e-06	0.736606	0.000500324	0.000300269
HLA-DPB1	3.25274e-07	9.34695e-06	0.573339	0.0034411	0.00231262
SLC43A3	3.41375e-07	9.75357e-06	-1.47096	4.48062e-05	0.000124205
ILF3-AS1	3.62529e-07	1.02991e-05	1.89804	0.00029008	7.78303e-05
MCL1	3.66941e-07	1.03656e-05	-0.677831	0.000401729	0.000642658
SELM	3.70207e-07	1.03991e-05	-1.7746	3.62407e-05	0.000123995
CD9	3.78267e-07	1.05661e-05	-1.29584	0.000377842	0.000927679
VAPA	4.24882e-07	1.18023e-05	-0.691627	0.000274886	0.00044397
FBP1	4.3143e-07	1.1918e-05	-1.08569	0.000161822	0.000343449
CCNL1	4.3568e-07	1.19692e-05	-0.847518	0.000261821	0.000471122
TPPP3	4.82177e-07	1.31742e-05	-3.89027	4.84639e-06	7.18632e-05
TRBC2	4.95553e-07	1.34661e-05	1.88738	0.000222243	6.00718e-05
NFKBID	5.14234e-07	1.38982e-05	-2.03661	2.13928e-05	8.77707e-05
CLEC12A	5.28688e-07	1.4212e-05	-1.48571	5.67509e-05	0.000158933
ITGA5	5.6014e-07	1.4977e-05	-2.20968	1.28227e-05	5.93142e-05
CTSC	5.74258e-07	1.52728e-05	0.910914	0.000610804	0.000324855
HTRA1	5.91127e-07	1.56383e-05	-2.21633	1.94445e-05	9.03603e-05
TSC22D1	6.37192e-07	1.67682e-05	-1.96661	2.65054e-05	0.000103596
HSPA1B	6.44135e-07	1.68622e-05	-1.33631	0.000146508	0.00036994
IGHG4	6.58596e-07	1.71509e-05	1.80422	0.000186006	5.32601e-05
CST3	6.72353e-07	1.74185e-05	0.375407	0.00406315	0.00313223
VSIG4	8.04467e-07	2.07337e-05	-1.06913	0.000192973	0.000404889
VAMP8	8.23948e-07	2.11269e-05	0.42402	0.00146257	0.00109012
GZMK	8.28876e-07	2.11448e-05	2.70185	0.000245952	3.78018e-05
ZC3H12A	8.64005e-07	2.19291e-05	-2.73543	9.98224e-06	6.64775e-05
ACP5	9.37745e-07	2.36804e-05	-1.06311	0.000210219	0.000439238
SPAG9	9.42559e-07	2.36824e-05	-1.46403	5.41646e-05	0.000149428
PELI1	9.71612e-07	2.42903e-05	-2.26519	2.35376e-05	0.00011315
IL10	1.0225e-06	2.5359e-05	-2.14142	2.36278e-05	0.000104245
CHURC1	1.02451e-06	2.5359e-05	1.33968	0.000209363	8.27207e-05
CCL5	1.18012e-06	2.9067e-05	1.37243	0.000484913	0.000187293
SDC2	1.38291e-06	3.3895e-05	-1.26996	0.000119721	0.000288713
KCNN1	1.40974e-06	3.43839e-05	-3.81456	5.06026e-06	7.11982e-05
CLEC10A	1.44259e-06	3.50143e-05	1.59257	0.000333261	0.000110503
EEF1B2	1.47172e-06	3.55487e-05	0.460082	0.0012937	0.000940446
IFNGR2	1.50212e-06	3.61087e-05	-0.878731	0.000150308	0.000276379
PRR34-AS1	1.63879e-06	3.92055e-05	-2.44191	8.97951e-06	4.87913e-05
ATP2B1	1.9481e-06	4.63835e-05	-1.00384	0.00012865	0.000257984
FOSL2	1.96902e-06	4.66592e-05	-1.35197	5.66713e-05	0.000144659
EIF3F	2.00835e-06	4.73668e-05	0.658507	0.000545423	0.000345544
PLEC	2.04421e-06	4.79862e-05	-1.17154	7.21744e-05	0.000162575
SNX9	2.07198e-06	4.84108e-05	-1.67881	2.95757e-05	9.46904e-05
TMEM176B	2.20666e-06	5.13176e-05	0.78677	0.000778525	0.000451265
PNRC1	2.3009e-06	5.32617e-05	-0.586637	0.000512368	0.000769444
UQCR11	2.32925e-06	5.36694e-05	-0.460548	0.000744204	0.00102407
PSMA2	2.4901e-06	5.71125e-05	-0.950561	0.000113631	0.000219607
EIF4E	2.80536e-06	6.40494e-05	-1.14781	8.849e-05	0.000196074
TUBB6	2.81968e-06	6.40837e-05	-1.65243	2.99499e-05	9.4151e-05
CYBA	2.88731e-06	6.53237e-05	0.324617	0.00314683	0.00251278
IGFBP6	3.04135e-06	6.8499e-05	-3.17851	5.4318e-06	4.91779e-05
CD48	3.05795e-06	6.85639e-05	1.05503	0.000436738	0.000210196
KLRB1	3.21788e-06	7.18277e-05	2.39126	0.000226956	4.32614e-05
SIPA1L1	3.29038e-06	7.31195e-05	-1.74896	2.23482e-05	7.51162e-05
ZNF331	3.49731e-06	7.73741e-05	-1.34251	8.11018e-05	0.000205668
CD2	3.62201e-06	7.97799e-05	1.5402	0.000192577	6.62154e-05
COTL1	4.23155e-06	9.27971e-05	0.476424	0.00154605	0.00111124
INSIG1	4.68576e-06	0.000102309	-1.61341	4.13969e-05	0.000126664
PPP2R5C	4.73645e-06	0.000102966	1.16661	0.000223181	9.94203e-05
C1orf162	4.83271e-06	0.000104604	0.60848	0.000894421	0.00058664
CTSZ	5.06581e-06	0.000109177	-0.72648	0.000573059	0.000948182
IL7R	5.15064e-06	0.000110529	2.0854	0.000299669	7.06112e-05
GMFG	5.32534e-06	0.000113789	0.455541	0.00113643	0.000828724
PNP	5.51698e-06	0.000117382	-2.26269	1.54774e-05	7.42736e-05
RGS1	5.5411e-06	0.000117396	-0.848434	0.000363834	0.0006551
HCST	6.08515e-06	0.000128379	0.460196	0.00124717	0.000906555
GADD45A	6.65048e-06	0.000139716	-1.99135	1.48104e-05	5.88875e-05
RAC2	6.71324e-06	0.000140444	0.813057	0.000417145	0.000237428
LRRFIP1	7.22091e-06	0.000150436	-0.648061	0.000346879	0.00054358
TRAF3IP3	7.26505e-06	0.000150727	1.62852	0.000131127	4.2409e-05
LUCAT1	8.2129e-06	0.000169688	-2.01058	1.54267e-05	6.21612e-05
LPL	8.35344e-06	0.000171881	-4.29943	4.26053e-06	8.38923e-05
IGHA2	8.55202e-06	0.000175246	-2.75513	7.78788e-06	5.25769e-05
NDUFA3	8.72564e-06	0.000178074	-0.713186	0.000240861	0.000394872
COMT	9.23822e-06	0.000187769	-0.619309	0.000259752	0.000399016
RNF145	9.64598e-06	0.000195263	-0.985509	0.000114016	0.000225753
TNFSF13B	1.03842e-05	0.00020936	0.862166	0.00039734	0.000218587
RAP1B	1.14102e-05	0.000229121	-1.12238	7.98575e-05	0.000173855
COX17	1.20374e-05	0.000240747	-0.648278	0.000243993	0.000382409
ATP1A1	1.26168e-05	0.000251331	-0.860911	0.000113507	0.00020615
SMIM3	1.31805e-05	0.000261519	-1.23689	4.54091e-05	0.000107025
RASGEF1B	1.33073e-05	0.00026299	-1.5253	4.41324e-05	0.000127033
OCIAD2	1.39716e-05	0.000274319	1.505	9.13961e-05	3.22016e-05
CALR	1.39903e-05	0.000274319	0.686995	0.000916626	0.000569359
MINOS1	1.66952e-05	0.000326078	-0.61965	0.000369725	0.000568083
SRGAP1	1.70025e-05	0.000330369	-1.85154	2.81983e-05	0.000101764
IRF2BP2	1.7047e-05	0.000330369	-0.929174	0.000100421	0.00019122
SDC4	1.7181e-05	0.00033168	-1.93408	1.41341e-05	5.40116e-05
MIR4435-2HG	1.74066e-05	0.000333668	-1.46103	6.11813e-05	0.000168435
GIMAP1	1.74175e-05	0.000333668	1.33518	0.000140393	5.56439e-05
MMP14	1.79495e-05	0.000342548	-1.66958	3.56258e-05	0.000113334
SSR2	1.82621e-05	0.000345919	0.562307	0.000481281	0.000325932
IFI30	1.82645e-05	0.000345919	0.982315	0.000490512	0.000248281
PDLIM1	1.85815e-05	0.000350595	-1.93769	1.81847e-05	6.96637e-05
DNAJB1	1.89582e-05	0.000356357	-0.958939	0.000160829	0.000312632
ACTG1	1.91031e-05	0.000357621	0.294687	0.0020166	0.00164403
SAMHD1	1.92204e-05	0.000357621	0.801743	0.00045579	0.000261466
HLA-DMB	1.924e-05	0.000357621	0.68338	0.000650984	0.000405371
HES1	1.96567e-05	0.000364012	-2.37858	1.94564e-05	0.000101178
MGST3	1.98763e-05	0.000366722	-0.591164	0.000344674	0.000519239
NRP1	2.05512e-05	0.00037778	-1.36293	4.0143e-05	0.00010325
NRIP1	2.37583e-05	0.000435134	-1.99045	1.13606e-05	4.51423e-05
LTC4S	2.44076e-05	0.000445394	-1.5467	3.87871e-05	0.000113316
PKM	2.55678e-05	0.000464869	-0.476681	0.000624022	0.00086835
PPIF	2.56767e-05	0.000465157	-1.21046	6.53895e-05	0.000151318
WDR43	2.60493e-05	0.000469298	-1.69007	1.78666e-05	5.76506e-05
IFITM2	2.61803e-05	0.000469298	0.638497	0.000832323	0.000534669
CXCL5	2.6248e-05	0.000469298	-6.42621	1.03868e-06	8.93231e-05
TAGLN2	2.62807e-05	0.000469298	-0.519989	0.00054377	0.000779735
UBB	2.65879e-05	0.000473095	0.369836	0.00136434	0.00105583
ITM2A	2.76114e-05	0.000489564	2.31131	0.000105486	2.1253e-05
ANKH	2.77102e-05	0.000489579	-1.5969	3.31643e-05	0.000100319
HLA-E	2.8783e-05	0.000506742	0.388874	0.00116524	0.000889927
BCL2A1	2.95445e-05	0.000518325	-0.952262	0.000290365	0.000561829
REL	2.97274e-05	0.00051971	-0.821871	0.000165901	0.000293263
GPX3	3.02269e-05	0.000526601	-1.37017	5.58162e-05	0.000144286
CLK1	3.03438e-05	0.000526802	-0.965567	9.04761e-05	0.000176684
ATP6AP2	3.08623e-05	0.000533949	-0.620685	0.000294526	0.000452865
OAT	3.19536e-05	0.000550925	-1.42205	2.98418e-05	7.99662e-05
GOLIM4	3.31418e-05	0.000569447	-1.56774	3.76926e-05	0.000111736
METAP2	3.35817e-05	0.000575029	-0.890543	9.24934e-05	0.000171471
MAP2K3	3.42183e-05	0.00058393	-1.07379	6.4404e-05	0.000135568
DNAJB6	3.43937e-05	0.000584927	-0.798064	0.000165921	0.000288497
BRCA2	3.4704e-05	0.000587354	-2.27015	8.86002e-06	4.27384e-05
TXN	3.47714e-05	0.000587354	-0.511979	0.000653375	0.000931715
TOMM7	3.52234e-05	0.000592986	0.426051	0.00122372	0.00091081
TRBC1	3.66775e-05	0.000615395	2.26605	0.000139949	2.90951e-05
SKP1	3.7106e-05	0.000620502	0.500737	0.000675896	0.000477686
IGHM	3.73775e-05	0.000622958	-1.60823	2.50033e-05	7.62298e-05
ATP6AP1	3.90004e-05	0.000647848	-0.841685	0.000136119	0.000243945
GK	4.03631e-05	0.000668262	-1.23772	6.26828e-05	0.000147822
ABHD5	4.16944e-05	0.000688027	-2.08886	1.83155e-05	7.79165e-05
TREM1	4.24461e-05	0.000696187	-1.07166	0.000101676	0.000213707
PIK3IP1	4.24674e-05	0.000696187	1.18888	0.000141316	6.19876e-05
JAK1	4.42704e-05	0.000723173	0.86966	0.000218715	0.000119698
ACAP1	4.44028e-05	0.000723173	2.14637	0.000210237	4.74883e-05
APP	4.47631e-05	0.000726674	-1.14378	5.65503e-05	0.000124953
SLC38A2	4.64777e-05	0.000752067	-0.958264	0.000113095	0.000219741
LAMTOR1	4.79282e-05	0.000773036	0.561744	0.000492838	0.000333889
HNRNPL	4.81237e-05	0.000773694	-1.35108	3.90896e-05	9.97187e-05
LIPE-AS1	5.18113e-05	0.000830309	-5.06847	1.0952e-06	3.67495e-05
SOX4	5.22082e-05	0.000833997	-1.13313	7.35567e-05	0.000161335
PPA1	5.44916e-05	0.000867701	0.960668	0.00026963	0.000138541
ZFHX3	5.81872e-05	0.000923607	-1.37265	4.61041e-05	0.000119384
FOXO3	5.86179e-05	0.000927498	-1.18331	4.34534e-05	9.86815e-05
MT1F	5.91946e-05	0.000933668	-1.85683	3.30142e-05	0.000119581
ICAM1	6.07403e-05	0.000955036	-1.28587	5.13865e-05	0.000125295
TALDO1	6.15862e-05	0.000965301	-0.531555	0.000344524	0.000498005
EVL	6.19398e-05	0.00096781	0.914095	0.000215793	0.000114516
CRIP2	6.309e-05	0.000981557	-2.11336	1.41941e-05	6.14175e-05
CYCS	6.32123e-05	0.000981557	-0.598117	0.00027803	0.000420865
CKS2	6.38152e-05	0.000987851	-1.10593	6.80307e-05	0.000146428
RND3	6.41589e-05	0.000990106	-2.72906	8.20546e-06	5.4404e-05
PRMT2	6.50755e-05	0.00100116	0.926313	0.000202629	0.000106624
KLF9	6.55298e-05	0.00100506	-1.18958	5.35662e-05	0.000122177
NFKB1	6.59277e-05	0.00100807	-1.20978	5.00251e-05	0.000115709
INF2	6.94834e-05	0.0010575	-1.95695	1.2077e-05	4.68875e-05
USP15	6.95837e-05	0.0010575	-0.88818	9.50698e-05	0.000175959
MYL12A	7.10538e-05	0.00107657	0.33906	0.0013527	0.00106938
CD3E	7.45218e-05	0.00112571	1.47773	9.7769e-05	3.51042e-05
ATP5I	7.64991e-05	0.0011521	-0.589058	0.000457529	0.000688244
PAFAH1B2	7.71704e-05	0.00115872	-1.37492	3.29384e-05	8.5427e-05
ECM1	7.7839e-05	0.00116525	-2.98451	8.73892e-06	6.91646e-05
AES	8.11361e-05	0.00121099	0.935042	0.000259969	0.000135971
SCNN1A	8.17666e-05	0.00121677	-4.70933	1.15136e-06	3.01203e-05
ALCAM	8.5056e-05	0.00126196	-1.3506	3.31408e-05	8.45147e-05
DNTTIP2	8.59979e-05	0.00127216	-1.08533	5.55794e-05	0.000117932
CD3G	8.69732e-05	0.00128139	1.67682	7.53025e-05	2.35524e-05
HLA-DRA	8.71347e-05	0.00128139	0.375568	0.0053639	0.00413451
IFRD1	8.75489e-05	0.00128371	-1.40667	5.84568e-05	0.000154983
LYL1	9.02176e-05	0.00131897	1.21588	0.00013025	5.60741e-05
MYO9B	9.13542e-05	0.00133169	-0.99483	6.8876e-05	0.000137259
ELL2	9.34954e-05	0.00135667	-1.31872	4.17936e-05	0.000104252
PHLDA2	9.36101e-05	0.00135667	-1.37696	5.06012e-05	0.000131422
RGS2	9.62086e-05	0.0013903	-0.65722	0.000426218	0.000672163
ANXA6	9.91502e-05	0.00142868	1.17307	0.000139596	6.19075e-05
HINT1	0.000103648	0.00148861	0.47235	0.000807227	0.000581841
ALOX5AP	0.000103905	0.00148861	-0.719444	0.000309328	0.000509323
EDF1	0.000111227	0.00158895	0.494047	0.00090854	0.000645092
GBP2	0.000114634	0.00163297	-0.997695	6.96862e-05	0.00013915
GLIPR1	0.000117406	0.0016677	0.648448	0.000457974	0.000292172
PSMB9	0.000119128	0.00168462	0.686571	0.000374601	0.000232751
FGL2	0.000119271	0.00168462	0.879168	0.000274326	0.000149146
RCAN1	0.000121999	0.0017183	-1.6782	1.72025e-05	5.50529e-05
CDK11A	0.00012306	0.00172837	-1.67596	1.55261e-05	4.9611e-05
PLK3	0.000127227	0.00178189	-0.987892	7.04157e-05	0.000139654
PNISR	0.000128923	0.00180061	0.78749	0.000313843	0.000181826
VAMP5	0.000132056	0.00183922	0.679472	0.000370831	0.000231544
CAT	0.000135449	0.00188124	0.937622	0.000202617	0.000105785
HSD17B12	0.000136793	0.00189464	-1.28316	2.5804e-05	6.27995e-05
TCN2	0.000138335	0.0019107	-1.36659	3.29899e-05	8.50681e-05
GPSM3	0.000143093	0.00197098	0.58221	0.000571644	0.000381824
PPIB	0.00014903	0.00204712	0.464984	0.000723976	0.000524505
TNF	0.000150185	0.00205358	-1.71734	3.60394e-05	0.000118509
ARL8A	0.00015035	0.00205358	-1.30193	3.18864e-05	7.86186e-05
TMEM173	0.000150733	0.00205358	1.00602	0.00016841	8.38546e-05
CHMP1B	0.000161007	0.0021876	-0.822479	0.000144984	0.000256396
MSR1	0.00016152	0.00218862	-1.05708	0.000185342	0.000385645
YWHAH	0.000162218	0.00219213	-0.615897	0.000269632	0.000413214
BST1	0.000163244	0.00220005	1.47235	0.000138603	4.99515e-05
EFHD2	0.000165732	0.00222757	0.649846	0.000352072	0.000224393
LEPROTL1	0.000171307	0.00229634	0.802811	0.000220842	0.000126594
PIM3	0.000172377	0.00230451	-0.951891	8.94648e-05	0.000173061
FCGR2B	0.000174266	0.00232354	1.10995	0.000260159	0.000120534
STAT3	0.000176891	0.00235078	0.861169	0.000265041	0.000145907
ELMSAN1	0.00017756	0.00235078	-1.54447	1.84297e-05	5.37587e-05
PTX3	0.000177719	0.00235078	-5.7084	7.09769e-07	3.71122e-05
CDKN1C	0.000180506	0.00238134	-2.82232	5.3485e-06	3.78299e-05
TIMP2	0.00018109	0.00238276	-0.866296	0.000108623	0.000198018
PRDX2	0.000183132	0.00240331	1.03472	0.000132588	6.47174e-05
SLC3A2	0.000196735	0.00257222	-0.738878	0.000123324	0.000205813
OTUD1	0.000197032	0.00257222	-1.38644	2.86857e-05	7.4994e-05
PSMB1	0.000199074	0.00259211	0.578746	0.000585909	0.000392293
NAF1	0.000200769	0.00260739	-2.20668	1.13609e-05	5.24434e-05
S100A9	0.000202875	0.00262792	0.516251	0.00298862	0.0020896
SNHG15	0.000204488	0.0026384	-1.17705	6.06887e-05	0.000137226
ARL4A	0.00020474	0.0026384	-0.815432	0.000134412	0.000236541
NOP10	0.000208843	0.00268435	-0.445892	0.000528168	0.000719447
PTK2B	0.000210722	0.00270156	-1.16439	4.0016e-05	8.9691e-05
ITGAM	0.000219485	0.00280672	-0.898991	8.33592e-05	0.000155445
MTHFS	0.000222438	0.00283662	-1.34505	2.23985e-05	5.69009e-05
MPC2	0.000222958	0.00283662	-0.760256	0.000107471	0.000182033
COMMD6	0.00022798	0.00289315	0.39276	0.000965589	0.000735461
KIF1B	0.000229328	0.00290288	-1.5604	2.23204e-05	6.58308e-05
SELK	0.000232497	0.00293557	-0.697347	0.000206541	0.00033491
LCK	0.00023881	0.00300768	2.1259	0.00011536	2.64299e-05
ZNF281	0.000251844	0.00316387	-1.55709	1.7969e-05	5.28756e-05
AP1S1	0.000253235	0.00316945	-1.23792	3.23015e-05	7.61858e-05
BTF3	0.000253556	0.00316945	0.283695	0.00145361	0.00119412
ADAM17	0.000254666	0.00316967	-0.996175	7.10444e-05	0.000141713
ANKRD10	0.000254841	0.00316967	-1.11794	4.45484e-05	9.66865e-05
METTL15	0.000256197	0.00317862	-2.21099	1.01084e-05	4.68012e-05
ARHGDIB	0.000257474	0.00318656	0.305966	0.00128083	0.00103607
CH17-189H20.1	0.000270761	0.00333559	1.2759	0.000122619	5.06377e-05
FAM26F	0.00027085	0.00333559	0.853406	0.000386458	0.000213895
JAK3	0.000277441	0.00340836	1.96936	6.91707e-05	1.76639e-05
KRT10	0.000278938	0.00341835	0.655955	0.000299342	0.000189979
TMEM176A	0.000284521	0.00347825	0.876352	0.000352071	0.000191788
CYTH2	0.000285518	0.00348192	-1.53939	2.22223e-05	6.45938e-05
ADGRE5	0.000289522	0.00352216	-0.776813	0.000106433	0.000182356
EIF3K	0.00029023	0.00352221	0.410688	0.000841019	0.000632669
TCEB1	0.000292694	0.00354352	-0.595706	0.000241629	0.000365153
STXBP2	0.000294342	0.00355485	0.755876	0.000400972	0.00023745
NOSIP	0.00029806	0.00359108	0.993433	0.000180659	9.07418e-05
PLAC8	0.000302377	0.00363434	1.33833	0.000248548	9.82956e-05
MT1E	0.000307211	0.00368359	-1.82202	2.52902e-05	8.942e-05
TRA2B	0.000327501	0.00391747	-0.613711	0.000240342	0.00036777
EMILIN2	0.000331208	0.00394729	-0.823454	7.78486e-05	0.000137764
PPIA	0.000331572	0.00394729	-0.311277	0.000974014	0.00120856
NAGK	0.000361283	0.00428604	0.981995	0.000277676	0.000140582
CASP1	0.000362219	0.00428604	0.736972	0.000273123	0.000163873
CMTM7	0.000362731	0.00428604	0.832281	0.000169898	9.54218e-05
PTPRE	0.000363456	0.00428604	-0.739897	0.000129871	0.000216893
PLEKHB2	0.000365199	0.00429646	-0.812874	7.54904e-05	0.000132614
GCLM	0.00037399	0.00438956	-1.65551	1.58718e-05	5.00015e-05
CYSTM1	0.000377842	0.00442438	-0.822417	0.000126595	0.000223867
DNAAF1	0.000382064	0.00446336	-1.92762	1.45239e-05	5.5253e-05
ACSL3	0.000390912	0.00455609	-1.09174	4.7902e-05	0.000102094
TLR2	0.000398253	0.00463084	-0.728241	0.00010558	0.000174905
IGHG3	0.000419452	0.00486603	0.800567	0.000399435	0.000229325
SSB	0.000428965	0.00496487	0.748543	0.000315527	0.000187803
E2F3	0.000431003	0.00497694	-1.63517	1.50819e-05	4.68481e-05
SERPINF1	0.000437212	0.005037	-1.07014	6.56595e-05	0.000137861
RHOG	0.000440872	0.0050675	0.539351	0.000573469	0.000394593
TSC22D4	0.000447502	0.0051319	1.05391	0.000132131	6.36424e-05
PABPC1	0.00045054	0.00515492	0.334034	0.00112999	0.000896441
LSP1	0.000452607	0.0051599	0.536068	0.00070771	0.000488071
TNFAIP6	0.000453039	0.0051599	-3.3917	4.8582e-06	5.09892e-05
MT1X	0.000460537	0.00523337	-0.839432	0.000193005	0.000345353
HN1	0.000461849	0.00523638	0.636649	0.000342038	0.000220001
EMP3	0.000467445	0.00528784	-0.353081	0.00099471	0.00127053
PPP2CA	0.000472858	0.00533699	-0.832704	6.71493e-05	0.000119594
GTF3A	0.000474955	0.00534859	0.576075	0.000362729	0.000243314
BCL3	0.000476691	0.0053513	-1.56176	1.71496e-05	5.06279e-05
GIMAP4	0.000477336	0.0053513	0.850349	0.00023209	0.000128729
HOPX	0.00048096	0.00537987	1.54056	8.24184e-05	2.83314e-05
CCL13	0.000482176	0.00538143	-4.18999	3.16218e-06	5.77165e-05
SLC6A6	0.000483698	0.0053864	-1.06857	4.59948e-05	9.64671e-05
ELP5	0.000491554	0.00546171	1.15938	8.48129e-05	3.79712e-05
EIF4A3	0.000495201	0.00549003	-0.754559	0.00011506	0.000194119
SNHG8	0.000509516	0.00563624	-0.665375	0.000151986	0.000241047
HPCAL1	0.00051207	0.00565199	-0.906337	7.37158e-05	0.000138164
HLA-F	0.000518406	0.00570932	0.871298	0.000216079	0.00011812
RABGGTB	0.000523231	0.00574979	-1.14836	3.70945e-05	8.22242e-05
TBC1D10C	0.000545765	0.00597403	1.35666	0.000105919	4.13597e-05
HLA-C	0.000546027	0.00597403	0.231832	0.00275789	0.00234849
KCNK6	0.000567901	0.00619979	1.16184	0.000127004	5.67634e-05
ALYREF	0.000571829	0.00622907	1.42443	8.62092e-05	3.21187e-05
MXD1	0.000573626	0.00623506	-1.26397	5.78625e-05	0.00013896
JMJD6	0.000587059	0.00636723	-1.26805	3.14861e-05	7.583e-05
TUBA4A	0.000607447	0.00655379	1.08826	0.000107898	5.07472e-05
PPDPF	0.000608124	0.00655379	-0.397974	0.000565478	0.000745106
LST1	0.000608192	0.00655379	0.379087	0.00126203	0.000970401
SDHAF2	0.000613173	0.00659326	1.05961	0.000113168	5.42937e-05
MARCKS	0.000637554	0.00684071	0.637297	0.000487639	0.000313511
THUMPD3-AS1	0.000677754	0.00725646	1.20773	0.000146177	6.32874e-05
MIR22HG	0.000684672	0.00731289	-1.41253	2.19447e-05	5.84174e-05
LAPTM4A	0.000685949	0.00731289	-0.487563	0.000405458	0.000568482
CD74	0.000700164	0.00744856	0.323813	0.00582493	0.00465386
TMEM107	0.000730227	0.00775187	-1.07854	6.06113e-05	0.000128005
ABI3	0.000739172	0.00783022	0.925326	0.000167259	8.80722e-05
INSR	0.000752885	0.00795861	-1.79237	1.28948e-05	4.46653e-05
SRGAP2C	0.000758452	0.00800054	-1.31638	2.68261e-05	6.68079e-05
HEXIM1	0.000763678	0.00803872	-1.10037	3.85709e-05	8.26997e-05
HSPH1	0.000767331	0.0080602	-1.2214	4.08225e-05	9.51872e-05
MAPKAPK2	0.000799257	0.00837796	-1.20068	3.51612e-05	8.08175e-05
IL1RN	0.000802099	0.00839016	-1.13683	9.56391e-05	0.000210307
KLRG1	0.000806354	0.00841706	2.2869	6.26649e-05	1.2841e-05
CDK11B	0.000808719	0.00842416	-1.3448	2.20671e-05	5.60491e-05
SYF2	0.000815216	0.00847418	-0.585156	0.000186026	0.000279076
A2M	0.000821537	0.00851101	-1.3051	4.70393e-05	0.000116234
IGHGP	0.000822164	0.00851101	1.74194	7.37977e-05	2.20631e-05
BTG2	0.00083041	0.00857862	-0.817074	9.80016e-05	0.000172662
BEST1	0.000836388	0.00862256	-1.01421	0.000100434	0.000202856
TSTD1	0.000839496	0.00863679	0.895454	0.000189103	0.000101658
ADD3	0.000842727	0.00865223	1.41616	8.74504e-05	3.27683e-05
CHST12	0.000851865	0.0087039	1.42161	9.42857e-05	3.51964e-05
S100A4	0.000851886	0.0087039	-0.245705	0.00301934	0.00357995
UBL4A	0.000852982	0.0087039	-1.96208	9.28011e-06	3.61575e-05
C1QC	0.000864651	0.008805	-0.583525	0.000802062	0.00120189
ADAM9	0.000870401	0.00884553	-1.40029	6.14731e-05	0.000162261
TMBIM4_1	0.000872305	0.00884691	-0.515776	0.000209811	0.00029998
AZI2	0.000875719	0.00886355	-1.00683	5.8424e-05	0.000117402
OSTC	0.000884706	0.00893643	0.61278	0.000308652	0.000201839
MIF	0.000898011	0.00905253	-0.482388	0.000540658	0.000755329
ERAP2	0.000909242	0.0091473	1.11046	9.16441e-05	4.24445e-05
RETN	0.000917591	0.00921276	1.77972	0.000154097	4.4879e-05
FLNB	0.000924581	0.00926434	-1.62118	1.33612e-05	4.11026e-05
CEBPB	0.000930488	0.00930488	-0.382674	0.000644166	0.000839836
