# Supplementary material for: TCF7 is highly expressed in immune cells on the atherosclerotic plaques, and regulating inflammatory signaling via NFκB/AKT/STAT1 signaling
Source: Biosci Rep. 2022 Jul 18;42(7):BSR20212064. doi: 10.1042/BSR20212064 (PMC9297684; doi:10.1042/BSR20212064)
Supplement: Supplementary Tables S1-S6 [file BSR-2021-2064_supp1.zip › BSR-2021-2064_suppST4.xlsx]

## Sheet: T cells
Supplemental Table 4. Top 500 Differentially Expressed Genes (DEGs) in all T cells
Top 500 Differentially Expressed Genes in Plaque
Statistics derived from n=2,573 cells (n=921 plaque cells, n=1,652 blood cells). Significance was determined by two-sided Welch's t-test and Benjamini Hochberg correction.
Gene Name	P-values	BH P-values	Log2 Fold Change	Mean (Plaque)	Mean (Blood)
NPM1	1.77224e-234	8.8612e-231	-1.49511	0.00109025	0.00307326
LDHB	9.32369e-231	2.33092e-227	-1.70037	0.000752292	0.00244482
EEF2	3.28772e-223	5.47953e-220	-1.37259	0.0012101	0.00313339
PABPC1	2.74897e-200	3.43622e-197	-1.40287	0.00115926	0.00306539
LTB	1.58624e-155	1.58624e-152	-1.56373	0.00102147	0.00301964
EIF3E	4.47572e-151	3.72976e-148	-1.54867	0.000738381	0.00216012
EEF1B2	1.18018e-148	8.42989e-146	-1.08687	0.00163203	0.00346664
NOSIP	2.98134e-124	1.86334e-121	-2.06326	0.00026666	0.00111445
NACA	3.55659e-123	1.97588e-120	-0.854699	0.00214544	0.00387978
HNRNPA1	1.75013e-121	8.75064e-119	-1.11052	0.00106239	0.00229394
GLTSCR2	4.83406e-116	2.1973e-113	-1.12627	0.000996335	0.00217493
CCL5	5.00313e-115	2.08464e-112	2.99616	0.00317465	0.000397888
GZMA	6.4557e-111	2.48296e-108	3.0433	0.00197029	0.000239004
GNB2L1	3.21808e-107	1.14931e-104	-0.695953	0.00296484	0.00480291
TXNIP	2.185e-104	7.28333e-102	-0.76718	0.00298065	0.00507288
KLF2	1.7281e-103	5.40031e-101	-1.93633	0.000235658	0.000901936
EEF1A1	2.42267e-100	7.1255e-98	-0.547251	0.00788291	0.0115193
EIF3L	1.45713e-99	4.04758e-97	-1.41039	0.000416756	0.00110777
GZMK	4.03936e-88	1.06299e-85	3.84183	0.00173363	0.000120906
NAP1L1	4.15762e-87	1.0394e-84	-1.21449	0.000629416	0.00146062
EEF1D	7.55441e-83	1.79867e-80	-0.680073	0.00222665	0.00356758
HSPA8	2.56299e-82	5.65325e-80	-1.10178	0.000727371	0.00156108
CCNI	2.60049e-82	5.65325e-80	-1.12665	0.000654985	0.00143017
EIF3H	3.22585e-82	6.72051e-80	-1.2468	0.000522008	0.0012388
SARAF	9.71834e-81	1.94367e-78	-0.926624	0.00116271	0.00221011
TOMM7	5.12266e-76	9.85127e-74	-0.743163	0.00168802	0.00282547
TMEM123	1.16107e-75	2.15014e-73	-1.6915	0.00021446	0.000692689
EIF4B	2.02464e-75	3.61544e-73	-1.5126	0.000284079	0.000810545
CST7	1.42376e-74	2.45476e-72	2.78314	0.00115867	0.000168326
BTF3	3.00765e-74	5.01275e-72	-0.708996	0.00175169	0.00286343
EIF2S3	1.7801e-73	2.87113e-71	-2.03764	0.000135427	0.000556028
SELL	3.50455e-73	5.3967e-71	-1.68027	0.000279928	0.000897135
HINT1	3.56182e-73	5.3967e-71	-0.90403	0.00101044	0.00189083
MAL	1.94957e-72	2.86701e-70	-2.78474	4.71855e-05	0.000325161
LEF1	3.35783e-71	4.79689e-69	-2.50882	6.87584e-05	0.000391341
UBA52	1.20181e-69	1.66919e-67	-0.561291	0.0032079	0.00473355
C6orf48	1.79071e-69	2.41988e-67	-1.32369	0.000378778	0.000948099
SRGN	5.71838e-68	7.52419e-66	1.28654	0.00176941	0.000725342
CCL4	5.43713e-67	6.97067e-65	3.83122	0.00131232	9.21995e-05
COX4I1	1.50674e-66	1.88343e-64	-0.779448	0.00132845	0.00228025
ST13	3.2655e-62	3.98231e-60	-1.52112	0.000230382	0.000661229
SRSF5	8.87289e-62	1.0563e-59	-0.959517	0.000865884	0.00168385
UQCRB	1.70286e-60	1.98007e-58	-0.756569	0.00134975	0.00228035
NKG7	3.10776e-60	3.53154e-58	2.30332	0.00152268	0.00030849
TPT1	4.62246e-58	5.13607e-56	-0.483058	0.00509354	0.00711926
CD48	1.68695e-56	1.83364e-54	-0.966314	0.000625291	0.00122172
FHIT	2.27981e-53	2.42533e-51	-3.43151	2.17752e-05	0.000234936
EIF3D	5.41052e-53	5.63596e-51	-1.25084	0.00029782	0.000708754
EIF4A2	2.08418e-50	2.12671e-48	-0.988538	0.000584353	0.00115946
CMPK1	9.11008e-50	9.11008e-48	-1.36432	0.000249826	0.00064319
RSL1D1	2.15697e-48	2.11468e-46	-1.38802	0.00023402	0.000612476
AES	2.82808e-45	2.7193e-43	-0.964338	0.000505528	0.00098637
FOS	3.1998e-45	3.01868e-43	3.06769	0.000895195	0.00010677
ANP32B	4.11327e-45	3.80859e-43	-1.18807	0.000310257	0.000706913
CD69	3.51272e-44	3.19338e-42	-1.17187	0.000436276	0.000982944
BTG1	6.25607e-44	5.58578e-42	-0.466544	0.00352527	0.00487121
ADTRP	1.53452e-42	1.34607e-40	-3.98551	9.59829e-06	0.000152038
CYBA	9.51959e-41	8.20654e-39	0.711547	0.00228267	0.00139394
FAU	2.72766e-40	2.31158e-38	-0.392214	0.0041563	0.00545475
APOBEC3G	4.16256e-40	3.4688e-38	2.11627	0.00059332	0.000136844
NBEAL1	3.35554e-39	2.75044e-37	-0.727384	0.000911343	0.00150885
EIF3F	9.21323e-39	7.43002e-37	-0.775736	0.000712177	0.00121929
HCST	5.01221e-38	3.97794e-36	0.800195	0.00178614	0.00102573
RP11-664D1.1	2.65253e-37	2.07229e-35	-3.43075	1.2299e-05	0.000132626
AK5	9.96352e-37	7.66425e-35	-5.13236	2.8471e-06	9.9861e-05
ACTN1	4.55398e-36	3.44999e-34	-2.5137	3.20948e-05	0.000183288
FOXP1	7.84618e-36	5.85536e-34	-1.34494	0.000245904	0.000624644
LAPTM5	3.26499e-35	2.40073e-33	-0.722664	0.000805205	0.00132877
CXCR3	4.53751e-35	3.28805e-33	3.07903	0.000282073	3.33795e-05
SMDT1	6.20237e-35	4.43026e-33	-0.895788	0.000507717	0.000944672
CCR7	6.92096e-35	4.87392e-33	-1.49598	0.000238789	0.000673519
CD74	2.51691e-34	1.74785e-32	1.44176	0.00158461	0.000583325
RSL24D1	3.47388e-34	2.37937e-32	-1.02069	0.000323555	0.00065646
CCNG1	5.17028e-34	3.49343e-32	-1.56376	0.000107708	0.000318409
SLC25A6	9.82756e-34	6.55171e-32	-0.57827	0.00126859	0.00189408
RGS1	1.29611e-33	8.52701e-32	2.2694	0.000656961	0.000136265
PFDN5	3.05544e-33	1.98405e-31	-0.483354	0.00221927	0.00310251
ATP5O	4.40143e-33	2.82143e-31	-0.888198	0.000407969	0.000755095
TCEA3	4.70653e-33	2.97881e-31	-4.20899	5.31677e-06	9.83289e-05
CD2	1.26857e-32	7.92858e-31	0.926	0.00126816	0.000667453
CKLF	2.4715e-32	1.52562e-30	1.46424	0.00051608	0.000187041
SH3BGRL3	1.78573e-31	1.08886e-29	0.601987	0.00279368	0.00184061
MYC	3.36562e-31	2.02748e-29	-1.87027	7.84445e-05	0.000286794
YBX1	6.24705e-31	3.71848e-29	-0.617341	0.000963164	0.00147754
RP4-594I10.3	3.85723e-30	2.26896e-28	-1.9037	6.33562e-05	0.000237062
PPA1	4.93074e-30	2.86671e-28	-1.17566	0.000199307	0.000450229
CD8A	5.34299e-30	3.07069e-28	2.72094	0.000410545	6.22698e-05
LYAR	5.79395e-30	3.29202e-28	1.73011	0.000499633	0.000150604
NGFRAP1	1.71751e-29	9.64891e-28	-3.33568	9.04978e-06	9.13643e-05
ATP5L	3.0197e-29	1.67761e-27	-0.529377	0.00123551	0.00178322
NDFIP1	6.22712e-29	3.40012e-27	-1.21215	0.000208118	0.000482173
TIPIN	6.25622e-29	3.40012e-27	-1.01432	0.000291242	0.000588295
CSDE1	6.91502e-29	3.71775e-27	-1.09902	0.000224657	0.000481236
JUN	1.5389e-28	8.18564e-27	1.65181	0.000883153	0.000281055
CHRM3-AS2	3.80367e-28	2.00193e-26	-3.32657	1.01066e-05	0.000101392
MALAT1	1.28803e-27	6.70851e-26	0.631967	0.0286256	0.018472
CLIC1	1.40476e-27	7.24103e-26	0.858742	0.00100082	0.000551884
RGS10	2.6639e-27	1.35913e-25	-0.972822	0.000322093	0.000632163
IL32	1.59504e-26	8.05577e-25	0.564492	0.00286755	0.00193902
NSA2	3.66162e-26	1.83081e-24	-1.23323	0.000139382	0.000327677
BIN1	3.87211e-26	1.91689e-24	-0.953798	0.000248009	0.000480385
CD63	4.15638e-26	2.03744e-24	1.35642	0.000497726	0.000194387
ANKRD55	6.0331e-26	2.92869e-24	-3.73719	6.23826e-06	8.31898e-05
COX7C	9.34939e-26	4.48498e-24	-0.4893	0.00147139	0.00206548
COMMD6	9.41847e-26	4.48498e-24	-0.543276	0.00116654	0.00169997
TOB1	9.68006e-26	4.56606e-24	-1.41365	0.00016633	0.00044312
KLRB1	1.73784e-25	8.12076e-24	1.61236	0.00116053	0.000379566
CMC1	2.67423e-25	1.23807e-23	2.20359	0.000555365	0.000120568
HLA-DPA1	2.74092e-25	1.2573e-23	1.53387	0.000606577	0.000209481
HLA-DPB1	2.91327e-25	1.32421e-23	1.41593	0.000646137	0.000242151
RP11-255M2.3	3.05717e-25	1.3771e-23	-1.24659	0.000127811	0.000303269
ATXN8OS	3.22503e-25	1.43974e-23	-1.32062	0.000107311	0.000268035
FLT3LG	6.30245e-25	2.7673e-23	-1.40196	0.000110097	0.000290943
EIF3K	6.30945e-25	2.7673e-23	-0.596938	0.000803661	0.00121554
EIF3M	2.3728e-24	1.03165e-22	-0.907333	0.000328996	0.000617057
TRABD2A	3.02846e-24	1.30537e-22	-2.18056	5.28002e-05	0.000239359
NACA2	5.52286e-24	2.36019e-22	-1.08421	0.000213655	0.000452994
ZFAS1	6.74711e-24	2.85894e-22	-0.788438	0.000523941	0.000904953
TCF7	1.23119e-23	5.17305e-22	-1.28895	0.00019666	0.00048054
TYROBP	1.53024e-23	6.37601e-22	2.45187	0.00040896	7.4747e-05
ID2	1.60854e-23	6.64685e-22	1.15059	0.00119044	0.000536226
SH3YL1	1.69238e-23	6.93598e-22	-1.89729	4.02809e-05	0.000150051
CD99	1.88358e-23	7.65683e-22	1.02951	0.000711023	0.000348312
S100A11	2.14018e-23	8.62977e-22	1.00653	0.000873755	0.000434903
HOPX	2.35796e-23	9.43183e-22	1.95215	0.000362168	9.35953e-05
XCL1	2.4614e-23	9.76745e-22	4.82735	0.000235826	8.30646e-06
PNRC1	3.37276e-23	1.32786e-21	-0.708797	0.00053499	0.00087441
IGBP1	7.5462e-23	2.94773e-21	-1.16488	0.000137726	0.000308802
IER2	9.38588e-23	3.63794e-21	1.81242	0.000498165	0.000141834
PSIP1	1.00948e-22	3.88261e-21	-1.03514	0.000204262	0.000418598
C1orf162	3.91154e-22	1.49295e-20	-1.2524	0.000160797	0.00038308
MATK	4.37634e-22	1.65771e-20	2.61803	0.000238361	3.88265e-05
PRF1	5.74246e-22	2.15882e-20	2.12043	0.000293244	6.744e-05
MDS2	7.85922e-22	2.93254e-20	-3.4983	7.26721e-06	8.21221e-05
ARID5A	8.19707e-22	3.03595e-20	1.66843	0.000319735	0.000100587
KLRD1	1.58021e-21	5.80961e-20	3.05035	0.00032777	3.95659e-05
EIF2A	2.02301e-21	7.38326e-20	-1.16377	0.000135754	0.000304146
CXCR6	3.80362e-21	1.37812e-19	5.6428	0.000149053	2.98324e-06
ZFP36	3.95327e-21	1.42204e-19	1.2858	0.000657694	0.00026975
GPR171	4.9484e-21	1.76729e-19	1.72053	0.000370478	0.000112417
MYO1F	7.47782e-21	2.65171e-19	1.53572	0.000457113	0.000157662
ZFAND1	8.31093e-21	2.92638e-19	-1.69796	5.55203e-05	0.000180131
EPHX2	8.59459e-21	3.0051e-19	-2.59655	2.1204e-05	0.00012825
NEAT1	1.90744e-20	6.62306e-19	0.96399	0.00121932	0.000625069
SOD1	2.5749e-20	8.87898e-19	-0.648865	0.000523659	0.000821064
LINC01089	3.79119e-20	1.29835e-18	-2.25621	2.30629e-05	0.000110179
CCL4L2	7.19102e-20	2.44592e-18	3.4734	0.000319164	2.87352e-05
SRSF8	1.55367e-19	5.24889e-18	-1.08053	0.00015484	0.000327457
TMSB10	2.26801e-19	7.61078e-18	-0.263815	0.00569083	0.00683269
FBL	2.89409e-19	9.64698e-18	-1.00404	0.000202733	0.000406604
ATP5G2	3.0044e-19	9.94834e-18	-0.494359	0.000940562	0.00132496
PYHIN1	3.65887e-19	1.20358e-17	1.74963	0.000361044	0.000107367
ITM2C	3.99927e-19	1.30695e-17	1.90804	0.000258068	6.87631e-05
ERP29	4.57919e-19	1.48675e-17	-0.661698	0.000461695	0.000730375
HLA-DRB1	7.27351e-19	2.34629e-17	1.74266	0.000497846	0.000148766
CD55	9.49032e-19	3.04177e-17	-1.60881	5.00068e-05	0.000152521
ALOX5AP	1.54995e-18	4.93615e-17	0.970842	0.000580318	0.000296083
SLC40A1	1.68692e-18	5.33835e-17	-2.80294	1.1885e-05	8.29409e-05
PEBP1	1.82278e-18	5.732e-17	-0.730774	0.000335446	0.000556683
UBQLN2	1.94222e-18	6.06944e-17	-1.96131	3.9741e-05	0.000154757
FXYD5	2.20869e-18	6.85929e-17	-0.448698	0.00114684	0.00156522
TMSB4X	2.53335e-18	7.81897e-17	0.251923	0.0125468	0.0105365
ATP5A1	2.74728e-18	8.42724e-17	-0.779599	0.000355727	0.00061066
C1orf228	2.88338e-18	8.79078e-17	-1.83252	3.59794e-05	0.000128143
TRAF3IP3	4.31167e-18	1.30657e-16	-0.74391	0.000486936	0.000815475
USP10	5.37342e-18	1.6185e-16	-1.75813	4.84517e-05	0.000163892
PPP1R2	5.46237e-18	1.63544e-16	-0.786825	0.000320325	0.000552649
LTA4H	6.35648e-18	1.89181e-16	-1.53835	5.0135e-05	0.000145623
RAN	6.71895e-18	1.98786e-16	-0.627404	0.000429551	0.000663563
HMHA1	7.18566e-18	2.11343e-16	-0.919354	0.000236322	0.000446948
IL6ST	7.65978e-18	2.2397e-16	-1.70367	8.50038e-05	0.000276881
EVI2B	8.84691e-18	2.57178e-16	-0.81502	0.00031289	0.000550475
UBXN1	1.32675e-17	3.83454e-16	-0.706262	0.000406234	0.0006628
HSD17B11	1.45674e-17	4.18602e-16	-0.954081	0.000169025	0.000327459
FOSB	1.83726e-17	5.2493e-16	3.94849	0.000221177	1.43261e-05
KLRG1	1.97389e-17	5.59612e-16	1.59912	0.000339646	0.00011211
CALM3	1.98102e-17	5.59612e-16	-0.812716	0.000260453	0.00045749
GPSM3	2.12989e-17	5.98284e-16	-0.529447	0.000691989	0.000998801
C1QBP	3.9253e-17	1.09645e-15	-0.861367	0.00021366	0.000388169
ZNF90	5.13085e-17	1.42524e-15	-0.661758	0.000415502	0.000657328
CCT8	5.52988e-17	1.52759e-15	-1.06498	0.000134853	0.000282132
PTPN7	5.7013e-17	1.56629e-15	1.41485	0.000352632	0.000132254
LGALS1	7.81856e-17	2.13622e-15	1.02176	0.000747941	0.000368373
CH17-189H20.1	1.59416e-16	4.33195e-15	1.53887	0.000385106	0.000132536
EOMES	1.76466e-16	4.76934e-15	3.6608	0.000138049	1.0915e-05
SNHG7	2.00196e-16	5.38162e-15	-1.07469	0.000129445	0.000272646
HTATSF1	2.36718e-16	6.32936e-15	-1.49945	4.57062e-05	0.000129228
PRKCA	2.77492e-16	7.37134e-15	-1.62958	4.98215e-05	0.000154159
HNRNPK	2.78636e-16	7.37134e-15	-0.568936	0.000551682	0.000818381
MIAT	2.81294e-16	7.40246e-15	2.16868	0.000287086	6.38519e-05
ATP6V1G1	3.10442e-16	8.12675e-15	-0.600813	0.000528779	0.000801931
LDLRAP1	3.3019e-16	8.59869e-15	-1.1359	0.000125112	0.00027494
PIM1	3.59302e-16	9.30834e-15	-1.03491	0.000189602	0.000388492
HLA-DRB5	3.89558e-16	1.00402e-14	2.08225	0.000382711	9.03757e-05
TSC22D3	4.6715e-16	1.19782e-14	-0.438629	0.00146102	0.00198014
CHST12	4.96112e-16	1.26559e-14	1.4394	0.000323953	0.000119448
ATP1A1	5.3074e-16	1.34706e-14	-0.93429	0.000176552	0.000337382
PTGDR	6.05421e-16	1.52884e-14	3.12115	0.000137199	1.57685e-05
HLA-DRA	6.36503e-16	1.59925e-14	1.49043	0.000634118	0.000225687
C9orf142	6.4751e-16	1.61878e-14	1.16304	0.000375345	0.000167618
SERP1	6.79315e-16	1.68984e-14	-0.63828	0.00045291	0.000704941
SLA	8.52965e-16	2.1113e-14	1.10408	0.000416823	0.000193906
FCER1G	1.12067e-15	2.76028e-14	2.13052	0.000245113	5.59775e-05
DPH5	1.38193e-15	3.38709e-14	-1.68166	3.51754e-05	0.000112842
PTMA	1.80125e-15	4.3933e-14	-0.224991	0.00434242	0.00507529
XCL2	1.84144e-15	4.46952e-14	4.02481	0.00012762	7.84022e-06
HNRNPM	1.93215e-15	4.66702e-14	-0.810544	0.000247484	0.000434055
HSPD1	2.17798e-15	5.23552e-14	-1.03295	0.000129607	0.000265203
OXA1L	2.66872e-15	6.38449e-14	-1.14417	9.40153e-05	0.000207792
MARCKSL1	2.82071e-15	6.71598e-14	-1.30405	6.51291e-05	0.000160817
AC013264.2	3.14168e-15	7.44474e-14	-2.34138	1.44181e-05	7.30689e-05
FYB	3.40871e-15	8.03941e-14	-0.671774	0.000480004	0.000764661
CSGALNACT1	4.08626e-15	9.59216e-14	-2.68119	9.47502e-06	6.07713e-05
PARP8	6.63441e-15	1.55009e-13	1.88509	0.000248535	6.72851e-05
CD8B	7.67027e-15	1.78378e-13	1.61365	0.00030792	0.000100619
HMGN1	8.91733e-15	2.0642e-13	-0.575116	0.000528747	0.000787725
HSP90AB1	1.10165e-14	2.53837e-13	-0.591888	0.000571098	0.000860769
CEBPD	1.13587e-14	2.60521e-13	3.58601	0.000145421	1.21097e-05
BCL2	1.1934e-14	2.72465e-13	-1.34334	8.02724e-05	0.000203682
GSTP1	1.43755e-14	3.26717e-13	0.899828	0.000473403	0.000253721
CD3G	1.52578e-14	3.45199e-13	-0.601286	0.000503943	0.000764515
PSMB9	1.57529e-14	3.54795e-13	0.6517	0.000732136	0.000466027
MORC2-AS1	1.65616e-14	3.71337e-13	-2.49892	1.20523e-05	6.81268e-05
PIK3IP1	1.88974e-14	4.21816e-13	-0.610898	0.000543731	0.000830392
PKM	2.20495e-14	4.89989e-13	-0.632846	0.000383957	0.000595371
HNRNPA0	2.5787e-14	5.70509e-13	-0.676755	0.000356105	0.000569249
HADHA	2.64483e-14	5.82561e-13	-0.919773	0.000178698	0.000338063
S100A4	3.3494e-14	7.34518e-13	0.421484	0.00291993	0.00218018
RASGRP2	5.99637e-14	1.30925e-12	-1.15231	0.000126002	0.000280063
TTC19	6.14839e-14	1.33464e-12	-0.985166	0.000145555	0.000288132
POLR1D	6.16602e-14	1.33464e-12	-0.827386	0.000193154	0.000342746
PABPC4	6.69997e-14	1.44396e-12	-1.24746	8.32663e-05	0.000197694
TSHZ2	6.88228e-14	1.47688e-12	-1.26056	0.000109654	0.000262719
TKT	7.56063e-14	1.61276e-12	-1.06538	9.26406e-05	0.00019387
GADD45B	7.57996e-14	1.61276e-12	2.16092	0.00018994	4.24733e-05
AOAH	8.14526e-14	1.72569e-12	2.88199	0.000105933	1.43703e-05
PPP1R14B	1.28273e-13	2.70617e-12	2.50132	0.000114925	2.02974e-05
PLEKHB1	1.5305e-13	3.21534e-12	-2.00268	2.32019e-05	9.29799e-05
GZMH	1.70812e-13	3.57348e-12	1.81248	0.000361568	0.000102939
FBLN5	1.80063e-13	3.7513e-12	-1.70733	3.5051e-05	0.000114461
HLA-A	1.86994e-13	3.87954e-12	0.232959	0.00504501	0.00429273
OLA1	1.95755e-13	4.04453e-12	-1.3071	6.00038e-05	0.000148476
HSPB1	2.03027e-13	4.17751e-12	-1.15451	0.000124815	0.00027785
DUSP2	2.37858e-13	4.85575e-12	1.33464	0.000436991	0.000173263
PTGES3	2.37932e-13	4.85575e-12	-0.641577	0.000350742	0.00054717
SRSF7	3.04258e-13	6.18411e-12	0.913221	0.00068735	0.000364982
SSR2	3.54613e-13	7.1784e-12	-0.443732	0.000774643	0.00105361
IGKC	4.0472e-13	8.15968e-12	0.588126	0.00197084	0.00131102
RUNX3	4.14514e-13	8.32357e-12	1.8755	0.000225197	6.13736e-05
SATB1	4.3653e-13	8.73061e-12	-1.42218	6.62034e-05	0.000177419
LCK	4.95683e-13	9.87416e-12	-0.475932	0.000633716	0.000881383
ADD3	5.37034e-13	1.06554e-11	-0.915429	0.00019581	0.000369323
PLA2G16	5.43072e-13	1.07326e-11	2.04786	0.000122161	2.95436e-05
B2M	6.7104e-13	1.32094e-11	0.200266	0.0129849	0.011302
ZFP36L2	6.8624e-13	1.34557e-11	-0.353292	0.0020162	0.00257564
AQP3	7.33166e-13	1.43196e-11	-1.12682	0.00010093	0.000220407
PLEKHF1	7.72469e-13	1.50286e-11	2.48773	0.000149441	2.66433e-05
HLA-DQB1	8.36316e-13	1.62077e-11	1.42588	0.000301792	0.000112324
CTSW	8.97833e-13	1.73327e-11	2.00451	0.000170355	4.2456e-05
LYST	9.63853e-13	1.85356e-11	1.83643	0.000172397	4.82736e-05
RHOH	1.07549e-12	2.06033e-11	-0.696353	0.000282786	0.000458228
CCDC109B	1.10792e-12	2.11435e-11	-0.773982	0.000246519	0.000421544
CNBP	1.18264e-12	2.24837e-11	-0.51833	0.000586716	0.000840352
LIMD2	1.27583e-12	2.41635e-11	-0.460948	0.000728985	0.00100341
CD3E	1.31644e-12	2.48386e-11	-0.489763	0.000695534	0.000976678
CNIH1	1.42832e-12	2.68481e-11	-1.0306	0.000103231	0.000210889
TCEA1	1.50267e-12	2.81399e-11	-0.823039	0.000163704	0.000289613
CAMLG	1.76178e-12	3.2869e-11	-0.954718	0.000115367	0.000223604
ATP6V0E2	2.02226e-12	3.75885e-11	-1.03704	8.26308e-05	0.000169559
CLIC3	2.27094e-12	4.20544e-11	2.56821	0.000119817	2.02027e-05
EIF3G	2.32224e-12	4.28164e-11	-0.505905	0.000511617	0.000726503
IL2RB	2.32921e-12	4.28164e-11	1.89521	0.000147898	3.97601e-05
TAGAP	2.79694e-12	5.12259e-11	-1.12287	0.000134076	0.000291989
EIF1	3.34497e-12	6.10395e-11	-0.237058	0.00307371	0.00362263
DNAJA2	3.39421e-12	6.1713e-11	-1.13665	6.95999e-05	0.000153029
FYN	3.58845e-12	6.50082e-11	0.924821	0.000450853	0.000237485
ANXA1	3.68279e-12	6.64763e-11	0.674549	0.00104014	0.000651677
RBMX	3.91049e-12	7.03326e-11	-0.78135	0.000218917	0.000376261
SERINC5	4.42682e-12	7.93336e-11	-1.15592	0.000111024	0.000247392
EPB41L4A-AS1	5.06453e-12	9.0438e-11	-0.973188	0.000113238	0.000222307
CD37	5.43346e-12	9.66808e-11	-0.438137	0.000772874	0.00104713
MGAT4A	7.12736e-12	1.26372e-10	-1.06638	0.000104268	0.000218354
STMN3	7.76124e-12	1.37124e-10	-1.10703	0.000122288	0.000263411
BEX4	7.81154e-12	1.37527e-10	-1.42491	4.4406e-05	0.000119229
UBE2D2	8.88038e-12	1.55796e-10	-0.590603	0.000370828	0.00055842
VAMP2	9.80951e-12	1.71495e-10	-0.517635	0.000535211	0.000766212
RP11-596C23.2	1.01949e-11	1.77612e-10	2.77533	0.000165407	2.41599e-05
IFI16	1.08004e-11	1.87507e-10	0.969712	0.000479163	0.000244664
LINC00493	1.08578e-11	1.87851e-10	-0.765967	0.0001837	0.000312384
CCL3L3	1.10467e-11	1.9046e-10	3.52607	0.000120064	1.04223e-05
PCBP1	1.12445e-11	1.93205e-10	-0.659342	0.000310442	0.000490301
MAPKAPK5-AS1	1.15432e-11	1.97658e-10	-1.2983	4.77107e-05	0.000117339
C9orf78	1.26568e-11	2.15987e-10	-0.721818	0.000218865	0.000360966
DDX5	1.32042e-11	2.24562e-10	-0.333233	0.00156622	0.00197318
CAMK4	1.33626e-11	2.26484e-10	-1.06396	0.000108902	0.000227676
IFNGR1	1.83215e-11	3.09484e-10	2.03433	0.000206602	5.0436e-05
GNLY	2.14779e-11	3.6158e-10	2.0329	0.00050325	0.000122976
DCK	2.32277e-11	3.89727e-10	-1.08696	6.66563e-05	0.000141595
SEC61B	2.65218e-11	4.43509e-10	0.655089	0.000575078	0.000365195
ACTN4	2.66386e-11	4.43976e-10	1.59787	0.000159529	5.27026e-05
CD53	3.00327e-11	4.98882e-10	0.588347	0.000676164	0.000449719
ANXA2	3.55938e-11	5.89302e-10	0.792908	0.000432157	0.000249432
TRDC	3.73895e-11	6.16988e-10	2.28188	0.000177948	3.65914e-05
SLC38A2	4.18976e-11	6.89105e-10	2.05531	0.00017217	4.14238e-05
CFLAR	4.51137e-11	7.39569e-10	1.01895	0.000429349	0.000211873
TRGC2	4.66629e-11	7.62465e-10	2.35451	0.000123372	2.41235e-05
EMB	4.80227e-11	7.82128e-10	1.00375	0.000323371	0.000161265
APEX1	5.5148e-11	8.9526e-10	-0.933472	0.000116109	0.000221753
PPP2R5C	6.22832e-11	1.00782e-09	0.674442	0.000691409	0.00043322
XRCC5	6.85086e-11	1.10498e-09	-0.683031	0.000220414	0.000353877
GDI2	6.886e-11	1.10707e-09	-0.747223	0.000181629	0.000304875
SERBP1	7.21564e-11	1.15635e-09	-0.607968	0.000278064	0.0004238
PLAC8	7.26553e-11	1.16063e-09	-0.731713	0.000254894	0.000423279
SNRPD2	8.27719e-11	1.31802e-09	-0.363482	0.000994065	0.00127889
RHOC	9.19949e-11	1.46024e-09	1.51557	0.000183172	6.40661e-05
HLA-DQA1	9.64687e-11	1.5264e-09	2.50505	0.000174671	3.07699e-05
CCT3	1.04573e-10	1.64941e-09	-0.878874	0.00012333	0.000226796
FAM65B	1.16528e-10	1.83219e-09	-0.808674	0.000276244	0.000483869
KLRF1	1.26204e-10	1.97812e-09	2.85358	0.000126894	1.75561e-05
IDS	1.37343e-10	2.14598e-09	1.29222	0.000297897	0.000121638
IL6R	1.41613e-10	2.20581e-09	-1.6713	3.16213e-05	0.000100714
RCAN3	1.54788e-10	2.40354e-09	-0.96412	0.000120087	0.000234275
CLNS1A	1.89558e-10	2.93433e-09	-0.823996	0.000162041	0.000286862
CTDSP2	1.99474e-10	3.0783e-09	-1.41821	3.13299e-05	8.37306e-05
SRP9	2.09656e-10	3.22547e-09	-0.697377	0.000230578	0.000373894
MKRN1	2.19686e-10	3.36942e-09	-0.966571	0.000101638	0.000198619
LINC00152	2.54284e-10	3.88814e-09	1.37758	0.000206857	7.9612e-05
PILRB	2.96573e-10	4.52093e-09	1.42836	0.00020177	7.49682e-05
CFAP36	2.98931e-10	4.54302e-09	-1.26731	5.33965e-05	0.000128532
FKBP5	3.48325e-10	5.27766e-09	1.04131	0.000333101	0.000161849
ZEB2	3.78254e-10	5.71381e-09	2.36097	0.000110379	2.14864e-05
BNIP3	3.957e-10	5.95934e-09	-1.40927	3.74863e-05	9.95649e-05
APOBEC3C	4.26861e-10	6.40932e-09	1.17998	0.000287676	0.000126968
SNHG8	5.3308e-10	7.98024e-09	-0.713734	0.000225591	0.000369979
PDCD2	5.45656e-10	8.14411e-09	-0.885279	0.000120337	0.000222277
FXR1	5.56474e-10	8.28086e-09	-1.12317	6.42415e-05	0.000139934
ALKBH7	5.96122e-10	8.84454e-09	-0.781525	0.000161604	0.000277789
SH2D2A	6.0457e-10	8.94334e-09	1.75019	0.000115826	3.44308e-05
F2R	6.20638e-10	9.15395e-09	2.62816	7.71918e-05	1.24858e-05
UBE2D3	6.60606e-10	9.7148e-09	-0.453801	0.000537536	0.000736233
C1orf21	6.85781e-10	1.00554e-08	2.5954	8.40225e-05	1.39028e-05
SPG20	6.88743e-10	1.00693e-08	-1.74227	1.88721e-05	6.31389e-05
HDAC2	7.01016e-10	1.02189e-08	-1.24428	4.92659e-05	0.000116711
VDAC2	7.34118e-10	1.06703e-08	-0.67413	0.000197968	0.000315884
ZFYVE28	7.4241e-10	1.07596e-08	2.40842	9.18222e-05	1.72958e-05
CLEC2B	8.36981e-10	1.20951e-08	0.803135	0.000358708	0.000205576
PPP1R15A	9.45481e-10	1.36236e-08	1.87359	0.000257615	7.03013e-05
CTSC	1.02411e-09	1.47142e-08	0.992716	0.000276063	0.00013873
PRDX2	1.07662e-09	1.54243e-08	-0.531258	0.000304451	0.00043999
C14orf166	1.09679e-09	1.56685e-08	-0.60194	0.000281144	0.000426708
LBH	1.16097e-09	1.6538e-08	-0.679057	0.000236454	0.000378585
GZMM	1.20838e-09	1.71644e-08	0.718578	0.000387815	0.000235673
UBA2	1.32394e-09	1.87527e-08	-0.937379	8.9933e-05	0.000172226
YEATS4	1.36909e-09	1.93375e-08	-1.29961	4.18164e-05	0.000102936
CHMP7	1.51024e-09	2.1271e-08	-1.11799	8.03776e-05	0.000174455
PPP6C	1.55049e-09	2.17765e-08	-1.18085	4.89546e-05	0.000110985
GIMAP2	1.57654e-09	2.20805e-08	-0.764987	0.000156583	0.000266091
UBB	1.64015e-09	2.29071e-08	0.333718	0.00152856	0.00121289
C12orf75	1.89604e-09	2.64072e-08	0.933385	0.000317998	0.000166513
CHI3L2	1.95071e-09	2.70933e-08	-2.13354	1.29446e-05	5.67997e-05
IRF1	2.05176e-09	2.84178e-08	1.14777	0.000230104	0.000103851
RP5-1028K7.2	2.14382e-09	2.96108e-08	2.44254	8.5314e-05	1.56943e-05
TSN	2.18412e-09	3.00844e-08	-1.12463	6.51154e-05	0.000141982
NCF1	2.39434e-09	3.28892e-08	0.848344	0.000322658	0.000179211
NFKBIZ	2.44627e-09	3.35106e-08	-1.32667	7.11177e-05	0.000178379
MAPK1	2.47062e-09	3.37516e-08	1.48477	0.000151491	5.41286e-05
PREX1	2.57775e-09	3.51192e-08	1.97314	0.000114211	2.90892e-05
AKNA	2.59564e-09	3.52668e-08	0.975534	0.000338938	0.000172367
HLA-DMB	2.71077e-09	3.67313e-08	1.93141	8.05594e-05	2.11204e-05
PRDM1	2.8146e-09	3.80352e-08	1.10618	0.000343617	0.000159618
STOM	2.83128e-09	3.81574e-08	1.86825	0.000132329	3.62457e-05
EIF5A	2.93485e-09	3.94469e-08	-0.57995	0.000262151	0.000391863
LAG3	3.19408e-09	4.28161e-08	2.81504	9.00941e-05	1.28022e-05
GPX4	3.31535e-09	4.43228e-08	-0.481017	0.000406231	0.000566988
ZNF277	3.74519e-09	4.99358e-08	-1.29146	3.96215e-05	9.69836e-05
RP11-160E2.6	3.83309e-09	5.0972e-08	3.25663	0.000100106	1.04741e-05
PDCD1	4.14554e-09	5.49806e-08	2.8618	8.98927e-05	1.23663e-05
CCT2	4.35845e-09	5.76515e-08	-0.818849	0.000111948	0.000197476
PPIB	4.61739e-09	6.09155e-08	0.50382	0.000647244	0.000456461
SKIL	4.83542e-09	6.36239e-08	3.04351	0.000114774	1.39206e-05
SBNO1	4.99478e-09	6.55482e-08	-1.2364	5.99097e-05	0.000141153
APRT	5.61921e-09	7.35499e-08	-0.407958	0.000618271	0.000820326
SAT1	5.66773e-09	7.39913e-08	0.7525	0.000682822	0.000405306
ATP5F1	6.11442e-09	7.96149e-08	-0.557494	0.000273791	0.000402941
SKP1	6.16096e-09	8.00125e-08	-0.354026	0.000778593	0.000995137
GUK1	6.8467e-09	8.86878e-08	0.506504	0.000653157	0.000459775
CASP8	6.97141e-09	9.00698e-08	1.18123	0.000273338	0.000120536
FKBP2	7.00843e-09	9.03148e-08	0.983191	0.000234568	0.000118659
PNRC2	7.10534e-09	9.13283e-08	-0.895923	0.000103237	0.000192104
CD27	7.68388e-09	9.85113e-08	-0.493216	0.000470688	0.000662531
VPS51	7.81328e-09	9.99141e-08	-0.82984	0.00011751	0.000208873
HMGA1	7.91903e-09	1.01008e-07	-0.874852	0.000100028	0.000183433
DDX17	8.25093e-09	1.04974e-07	0.860606	0.000485188	0.000267203
TXN	8.44454e-09	1.07164e-07	0.690728	0.000393807	0.00024398
WHSC1L1	8.75615e-09	1.10837e-07	-0.703398	0.000204005	0.000332189
PMAIP1	8.99012e-09	1.13512e-07	-1.66107	3.15225e-05	9.96903e-05
PPP1R10	9.03157e-09	1.13748e-07	1.50154	0.000180797	6.38535e-05
MFNG	9.28175e-09	1.16605e-07	-0.818779	0.000125168	0.000220785
OCIAD1	1.04051e-08	1.30241e-07	-0.71552	0.000170982	0.000280766
APMAP	1.04192e-08	1.30241e-07	1.09615	0.000169261	7.91739e-05
ODF2L	1.07036e-08	1.33461e-07	1.12425	0.000300895	0.000138032
ERN1	1.14894e-08	1.42903e-07	1.81486	0.000150034	4.26443e-05
LINC00861	1.29878e-08	1.61139e-07	-0.800788	0.000193223	0.000336604
EVI2A	1.30499e-08	1.61508e-07	-0.659735	0.00019889	0.000314205
DAP3	1.38128e-08	1.70529e-07	-0.782196	0.000120992	0.000208075
CCT4	1.40279e-08	1.72758e-07	-0.79059	0.000159007	0.000275048
DNAJC1	1.6041e-08	1.97064e-07	1.10552	0.000152684	7.09579e-05
LETMD1	1.65089e-08	2.02315e-07	-1.05029	6.84473e-05	0.000141751
RNF213	1.71443e-08	2.09588e-07	0.80141	0.000435286	0.000249762
TIMM9	1.71932e-08	2.09673e-07	-1.05853	6.61299e-05	0.000137736
RASA3	1.77491e-08	2.15926e-07	-1.0477	6.26083e-05	0.000129426
ACTR3	1.91048e-08	2.31854e-07	-0.524146	0.000347319	0.000499473
MIDN	2.06524e-08	2.5003e-07	2.39024	8.01747e-05	1.52934e-05
NDUFS5	2.08501e-08	2.51813e-07	-0.428711	0.000469509	0.000631974
BEX2	2.20218e-08	2.65323e-07	-1.26212	3.8433e-05	9.21808e-05
HLA-DMA	2.29982e-08	2.7642e-07	1.77824	0.000175787	5.12487e-05
ABHD14B	2.33775e-08	2.80306e-07	-0.683929	0.000160785	0.000258302
NOB1	2.47857e-08	2.9648e-07	-1.10392	4.96849e-05	0.000106792
RNASET2	2.52835e-08	3.01712e-07	-0.614138	0.000252457	0.000386421
RP11-222K16.2	2.66025e-08	3.16697e-07	3.10119	6.79165e-05	7.91452e-06
KLF3	2.91595e-08	3.45929e-07	-1.07513	7.99215e-05	0.000168388
ARAP2	2.91964e-08	3.45929e-07	2.25394	0.000140541	2.94646e-05
CD58	2.93742e-08	3.47213e-07	1.66908	0.000110777	3.48342e-05
CD44	2.95274e-08	3.482e-07	0.428405	0.00093791	0.000696945
MX2	2.96714e-08	3.49075e-07	-1.52096	2.12168e-05	6.08885e-05
AHNAK	3.01663e-08	3.54064e-07	0.861007	0.000293006	0.00016132
SUSD3	3.11167e-08	3.64365e-07	-0.791537	0.000108857	0.000188422
CD40LG	3.84126e-08	4.48745e-07	-1.06185	9.47329e-05	0.000197764
LGALS3	3.96495e-08	4.62115e-07	1.45018	0.000126785	4.64004e-05
SAMSN1	4.1805e-08	4.86104e-07	1.19662	0.000214125	9.34222e-05
PSMB3	4.38466e-08	5.08661e-07	0.63456	0.000389526	0.000250908
SNRPN	4.92627e-08	5.7017e-07	-0.694602	0.000158133	0.000255929
LYRM4	4.93939e-08	5.70368e-07	-0.862952	9.88888e-05	0.000179855
ERGIC3	5.22266e-08	6.01688e-07	-0.641513	0.000188175	0.000293547
SAMD3	5.44023e-08	6.24815e-07	1.77001	0.000148244	4.34662e-05
HSPA1B	5.44838e-08	6.24815e-07	5.07401	0.000188734	5.60299e-06
MAPRE1	5.71396e-08	6.53771e-07	-0.902515	7.31505e-05	0.000136742
KARS	5.74676e-08	6.56023e-07	-0.700992	0.000154235	0.000250727
MRFAP1	5.78804e-08	6.5923e-07	-0.777404	0.000120526	0.000206586
EGLN2	6.01969e-08	6.84055e-07	-0.846967	8.26773e-05	0.000148713
COX7A2L	6.41849e-08	7.2772e-07	-0.50659	0.000320709	0.000455628
AP2M1	6.84974e-08	7.74857e-07	-0.568472	0.000216807	0.000321515
TOMM20	6.8681e-08	7.75181e-07	-0.534893	0.000266777	0.000386515
VBP1	7.06989e-08	7.96158e-07	-0.903933	7.65307e-05	0.000143201
SLFN5	7.94461e-08	8.92653e-07	0.78576	0.000300213	0.000174137
CCND3	8.45709e-08	9.48105e-07	-0.537883	0.000295932	0.000429646
GLIPR1	8.7809e-08	9.82204e-07	0.938837	0.000221715	0.000115659
NOA1	8.93822e-08	9.9757e-07	-1.27859	3.42802e-05	8.31646e-05
RAB27A	9.0412e-08	1.00681e-06	1.34273	0.000142166	5.60527e-05
TUBB4B	9.67005e-08	1.07445e-06	1.88155	9.38855e-05	2.54797e-05
RNF19A	1.00906e-07	1.1187e-06	1.33823	0.000157524	6.23016e-05
NSMCE1	1.13768e-07	1.25849e-06	-0.750141	0.00011759	0.000197781
IMPDH2	1.15073e-07	1.27012e-06	-0.898165	0.000102355	0.000190758
RNASEH2B	1.18655e-07	1.30677e-06	-0.868359	0.000102033	0.00018627
MAT2B	1.1951e-07	1.3133e-06	-0.845814	9.44609e-05	0.000169773
UQCRFS1	1.28091e-07	1.40451e-06	-0.629324	0.000174016	0.000269175
GLIPR2	1.31393e-07	1.43756e-06	0.876599	0.000208714	0.000113676
CCNL1	1.38024e-07	1.50681e-06	0.695703	0.000495196	0.000305738
SESN3	1.3993e-07	1.52429e-06	-1.24217	3.38663e-05	8.01121e-05
IGHG3	1.41108e-07	1.53378e-06	0.8903	0.000515195	0.000277949
MORF4L1	1.43497e-07	1.55636e-06	-0.41009	0.000457071	0.000607342
PRIM1	1.52771e-07	1.65337e-06	-1.60652	1.95824e-05	5.96316e-05
RGCC	1.54377e-07	1.66713e-06	0.965966	0.000239599	0.000122659
PRDX6	1.58876e-07	1.71203e-06	-0.60953	0.000197455	0.000301269
TRAC	1.66329e-07	1.78848e-06	-0.267869	0.00200336	0.00241211
UQCRH	1.69531e-07	1.819e-06	-0.381618	0.000539741	0.000703176
NDUFB5	1.70528e-07	1.82578e-06	-0.659806	0.000153531	0.00024256
SUMO2	1.79837e-07	1.92134e-06	-0.329743	0.000742449	0.000933103
NANS	1.83355e-07	1.95474e-06	-1.12768	3.82575e-05	8.35953e-05
CCL3	1.91664e-07	2.03898e-06	2.97979	0.000136192	1.72641e-05
CH17-373J23.1	1.9432e-07	2.06285e-06	3.79842	9.13931e-05	6.56864e-06
N4BP2L2	1.97898e-07	2.09637e-06	0.575862	0.000904815	0.000607027
H3F3B	2.05359e-07	2.17081e-06	0.262429	0.00234896	0.00195828
SH2D1A	2.08884e-07	2.20342e-06	1.06992	0.000196663	9.36798e-05
GZMB	2.3347e-07	2.45758e-06	1.33987	0.000208932	8.25395e-05
ATP2B4	2.35187e-07	2.47045e-06	1.83267	8.78503e-05	2.46635e-05
ADSL	2.36539e-07	2.47944e-06	-0.967499	6.16761e-05	0.000120604
RAB4A	2.43399e-07	2.54602e-06	-0.88275	6.39686e-05	0.000117951
REL	2.45497e-07	2.5626e-06	1.39925	0.000140013	5.30828e-05
ITM2B	2.49783e-07	2.6019e-06	-0.252924	0.00138646	0.00165213
GPRIN3	2.55099e-07	2.65176e-06	1.63406	0.000116908	3.76654e-05
USP8	2.73891e-07	2.84119e-06	1.12296	0.000231194	0.000106153
ATIC	2.79113e-07	2.88937e-06	-1.02761	4.88294e-05	9.95457e-05
LCP1	2.80318e-07	2.89584e-06	0.526464	0.000487733	0.000338611
ANXA11	2.89364e-07	2.98085e-06	-0.517642	0.000269795	0.000386242
RRS1	2.89739e-07	2.98085e-06	-1.27078	2.75629e-05	6.6507e-05
HBS1L	2.94939e-07	3.02812e-06	-1.16686	3.3266e-05	7.46895e-05
CD160	2.9646e-07	3.0375e-06	3.07504	6.41532e-05	7.61272e-06
GNG2	3.09628e-07	3.16593e-06	1.18402	0.00018002	7.9231e-05
NKTR	3.35243e-07	3.42084e-06	0.697822	0.000472689	0.000291414
SPINT2	3.37341e-07	3.43525e-06	-1.13794	5.08488e-05	0.000111901
LEPROTL1	3.39125e-07	3.4464e-06	-0.405584	0.000487822	0.000646182
GAPDH	3.45302e-07	3.50204e-06	0.257522	0.0020314	0.00169931
TC2N	3.49576e-07	3.53822e-06	0.957011	0.00022885	0.000117886
ABI3	3.53924e-07	3.57499e-06	1.38719	0.000117632	4.49719e-05
PCMTD2	3.60365e-07	3.63271e-06	-1.27139	3.40262e-05	8.21371e-05
RAC2	3.68821e-07	3.71047e-06	0.353985	0.000895818	0.000700905
TIGIT	3.88926e-07	3.90488e-06	1.21183	0.000182482	7.87813e-05
PPT1	3.98107e-07	3.98905e-06	-0.764399	9.41677e-05	0.000159959
RP11-347P5.1	4.13292e-07	4.13292e-06	-0.814166	0.000184421	0.000324264
ARPC5	4.29776e-07	4.28918e-06	-0.39461	0.000484602	0.000637052

## Sheet: CD8+T
Supplemental Table 4. Top 500 Differentially Expressed Genes (DEGs) in CD8+ T cells
Top 500 Differentially Expressed Genes in Plaque
Statistics derived from n=579 cells (n=420 plaque cells, n=159 blood cells). Significance was determined by two-sided Welch's t-test and Benjamini Hochberg correction.
Gene Name	P-values	BH P-values	Log2 Fold Change	Mean (Plaque)	Mean (Blood)
TMSB4X	3.26439e-37	1.6322e-33	0.550988	0.014175	0.00967517
GZMK	3.91347e-33	9.78368e-30	2.01665	0.00259769	0.000641972
EEF2	1.21993e-23	2.03321e-20	-1.28952	0.00104399	0.002552
CCL4	9.6945e-21	1.21181e-17	1.76376	0.00198487	0.000584503
B2M	2.7174e-20	2.7174e-17	0.415438	0.0148223	0.0111136
NPM1	3.59031e-20	2.99193e-17	-1.19617	0.0010377	0.00237768
EIF3E	2.42826e-19	1.73447e-16	-1.48649	0.000593527	0.0016631
PABPC1	3.02705e-19	1.89191e-16	-1.15933	0.00110163	0.00246052
GZMA	1.0055e-18	5.58612e-16	1.20935	0.00252735	0.00109299
LDHB	1.57325e-18	7.86627e-16	-1.50878	0.000568822	0.0016187
MALAT1	2.17961e-18	9.90731e-16	0.833325	0.0309974	0.0173968
KLF2	1.13418e-17	4.72573e-15	-2.0589	0.000219807	0.000915865
HNRNPA1	2.05123e-17	7.88934e-15	-1.07424	0.00101168	0.00213022
NOSIP	3.22641e-17	1.15229e-14	-2.34186	0.00018962	0.000961289
HSPA8	8.40497e-16	2.80166e-13	-1.10559	0.000681287	0.00146604
GNB2L1	9.42438e-16	2.94512e-13	-0.557075	0.0028287	0.00416182
CCL5	2.16731e-15	6.37444e-13	0.940629	0.00486307	0.00253369
NACA	3.56549e-15	9.76806e-13	-0.719265	0.00200796	0.0033058
EEF1B2	3.71186e-15	9.76806e-13	-0.932103	0.00147633	0.00281692
EIF3L	4.09449e-14	1.02362e-11	-1.45657	0.000366121	0.00100484
GLTSCR2	5.12539e-14	1.22033e-11	-1.01799	0.00087427	0.00177048
FOS	6.50887e-14	1.47929e-11	2.48587	0.000676247	0.000120721
HINT1	1.79004e-13	3.8914e-11	-0.846351	0.000913479	0.00164239
RGS1	9.24531e-13	1.92611e-10	2.09727	0.000662135	0.000154741
EEF1D	1.39021e-12	2.78041e-10	-0.553452	0.00225897	0.00331525
ARID5A	2.20869e-12	4.24747e-10	2.15425	0.000400082	8.98784e-05
CD74	2.33399e-12	4.3222e-10	1.0438	0.00171549	0.000832096
ITM2C	8.73128e-12	1.55916e-09	2.63832	0.000319383	5.12977e-05
BTF3	1.89177e-11	3.26167e-09	-0.60614	0.00170881	0.00260111
SELL	2.24625e-11	3.74375e-09	-2.02265	0.000159233	0.000647014
SRGN	4.18772e-11	6.75438e-09	0.814256	0.00194715	0.00110735
JUN	5.89549e-11	9.21171e-09	1.69384	0.000851759	0.000263281
CXCR3	8.97253e-11	1.35947e-08	2.15381	0.000305507	6.86528e-05
APOBEC3G	2.0316e-10	2.98765e-08	1.24305	0.000780349	0.000329681
CXCR6	2.16286e-10	3.08981e-08	4.11062	0.000192412	1.11381e-05
TOB1	2.9521e-10	4.10014e-08	-1.98564	0.000136615	0.000541048
LTB	7.58269e-10	1.02469e-07	-1.24067	0.000734451	0.00173557
EIF3H	8.90848e-10	1.17217e-07	-1.05005	0.000485414	0.0010051
EIF4B	1.01475e-09	1.30097e-07	-1.49388	0.000223539	0.000629587
TXNIP	1.18787e-09	1.48483e-07	-0.438168	0.00309528	0.00419374
SLA	1.74135e-09	2.12359e-07	1.5954	0.000446612	0.000147798
AES	2.26751e-09	2.69941e-07	-1.09987	0.000438845	0.000940602
UBA52	2.4696e-09	2.87163e-07	-0.39379	0.0031155	0.00409327
COX4I1	4.64873e-09	5.28265e-07	-0.550355	0.00135868	0.00198971
SLC25A6	5.65968e-09	6.17471e-07	-0.632985	0.0011812	0.00183177
RP11-291B21.2	5.68073e-09	6.17471e-07	-4.16599	2.47635e-05	0.000444527
EEF1A1	1.02922e-08	1.09491e-06	-0.252538	0.00834554	0.00994205
XCL1	1.70034e-08	1.77118e-06	2.63233	0.000283442	4.57143e-05
NBEAL1	1.9307e-08	1.9701e-06	-0.772385	0.000836251	0.00142839
EIF4A2	2.60029e-08	2.58732e-06	-0.825108	0.000610595	0.00108177
CCNI	2.63907e-08	2.58732e-06	-0.836307	0.000638185	0.00113946
PPP1R14B	3.27631e-08	3.1224e-06	3.58181	0.000150263	1.25493e-05
PYHIN1	3.30975e-08	3.1224e-06	1.47909	0.000478625	0.00017169
HLA-A	3.40346e-08	3.15135e-06	0.284954	0.00587046	0.00481829
CD69	6.27064e-08	5.70058e-06	-1.11835	0.000443099	0.00096196
SARAF	6.93795e-08	6.1946e-06	-0.633886	0.00119317	0.00185149
NAP1L1	7.8658e-08	6.89983e-06	-0.85758	0.000569416	0.00103178
CD2	1.18985e-07	1.02573e-05	0.745378	0.00128978	0.000769371
CD48	1.25474e-07	1.06334e-05	-0.794808	0.000617943	0.00107204
YBX1	1.5366e-07	1.2805e-05	-0.628601	0.000888488	0.00137366
ZFP36L2	1.80419e-07	1.47884e-05	-0.56867	0.00187258	0.00277733
TMEM123	1.91786e-07	1.53169e-05	-1.40511	0.00017711	0.000469056
PPA1	1.92993e-07	1.53169e-05	-1.44551	0.000145007	0.000394938
TPT1	2.01704e-07	1.57581e-05	-0.301346	0.00470379	0.00579645
LEF1	2.58859e-07	1.99122e-05	-2.84626	3.4085e-05	0.000245116
HLA-DRB5	4.81115e-07	3.64481e-05	1.59581	0.000389494	0.000128859
UQCRB	5.76368e-07	4.30126e-05	-0.525809	0.00142241	0.0020479
AP2M1	7.41743e-07	5.454e-05	-1.21708	0.000178465	0.000414887
PTPN7	8.12572e-07	5.88821e-05	1.18836	0.000397143	0.000174267
ZNF276	8.42458e-07	6.01756e-05	2.74159	0.000220939	3.30349e-05
CD8B	9.89293e-07	6.96685e-05	-0.867275	0.00055255	0.00100797
SLC7A5	1.0501e-06	7.29235e-05	4.41125	8.98957e-05	4.22493e-06
C6orf48	1.20817e-06	8.24011e-05	-1.02456	0.000348048	0.000708046
ATP5L	1.21954e-06	8.24011e-05	-0.511391	0.00119153	0.00169843
RSL1D1	1.24138e-06	8.27587e-05	-1.27813	0.000180697	0.000438236
ARPC1B	1.46483e-06	9.63701e-05	-0.647115	0.000706655	0.00110664
GTF3A	1.65475e-06	0.000107452	-0.836358	0.000405784	0.000724543
CH17-189H20.1	1.83813e-06	0.000117829	1.5291	0.000383761	0.000132971
CST7	2.31806e-06	0.000146713	0.755974	0.00155533	0.000920981
RP11-255M2.3	2.68738e-06	0.000167961	-1.43398	0.000109689	0.000296371
EIF3D	2.99976e-06	0.000185171	-1.00168	0.000304329	0.000609368
CCL4L2	3.37081e-06	0.000205537	1.55224	0.000488398	0.000166535
RGCC	3.51703e-06	0.000211869	1.68635	0.000264962	8.23267e-05
SRSF7	4.02194e-06	0.000238892	0.963967	0.000705591	0.000361718
CLEC2B	4.06698e-06	0.000238892	0.979841	0.000481126	0.000243948
USP8	4.10894e-06	0.000238892	1.6186	0.000273112	8.89389e-05
JUNB	6.32411e-06	0.000363454	-0.72424	0.00128398	0.00212117
ST13	6.87056e-06	0.000390373	-1.1662	0.000214539	0.000481469
TIGIT	7.83089e-06	0.000439938	1.84394	0.000239903	6.68274e-05
EIF3G	9.95167e-06	0.000552871	-0.71296	0.000503764	0.000825751
MXD4	1.10724e-05	0.000608373	2.71847	0.00013077	1.98687e-05
CD44	1.19181e-05	0.000647725	0.747817	0.000946832	0.000563842
CEBPD	1.23118e-05	0.000661926	2.17934	0.000151986	3.35549e-05
ACTN1	1.33424e-05	0.000709701	-3.02993	1.95695e-05	0.000159837
UQCRH	1.36385e-05	0.000717814	-0.746663	0.000463991	0.000778534
UBC	1.44771e-05	0.000754016	0.413727	0.00195649	0.0014687
GPR171	1.479e-05	0.000762371	1.26682	0.000339638	0.000141145
S100A11	1.61303e-05	0.000822975	0.811909	0.00070017	0.000398836
PLP2	1.72955e-05	0.000873511	0.924105	0.000529032	0.000278804
IFNGR1	1.75679e-05	0.000878394	1.81081	0.000244479	6.96838e-05
SKIL	1.88348e-05	0.000932413	5.08614	0.000141925	4.1781e-06
N4BP2L2	1.94279e-05	0.000952348	0.85273	0.000913402	0.000505783
RBM25	2.14897e-05	0.00104319	1.10552	0.000372926	0.000173311
FBL	2.22799e-05	0.00107115	-1.03211	0.000201198	0.000411454
GADD45B	2.40701e-05	0.00114619	1.9171	0.000216909	5.74343e-05
EIF3K	2.52382e-05	0.00119048	-0.546003	0.000776472	0.00113368
FCER1G	2.57755e-05	0.00120446	1.65965	0.000233182	7.38058e-05
ANP32B	2.80859e-05	0.00130027	-0.965232	0.000293684	0.000573381
CCNL1	2.87558e-05	0.00131907	1.02053	0.00053393	0.000263193
PPP1R10	3.23705e-05	0.00147138	1.79249	0.000212409	6.13166e-05
EIF5A	3.27942e-05	0.00147722	-0.972274	0.00020125	0.000394839
RP11-596C23.2	3.41019e-05	0.00151062	3.05238	0.000135901	1.63819e-05
DHRS3	3.414e-05	0.00151062	3.10802	7.36711e-05	8.54456e-06
HLA-DPB1	3.63978e-05	0.00159639	0.786911	0.00075712	0.000438814
REL	3.6903e-05	0.00160448	2.02489	0.000174422	4.28597e-05
FKBP5	3.76104e-05	0.00162114	1.36906	0.000301483	0.000116717
ZFAS1	3.90378e-05	0.00165959	-0.768489	0.000475917	0.000810718
PLEKHF1	3.91662e-05	0.00165959	2.04535	0.000168681	4.08654e-05
LITAF	3.96626e-05	0.0016665	-0.832212	0.000410591	0.000731022
BRD2	4.1546e-05	0.00173108	1.67557	0.000222704	6.97156e-05
HLA-DQB1	4.27024e-05	0.00176456	1.26471	0.000309095	0.000128641
TOMM7	4.57727e-05	0.00187593	-0.367603	0.00168335	0.00217187
SERINC5	4.65308e-05	0.00187766	-1.882	4.79698e-05	0.00017681
S100B	4.6566e-05	0.00187766	-2.17637	8.94585e-05	0.000404367
TUBB4B	5.5759e-05	0.00221918	3.35412	8.69274e-05	8.50092e-06
IER2	5.59234e-05	0.00221918	1.11271	0.000456438	0.000211068
KLRB1	5.64211e-05	0.0022213	1.14217	0.00126721	0.000574142
CCL3L3	5.79437e-05	0.00226343	1.88562	0.000174907	4.73345e-05
NACA2	5.85123e-05	0.00226792	-0.934809	0.000220089	0.000420731
CD99	6.09741e-05	0.00234516	0.676833	0.000840849	0.000525982
IRF1	6.61128e-05	0.00252339	1.31224	0.000272024	0.000109543
SERBP1	6.85555e-05	0.0025968	-0.990817	0.000254115	0.000505005
TYROBP	6.99917e-05	0.00262434	1.41142	0.000482081	0.000181234
EIF3F	7.03324e-05	0.00262434	-0.590936	0.00067402	0.00101523
NEAT1	7.12401e-05	0.00263852	0.768308	0.00114374	0.000671497
HSPD1	7.62565e-05	0.00278559	-1.35948	0.000100547	0.000257997
EOMES	7.6325e-05	0.00278559	1.60084	0.000197334	6.5058e-05
RP11-160E2.6	7.74888e-05	0.00280757	2.81504	0.000120093	1.7065e-05
RAN	8.22543e-05	0.00295879	-0.783527	0.000347119	0.000597508
C1QBP	8.35042e-05	0.00298229	-1.06229	0.00016342	0.000341259
RP4-594I10.3	8.80661e-05	0.00312291	-1.96134	5.09253e-05	0.000198315
CMPK1	9.1397e-05	0.0032182	-0.945186	0.000246678	0.000474964
RSL24D1	0.000101054	0.00353337	-0.753289	0.000357136	0.000601999
NDFIP1	0.000103035	0.00357759	-1.22774	0.000173045	0.00040527
GPSM3	0.000105149	0.00362582	-0.571873	0.0006537	0.000971693
CAMLG	0.000106597	0.00365058	-1.37446	9.17172e-05	0.000237797
EIF4EBP1	0.000110275	0.00373378	2.45701	7.98377e-05	1.45403e-05
ATP5A1	0.000111006	0.00373378	-0.780812	0.000325588	0.000559392
PTGER2	0.000111267	0.00373378	-1.50051	8.75258e-05	0.000247649
PIM1	0.000112732	0.00375773	-1.34182	0.000137533	0.000348605
NDUFC1	0.000120608	0.00399364	-1.59924	7.03656e-05	0.000213197
PLEKHO1	0.000125887	0.00414102	2.41838	7.92647e-05	1.48278e-05
GTF2I	0.000145724	0.00474573	1.73669	0.000131662	3.95061e-05
FYN	0.000146169	0.00474573	0.757999	0.000541645	0.000320283
CSDE1	0.000157983	0.0050785	-0.941942	0.000227601	0.000437248
ATP5O	0.000158449	0.0050785	-0.664059	0.000398571	0.00063155
CKLF	0.000162809	0.0051641	0.831042	0.000434134	0.000244037
TSC22D3	0.000163186	0.0051641	-0.479574	0.00142499	0.00198692
CCT3	0.000167191	0.00525757	-1.19838	0.00010085	0.000231431
AC131056.3	0.000172809	0.0054003	inf	6.31026e-05	0
UBE2D3	0.000177913	0.00552525	-0.575471	0.000510588	0.00076086
LCK	0.000184181	0.00568459	-0.617427	0.000614952	0.00094342
TCF7	0.000191815	0.00588389	-1.18415	0.000160888	0.000365585
RUNX3	0.000195128	0.00594903	1.30093	0.000302971	0.000122965
FOSB	0.000211733	0.00639216	2.30738	0.000199257	4.02553e-05
ATXN8OS	0.00021222	0.00639216	-1.22224	0.000101979	0.000237925
CYTH1	0.000230209	0.00686378	-1.85592	7.01845e-05	0.000254056
LINC00239	0.000230623	0.00686378	3.74104	6.01345e-05	4.49737e-06
HSP90AB1	0.000236907	0.00700909	-0.672475	0.000527793	0.000841198
IGBP1	0.000238726	0.00702136	-1.17174	0.00010009	0.000225485
NCOA2	0.000250905	0.00733639	inf	4.87312e-05	0
FOXP1	0.000253979	0.00738311	-0.986197	0.00023596	0.000467426
ACAP1	0.000262388	0.00758348	0.596989	0.000827306	0.000546959
ODF2L	0.000272695	0.00783608	1.19591	0.000279261	0.000121901
PDCD1	0.000275758	0.00787881	3.31631	8.10468e-05	8.13627e-06
HLA-DPA1	0.000278941	0.00792445	0.728069	0.00066411	0.00040093
GHITM	0.000286208	0.00808497	-0.792838	0.000229404	0.000397438
MYC	0.000302977	0.0085106	-1.84003	4.25301e-05	0.000152265
FLT3LG	0.000310741	0.00867992	-1.52013	7.70799e-05	0.000221079
HIPK1	0.000324332	0.00900922	3.75013	5.74865e-05	4.27231e-06
PEBP1	0.000338679	0.00935577	-0.722391	0.000297953	0.000491596
ENO1	0.000345634	0.00949544	-0.577417	0.000490665	0.000732158
ATP6V1G1	0.00035101	0.00959045	-0.563227	0.000522026	0.000771331
CWF19L2	0.000387242	0.0104812	2.80158	0.000125482	1.79978e-05
CCR7	0.000389456	0.0104812	-1.1787	0.00015764	0.000356853
CFLAR	0.0003899	0.0104812	1.04462	0.000439355	0.000212987
HTATSF1	0.00040227	0.0107559	-1.93575	4.2468e-05	0.000162473
VBP1	0.00040975	0.0108976	-1.24779	7.82511e-05	0.000185829
PSMD7	0.000427828	0.0113182	-1.16743	8.87246e-05	0.000199285
PSMC5	0.000448225	0.0117954	-0.826338	0.000211397	0.000374845
PMAIP1	0.00045091	0.0118039	-2.23275	3.17098e-05	0.000149046
LGALS3	0.000463499	0.0120703	1.77809	0.000103019	3.0037e-05
RASA2	0.000476459	0.0123435	1.83352	0.000196351	5.50918e-05
HMHA1	0.000486789	0.0125461	-0.825389	0.000223477	0.000396004
HSPB1	0.000495251	0.0126988	-1.24479	9.01425e-05	0.000213624
ZFYVE28	0.000498037	0.012705	2.05358	8.58683e-05	2.06844e-05
NABP1	0.000503028	0.0127462	2.18065	0.000127615	2.81487e-05
HLA-DRA	0.00050475	0.0127462	1.08775	0.000617837	0.000290688
NKTR	0.000512432	0.0128752	0.904146	0.000465674	0.000248832
UQCRFS1	0.000517748	0.0129407	-1.14197	0.000159981	0.00035305
EIF2S3	0.000520217	0.0129407	-1.1374	0.000147533	0.000324551
OFD1	0.000541682	0.013408	1.00824	0.000299679	0.000148987
RGS10	0.000550558	0.0135605	-0.786634	0.000318904	0.000550123
GAN	0.000563733	0.013817	2.42689	9.15594e-05	1.70269e-05
ATP5G2	0.000641883	0.0156557	-0.412398	0.000944836	0.00125748
GPRIN3	0.000646303	0.015687	2.45455	0.000104459	1.9057e-05
HSPA1A	0.000666861	0.0160413	3.07399	5.34689e-05	6.34946e-06
DUSP4	0.000667319	0.0160413	3.04849	6.30881e-05	7.62534e-06
TKT	0.000677951	0.0162189	-1.4498	7.12591e-05	0.000194658
FUS	0.000754544	0.0179497	0.679302	0.000610417	0.000381185
WBP4	0.000758103	0.0179497	2.42648	8.70412e-05	1.61913e-05
HLA-DMB	0.000761068	0.0179497	2.08282	7.87624e-05	1.8592e-05
ALOX5AP	0.000812195	0.0190656	0.660729	0.000563829	0.000356654
CD3G	0.000861581	0.0201136	-0.562136	0.000518027	0.000764842
STAT4	0.000865564	0.0201136	1.31564	0.000205431	8.25312e-05
KLRG1	0.000868908	0.0201136	0.802507	0.000477674	0.000273875
CCT8	0.000883725	0.0203623	-0.943405	0.000139566	0.000268394
ADCY7	0.000891169	0.0204387	3.27312	7.20049e-05	7.44827e-06
PSIP1	0.000895217	0.0204387	-0.89789	0.000188321	0.000350906
TBCD	0.0009001	0.0204568	2.15364	7.40934e-05	1.66521e-05
SRP9	0.000932534	0.0210981	-0.795764	0.000234809	0.000407628
ERP29	0.000938592	0.0211395	-0.564549	0.000438442	0.000648423
HMGN1	0.000977922	0.0219265	-0.574049	0.00047378	0.000705315
ZNF90	0.00098497	0.0219859	-0.665134	0.000364144	0.000577429
ICAM3	0.00101881	0.0226403	-0.60961	0.0003507	0.000535115
HSPA1B	0.00103473	0.0228126	3.93578	0.000145709	9.52137e-06
NSA2	0.00103687	0.0228126	-0.95282	0.000144704	0.000280096
H3F3B	0.0010418	0.0228126	0.317051	0.00246738	0.00198059
PARP8	0.00104482	0.0228126	1.15227	0.000247391	0.000111306
VAMP5	0.00106042	0.0230527	-1.09698	0.000139243	0.000297849
LAG3	0.00107048	0.0231706	1.57509	0.000139583	4.68474e-05
TNFSF14	0.00108219	0.0233231	2.19584	6.64127e-05	1.44957e-05
HIP1	0.00110542	0.0236298	3.62501	4.92853e-05	3.99467e-06
BIN1	0.00110587	0.0236298	-0.683574	0.000288208	0.000462894
BEX4	0.00113689	0.0241892	-1.48932	5.08022e-05	0.00014263
EPHA1	0.00114515	0.0242617	2.64832	5.6943e-05	9.08274e-06
PLA2G16	0.0011793	0.0248054	1.30911	0.000146304	5.90439e-05
HLA-DMA	0.00118074	0.0248054	1.4024	0.000175993	6.65781e-05
TARSL2	0.00121825	0.0254865	2.03439	7.76552e-05	1.89565e-05
CAPZB	0.00123037	0.0256326	-0.495527	0.000485499	0.000684473
CCT2	0.00124166	0.0257042	-1.09514	0.000114464	0.000244533
TIMM9	0.00124408	0.0257042	-1.3928	6.96649e-05	0.000182931
KLHL20	0.0012746	0.0262263	2.48468	8.83208e-05	1.57797e-05
RAB4A	0.00128661	0.0263649	-1.47204	4.79685e-05	0.000133071
C1orf228	0.00131463	0.0268292	-2.37181	2.5658e-05	0.000132803
PFDN5	0.00135581	0.0275571	-0.268129	0.00217639	0.00262091
C4orf3	0.00137558	0.0278079	-0.63432	0.000336218	0.00052188
HSPB11	0.00137927	0.0278079	1.11951	0.000203757	9.37793e-05
TCEA1	0.00142499	0.0286143	-0.932834	0.000151422	0.000289067
CNBP	0.00145936	0.0291872	-0.499218	0.000589254	0.000832879
CLNS1A	0.0015056	0.0299921	-1.03724	0.000121369	0.000249084
IFITM2	0.00154341	0.0306233	-0.581171	0.000529046	0.000791485
NEMF	0.00155795	0.0307896	1.16395	0.0002909	0.000129825
SAMSN1	0.00158029	0.0311081	1.32908	0.000172795	6.87765e-05
WASH1	0.00164694	0.0322881	1.91488	9.92517e-05	2.63209e-05
SH3BGRL3	0.00165315	0.0322881	0.261799	0.00280247	0.00233739
UXT	0.00166159	0.0323267	-0.551385	0.000427832	0.000626984
MED31	0.0017093	0.0330838	2.44537	7.2008e-05	1.32206e-05
CALM3	0.00172069	0.0330838	-0.719375	0.000244413	0.000402419
C9orf142	0.0017211	0.0330838	0.700947	0.000434358	0.000267203
WDR1	0.00173071	0.0330838	-0.946736	0.000161125	0.00031057
LMNA	0.00173359	0.0330838	1.87079	0.000115065	3.14613e-05
LDLRAP1	0.00175219	0.0333116	-1.04275	0.000109992	0.0002266
PTPN6	0.00179749	0.0340434	-0.808619	0.000183424	0.000321273
SMARCE1	0.00182728	0.0344175	-1.32956	6.33954e-05	0.000159329
HCST	0.00183101	0.0344175	0.297799	0.00206614	0.00168079
SMG1	0.0018941	0.0353926	1.28884	0.000212933	8.71494e-05
FGFBP2	0.00189704	0.0353926	-2.01067	5.26583e-05	0.000212197
SDHA	0.00191081	0.035421	-1.16863	8.9673e-05	0.000201583
UBQLN2	0.00191709	0.035421	-1.847	3.16463e-05	0.000113847
C1orf162	0.00192293	0.035421	-1.20919	8.88355e-05	0.000205394
CPNE7	0.0019269	0.035421	3.56225	5.4212e-05	4.58934e-06
DNAJA2	0.00197245	0.0361255	-1.38008	5.62337e-05	0.000146367
ASH1L	0.00198091	0.0361479	1.17694	0.000215896	9.54882e-05
H3F3A	0.00201077	0.0365594	-0.313569	0.00139499	0.00173366
SNX2	0.00208563	0.0377832	-1.60768	3.45717e-05	0.000105361
CD53	0.00213628	0.0384246	0.5064	0.000692776	0.000487698
FAM118A	0.00213641	0.0384246	1.88953	9.51783e-05	2.56881e-05
CHD2	0.0021475	0.0384748	1.54006	0.000204758	7.04105e-05
ST3GAL1	0.00215459	0.0384748	-1.20695	8.77901e-05	0.000202663
AC159540.1	0.00220932	0.0393016	2.12053	0.000152991	3.51821e-05
C12orf10	0.00221661	0.0393016	-1.42946	5.20761e-05	0.000140264
MBNL1	0.00222909	0.0393832	0.864403	0.000331823	0.000182262
CD55	0.00225274	0.0396608	-1.45613	4.7406e-05	0.000130068
ANXA1	0.00230875	0.0405043	0.542645	0.00097987	0.000672691
CCT7	0.00232825	0.0407036	-0.813198	0.000145251	0.00025522
SYTL3	0.00234085	0.0407814	1.21866	0.000252407	0.000108455
KDM6B	0.00235065	0.0408098	3.58675	5.28616e-05	4.39968e-06
CNOT6L	0.00236994	0.0410024	1.25132	0.000258037	0.000108392
MIAT	0.00238019	0.0410378	1.12925	0.000224704	0.000102724
MAPK1	0.00241119	0.0414295	1.12426	0.000208303	9.55565e-05
RP11-356I2.4	0.00242133	0.0414611	1.79983	0.000192446	5.5272e-05
PLAC8	0.00245869	0.0419572	-0.732103	0.000280723	0.000466298
SLC38A2	0.00247119	0.042027	1.34709	0.000141255	5.55251e-05
ALKBH7	0.00249988	0.0423709	-0.937353	0.000133359	0.000255384
NELL2	0.00260347	0.0439415	-1.3713	7.29273e-05	0.000188666
GGNBP2	0.00261013	0.0439415	-1.06343	0.000161433	0.000337378
CCNL2	0.00262332	0.0440155	2.00037	9.50174e-05	2.37483e-05
G3BP2	0.00264653	0.0442564	-0.946961	0.00013255	0.000255532
STK24	0.00267216	0.0445359	2.85624	7.94211e-05	1.09679e-05
DOCK8	0.002744	0.0455813	1.01354	0.0002526	0.00012512
HLA-DRB1	0.00275923	0.0456826	0.767463	0.000471226	0.000276821
H2AFV	0.00282837	0.0466727	-0.703141	0.000223368	0.000363654
SMDT1	0.00285644	0.0469809	-0.552759	0.000504862	0.000740576
TUFM	0.00287509	0.0471326	-0.666508	0.000252458	0.000400708
NOB1	0.00295777	0.0483296	-1.48321	4.07305e-05	0.00011387
LPIN1	0.00298194	0.0485657	1.85463	0.000142371	3.93662e-05
SLAMF7	0.00300228	0.0487383	1.72958	7.81054e-05	2.35518e-05
IDS	0.0030231	0.048879	0.980532	0.000312889	0.00015857
ATP5B	0.0030305	0.048879	-0.606034	0.000298343	0.000454098
ANXA6	0.00313619	0.0504211	-0.629565	0.000277748	0.000429703
ACTG1	0.00315549	0.0505687	-0.274063	0.00210339	0.00254343
DCK	0.00325868	0.0520333	-1.24164	5.722e-05	0.000135307
HNRNPM	0.00326769	0.0520333	-0.67353	0.000247599	0.000394914
CD52	0.00334641	0.052981	-0.227949	0.00287261	0.00336431
ARAP2	0.0033484	0.052981	1.29724	0.000153705	6.2543e-05
APRT	0.0034695	0.0547239	-0.472988	0.000545018	0.000756475
IGHG3	0.00351674	0.0552947	0.75789	0.000417896	0.000247127
DIP2A	0.00355486	0.0557188	1.40717	0.000129815	4.89468e-05
NFATC2	0.00357693	0.0558376	1.664	0.000120682	3.80828e-05
PPIH	0.00358478	0.0558376	-1.31119	5.26263e-05	0.00013059
FAM65B	0.00361982	0.0559201	-0.735089	0.000251451	0.00041854
TCEAL8	0.00362036	0.0559201	-1.16989	6.95224e-05	0.000156421
APEX1	0.003628	0.0559201	-1.02119	0.000101561	0.000206127
TUBGCP4	0.0036348	0.0559201	2.05568	6.84869e-05	1.64735e-05
PRR13	0.00365486	0.0560561	-0.550156	0.000392644	0.000574926
CD37	0.00368447	0.0563375	-0.43095	0.000730357	0.00098461
PILRB	0.00371528	0.0566354	0.976828	0.000277745	0.000141121
ARL4A	0.00372844	0.0566389	1.87923	0.00011512	3.12931e-05
NOP10	0.00373816	0.0566389	0.759871	0.000307482	0.000181583
UFC1	0.0038818	0.0586374	-0.672626	0.000268654	0.000428227
TRABD2A	0.00393757	0.059047	-2.44515	2.16167e-05	0.00011772
WIPF1	0.00394345	0.059047	0.673094	0.00044018	0.000276063
TRAF3IP3	0.00394434	0.059047	-0.58323	0.000473447	0.000709319
EIF3M	0.003982	0.0592825	-0.562736	0.000319244	0.000471545
PCBP2	0.00398378	0.0592825	-0.523676	0.000456874	0.000656808
ZMAT1	0.00400643	0.0594425	inf	6.23762e-05	0
CTSH	0.0040233	0.0595162	1.86903	8.70433e-05	2.38287e-05
ERGIC3	0.00406629	0.0599748	-0.881087	0.000171707	0.000316243
ARPC5	0.00409072	0.0601577	-0.530134	0.000427109	0.000616772
BTN3A2	0.00419653	0.061401	0.737653	0.000396614	0.000237855
SARS	0.00419983	0.061401	-1.24532	9.04512e-05	0.000214433
SRSF5	0.0042552	0.0620292	-0.377821	0.000968847	0.0012589
ANP32E	0.00427383	0.0621196	-0.983601	8.98272e-05	0.000177624
PLEC	0.00428862	0.062154	1.44446	0.000109177	4.01148e-05
OGT	0.00434202	0.0625858	1.07905	0.000148924	7.04918e-05
GNAS	0.00434345	0.0625858	0.730286	0.000432193	0.000260519
AOAH	0.00445583	0.0640011	1.12938	0.000160527	7.33784e-05
RASGRP2	0.00446728	0.0640011	-0.959033	0.0001169	0.000227254
C16orf54	0.0045257	0.0643941	1.06569	0.000185172	8.84649e-05
TIA1	0.0045301	0.0643941	1.76179	0.00012879	3.79778e-05
GLIPR2	0.00453334	0.0643941	0.945868	0.000219967	0.000114189
HNRNPH1	0.0046512	0.0658811	0.70736	0.000512465	0.000313854
BRK1	0.00467158	0.0659827	-0.491018	0.000391954	0.000550866
RRBP1	0.00468894	0.0660414	2.17103	6.3871e-05	1.41827e-05
ZFP36L1	0.0047451	0.0666446	0.842176	0.000261279	0.000145742
TPRG1	0.00475874	0.066649	2.53573	6.95621e-05	1.19962e-05
ADHFE1	0.00485428	0.067755	inf	4.19982e-05	0
MZT2B	0.00486481	0.067755	-0.610262	0.0002931	0.000447429
ACTB	0.00487987	0.0677626	0.144651	0.00680077	0.00615197
HNRNPA0	0.00489246	0.0677626	-0.543246	0.000396341	0.000577568
RASA1	0.00491889	0.0679404	3.21033	4.48935e-05	4.85041e-06
STK4	0.00502796	0.0689039	0.579282	0.000666315	0.000445962
FAM102A	0.00503297	0.0689039	1.17565	0.000153002	6.77313e-05
HADHA	0.00503553	0.0689039	-0.792012	0.000157774	0.000273184
CCDC85B	0.0050546	0.0689039	-0.636147	0.00026392	0.000410177
C14orf166	0.00505755	0.0689039	-0.655392	0.000240932	0.000379478
LIMD2	0.00516715	0.0702059	-0.394177	0.000744451	0.000978352
EIF3A	0.0052089	0.0705813	-0.871803	0.000133577	0.000244439
SOD1	0.00523338	0.0707214	-0.459041	0.000510306	0.000701481
EPS15	0.00525392	0.0708075	1.30256	0.000149779	6.07212e-05
BTN3A1	0.0053076	0.0713387	1.40447	0.00010666	4.02914e-05
HIGD2A	0.00540539	0.0724583	-0.513613	0.000447502	0.000638864
HLA-DQA1	0.00544777	0.0728312	1.37401	0.000148744	5.73882e-05
FAM173A	0.0054919	0.0731898	-0.954607	0.000117794	0.000228292
PRKCA	0.00551762	0.0731898	-2.38236	3.12249e-05	0.000162803
2019-09-01	0.00551851	0.0731898	0.585587	0.000431772	0.000287723
GNG2	0.00553725	0.0732441	1.02463	0.000197607	9.71309e-05
PSMA6	0.005572	0.0735092	1.35016	0.000133447	5.23445e-05
ATF7IP	0.00565093	0.0743543	1.34928	0.00011544	4.53088e-05
ARPC5L	0.00567669	0.0743774	-0.731218	0.000180142	0.000299043
OXA1L	0.00568244	0.0743774	-0.979032	8.78129e-05	0.000173092
TM9SF3	0.00573088	0.0747482	1.49651	9.44898e-05	3.3488e-05
STOML2	0.00574066	0.0747482	-1.01958	8.64913e-05	0.000175347
H2AFY	0.00582318	0.0756257	-0.873437	0.000133268	0.00024415
EGLN2	0.00587177	0.0758787	-1.07258	7.68795e-05	0.000161692
C1orf109	0.00588458	0.0758787	3.88185	6.65825e-05	4.51657e-06
DRAM2	0.00588818	0.0758787	-1.28834	4.41307e-05	0.000107788
DAP3	0.00590702	0.0759257	-1.00876	9.97572e-05	0.00020073
YPEL1	0.00596271	0.0764451	1.49278	9.18692e-05	3.26437e-05
PRDX2	0.00598543	0.076452	-0.609134	0.000234156	0.000357168
RP11-727F15.9	0.00599384	0.076452	2.32453	7.23778e-05	1.44495e-05
CDK9	0.00615423	0.0781896	2.29392	8.84281e-05	1.80323e-05
SHISA5	0.00616134	0.0781896	-0.963137	0.000108521	0.000211567
A2M-AS1	0.00625351	0.0789491	1.35244	0.000180022	7.05019e-05
SLC39A10	0.00626393	0.0789491	2.63114	7.42047e-05	1.19778e-05
SERPINB1	0.00626856	0.0789491	-0.817881	0.000136814	0.000241177
LSM14A	0.0063668	0.0799726	-1.00066	0.000148298	0.000296732
SLC9A3R1	0.00638182	0.0799726	-0.919668	0.000138229	0.000261485
FKBP3	0.00647326	0.0806502	-0.950349	0.000111525	0.000215505
CTCF	0.00647983	0.0806502	2.3943	7.62042e-05	1.44952e-05
SCAMP2	0.00648428	0.0806502	-1.02896	7.51372e-05	0.000153321
SSR2	0.00656733	0.0813802	-0.36034	0.000802579	0.00103029
PRKAR1A	0.00657552	0.0813802	-0.88641	0.000108199	0.000200013
LLGL2	0.00666745	0.0821269	2.28378	5.92243e-05	1.21623e-05
SLFN5	0.00666871	0.0821269	0.75323	0.000294223	0.000174555
SKP1	0.00680047	0.0835438	-0.400231	0.000726507	0.000958785
PCF11	0.00683715	0.0835926	1.32231	0.000222865	8.91221e-05
SLC25A3	0.00683787	0.0835926	-0.499728	0.000377325	0.000533517
ACTR3	0.00685621	0.0836123	-0.560518	0.000308989	0.000455697
NEDD9	0.00687901	0.0836862	2.20584	5.9153e-05	1.28219e-05
RP5-1171I10.5	0.00695197	0.0843686	1.26216	0.000241313	0.000100608
PAXBP1	0.00698925	0.0844225	3.88419	5.41398e-05	3.66655e-06
CCDC167	0.00699019	0.0844225	0.842762	0.000201453	0.000112325
AKAP9	0.00730655	0.0880183	0.76135	0.000258519	0.000152512
DKK3	0.00732312	0.0880183	inf	4.16604e-05	0
AMZ2	0.00745386	0.0893749	1.26041	0.000128834	5.37786e-05
SMCHD1	0.00749592	0.0896641	0.836837	0.000391095	0.000218962
S1PR4	0.00754306	0.0897233	-0.694753	0.000192471	0.000311534
CCNG1	0.00754489	0.0897233	-0.915373	0.000128328	0.000242034
SPON2	0.0075547	0.0897233	-1.64563	4.82069e-05	0.000150832
LUC7L3	0.00761257	0.0898603	0.697293	0.000479092	0.00029547
LINC00987	0.00761689	0.0898603	1.59274	0.000126166	4.18293e-05
MYO1F	0.00762015	0.0898603	0.594175	0.000534512	0.000354073
IFI16	0.00767513	0.0902956	0.628634	0.000419897	0.000271585
TTF1	0.00778488	0.0912869	1.95149	8.39238e-05	2.16984e-05
LAPTM5	0.0077959	0.0912869	-0.35801	0.000865413	0.00110916
TRDC	0.00785066	0.0917133	1.60007	0.000183869	6.06513e-05
SBNO1	0.00788075	0.0918502	-1.4289	4.49278e-05	0.000120964
RHOH	0.00796989	0.0926731	-0.689177	0.000263497	0.000424852
ANKRD36B	0.00799856	0.0927907	2.15339	6.11459e-05	1.37446e-05
BTG1	0.00818059	0.0946827	-0.168162	0.00369478	0.00415155
AP1G1	0.00823651	0.0951098	inf	4.79629e-05	0
ST6GALNAC6	0.00828308	0.0954272	1.71326	9.502e-05	2.89784e-05
MZF1-AS1	0.00832584	0.0956993	3.04019	5.19727e-05	6.31812e-06
MCTP2	0.00840379	0.0963738	2.16208	5.15171e-05	1.15107e-05
PDE7A	0.00843877	0.0965534	1.05457	0.000182574	8.78988e-05
GLO1	0.00850819	0.0969049	-1.06624	6.94621e-05	0.000145451
FAM133B	0.00851118	0.0969049	0.833379	0.000285405	0.000160173
RAB11FIP4	0.00852763	0.0969049	2.61172	6.19624e-05	1.01373e-05
APOBEC3D	0.00855415	0.0969858	1.87936	6.99462e-05	1.90116e-05
PREX1	0.00860666	0.0972619	1.29034	9.78084e-05	3.99895e-05
MSC	0.00861741	0.0972619	2.10119	5.44035e-05	1.26796e-05
KLRD1	0.00867716	0.0976042	0.847385	0.000424479	0.000235921
SUMO2	0.00868678	0.0976042	-0.361979	0.000701875	0.000902041
RASSF5	0.00876443	0.0982559	-0.718523	0.000166593	0.000274128
ADD3	0.00884533	0.0989411	-0.866642	0.000136621	0.000249116
VIM	0.00896245	0.100027	-0.289059	0.00147926	0.00180742
CALM1	0.00903162	0.100575	-0.298451	0.00117368	0.00144342
TBC1D1	0.00910622	0.101102	1.68555	6.67648e-05	2.07562e-05
CCDC57	0.00911942	0.101102	-1.15956	7.13877e-05	0.000159472
NBR1	0.00917648	0.101423	1.33945	0.000101222	4e-05
UBE2D2	0.00918893	0.101423	-0.497026	0.000348646	0.000492045
SAFB	0.00922743	0.101624	-1.18048	5.18807e-05	0.000117589
POLR1D	0.0093631	0.102891	-0.701435	0.000183392	0.000298218
TRAF5	0.00958038	0.104848	1.38916	0.000134974	5.15313e-05
ATIC	0.00958313	0.104848	-1.27968	4.35088e-05	0.000105633
ACTN4	0.00962957	0.105126	1.00286	0.000168446	8.40559e-05
NDUFA8	0.00970281	0.105247	-1.06047	5.50978e-05	0.000114913
ASIC4	0.00970619	0.105247	3.99369	4.50359e-05	2.82708e-06
PLEKHM2	0.00972371	0.105247	inf	4.08108e-05	0
ADRBK1	0.00974088	0.105247	1.46346	9.44438e-05	3.42474e-05
DCTN2	0.00974929	0.105247	-0.926456	7.67911e-05	0.000145949
ERN1	0.00976695	0.105247	1.18393	0.000137271	6.04199e-05
SCAPER	0.00981286	0.105515	1.46465	0.000117451	4.25551e-05
RNF170	0.00995884	0.106855	2.03375	6.63589e-05	1.62061e-05
DHX29	0.0100036	0.107104	1.38278	9.55676e-05	3.66483e-05
CCT4	0.0100724	0.107611	-0.851682	0.000135602	0.000244708
TAP1	0.0101679	0.108399	-0.65929	0.000200981	0.00031741
RAB33A	0.0102105	0.108622	2.10527	5.50441e-05	1.27927e-05
SIKE1	0.0103803	0.110195	1.72405	7.84398e-05	2.37436e-05
XCL2	0.0104393	0.110356	1.20297	0.00014953	6.49528e-05
SLC25A45	0.0104397	0.110356	-1.02323	0.000101745	0.000206793
MAPKAPK5-AS1	0.0105171	0.110789	-1.27231	4.63627e-05	0.000111988
TNFRSF18	0.010541	0.110789	4.23835	3.88178e-05	2.05665e-06
CD7	0.0105642	0.110789	-0.38364	0.000835751	0.00109035
CAP1	0.010572	0.110789	-0.454326	0.000458628	0.000628387
LAT	0.0105933	0.110789	-0.496696	0.000332662	0.00046938
TMIGD2	0.0106254	0.110789	1.31625	0.000121825	4.89219e-05
FABP5	0.0106357	0.110789	1.20029	0.000124429	5.41498e-05
UBXN1	0.0107086	0.111245	-0.439846	0.000409653	0.000555678
PTGDR	0.010724	0.111245	1.02527	0.000191058	9.38706e-05
ANKRD49	0.0107618	0.111406	1.72993	9.96794e-05	3.00501e-05
CTC-459F4.3	0.0108102	0.111676	2.75393	4.78194e-05	7.08907e-06
HSPA14	0.0108541	0.11172	1.98152	5.77077e-05	1.46129e-05
MLLT10	0.0108592	0.11172	-2.20878	2.34154e-05	0.000108246
ATG2A	0.010885	0.111756	-1.56954	4.3436e-05	0.000128922
SNRPE	0.0109889	0.112168	-0.647478	0.000210407	0.000329587
TAPBP	0.0110035	0.112168	0.575527	0.000368247	0.000247109
OLA1	0.0110342	0.112168	-1.20615	4.73412e-05	0.000109226
QKI	0.0110449	0.112168	2.71739	5.84364e-05	8.88523e-06
KIAA1109	0.01105	0.112168	1.63226	7.72148e-05	2.49082e-05
DDX17	0.0110598	0.112168	0.639066	0.000480446	0.000308508
PPM1G	0.0113492	0.11487	-0.759801	0.000135387	0.000229244
ZFAND1	0.0113974	0.115126	-1.10396	6.56584e-05	0.000141128
JOSD2	0.0114421	0.115344	1.17352	0.000106102	4.70392e-05
ITGA4	0.0115728	0.116427	1.06647	0.000182277	8.70349e-05
PPA2	0.0116229	0.116696	-1.03666	6.95415e-05	0.000142663
HMGB2	0.0117111	0.117333	0.52783	0.000451123	0.000312897
TTC14	0.0117333	0.117333	0.749901	0.00025739	0.000153056
NHP2	0.0118145	0.117731	-0.660366	0.000164279	0.000259641

## Sheet: CD4+T
Supplemental Table 4. Top 500 Differentially Expressed Genes (DEGs) in CD4+ T cells
Top 500 Differentially Expressed Genes in Plaque
Statistics derived from n=1,830 cells (n=347 plaque cells, n=1,483 blood cells). Significance was determined by two-sided Welch's t-test and Benjamini Hochberg correction.
Gene Name	P-values	BH P-values	Log2 Fold Change	Mean (Plaque)	Mean (Blood)
NPM1	2.93099e-108	1.46549e-104	-1.46813	0.00113903	0.00315128
LDHB	1.36162e-92	3.40404e-89	-1.47478	0.000911536	0.00253353
PABPC1	1.43959e-90	2.39931e-87	-1.3719	0.00121201	0.0031368
EEF2	7.14741e-88	8.93426e-85	-1.26611	0.00132877	0.00319586
EEF1B2	7.90564e-58	7.90564e-55	-1.0421	0.0017177	0.00353713
HNRNPA1	1.12885e-56	9.40708e-54	-1.12745	0.00106035	0.00231657
EIF2S3	4.74437e-53	3.38883e-50	-2.16003	0.000130226	0.000582013
TXNIP	5.59911e-52	3.49944e-49	-0.821134	0.00292526	0.00516833
NOSIP	3.82367e-51	2.12426e-48	-1.74775	0.000338053	0.00113529
C6orf48	2.88127e-49	1.44064e-46	-1.45816	0.000354751	0.000974705
LTB	6.37126e-49	2.89603e-46	-1.22247	0.00135734	0.00316728
GLTSCR2	2.74242e-47	1.14268e-44	-1.06424	0.0010598	0.00221613
EIF3D	3.22961e-46	1.24216e-43	-1.52863	0.000249952	0.000721141
EIF3L	6.10401e-45	2.18e-42	-1.33933	0.000444238	0.00112407
FHIT	8.62864e-45	2.87621e-42	-3.47641	2.29974e-05	0.000255967
NAP1L1	2.44293e-43	7.63417e-41	-1.19889	0.000657793	0.00151005
SRSF5	6.27969e-42	1.84697e-39	-1.18162	0.000762825	0.00173033
KLF2	7.97258e-42	2.12333e-39	-1.88466	0.000243749	0.000900081
TOMM7	8.06864e-42	2.12333e-39	-0.8391	0.00162038	0.00289875
NACA	1.82648e-41	4.5662e-39	-0.755547	0.00233745	0.00394625
EIF3E	3.29268e-41	7.83972e-39	-1.28187	0.00091217	0.00221797
ADTRP	3.16806e-40	7.20014e-38	-4.19366	9.11698e-06	0.000166828
EIF3H	3.51205e-40	7.63488e-38	-1.22677	0.000541131	0.00126648
SARAF	1.00343e-38	2.09048e-36	-0.947218	0.00117137	0.00225857
ST13	4.02665e-38	8.0533e-36	-1.57416	0.000228706	0.000681003
LEF1	4.45754e-38	8.5722e-36	-2.06302	9.73795e-05	0.000406909
TMEM123	1.27054e-37	2.35286e-35	-1.47581	0.000258215	0.000718199
AK5	1.66161e-37	2.96716e-35	#NAME?	0	0.000104661
EEF1D	6.48421e-37	1.11797e-34	-0.728087	0.00217368	0.00360057
CCNG1	1.7179e-36	2.86316e-34	-2.08987	7.72229e-05	0.000328745
CCNI	1.93542e-36	3.12165e-34	-1.12247	0.000673303	0.00146591
GNB2L1	7.81579e-34	1.22122e-31	-0.621316	0.00316521	0.00486897
UQCRB	1.24395e-33	1.88477e-31	-0.856414	0.00127393	0.00230649
COX4I1	1.69808e-33	2.49717e-31	-0.922207	0.00122183	0.00231537
HSPA8	3.80962e-33	5.44231e-31	-1.06845	0.000751037	0.00157506
EIF4B	1.09214e-32	1.51686e-30	-1.37681	0.000318807	0.00082792
BTF3	1.23507e-31	1.66901e-29	-0.689233	0.00179859	0.0029001
CD48	5.67047e-31	7.46115e-29	-1.03035	0.000607485	0.0012408
MAL	6.80568e-31	8.72523e-29	-1.95139	8.97414e-05	0.000347072
EEF1A1	1.44265e-27	1.80331e-25	-0.511971	0.00820254	0.0116968
GZMA	6.31153e-27	7.69698e-25	3.2569	0.00137377	0.00014371
EIF4A2	9.84021e-27	1.17145e-24	-1.06492	0.000558891	0.00116923
SMDT1	2.45398e-26	2.85346e-24	-1.07747	0.000458631	0.000967865
RSL24D1	7.67295e-26	8.71926e-24	-1.20449	0.000288587	0.000665067
HINT1	3.02328e-25	3.3592e-23	-0.778534	0.00111926	0.00191997
ZFAND1	2.04126e-24	2.21876e-22	-2.2791	3.82234e-05	0.000185527
TCEA3	2.38388e-24	2.53605e-22	-3.5824	8.70105e-06	0.000104228
CHRM3-AS2	1.3234e-23	1.37854e-21	-3.47129	1.0024e-05	0.000111173
LINC01089	1.39588e-23	1.42437e-21	-3.2805	1.18568e-05	0.000115212
ANP32B	1.64748e-23	1.64748e-21	-1.18025	0.000319204	0.000723366
UBA52	2.08552e-23	2.04462e-21	-0.529051	0.00333274	0.00480908
PNRC1	4.74734e-23	4.56475e-21	-1.02215	0.000443051	0.000899812
CMPK1	1.06935e-22	1.00882e-20	-1.34307	0.000261464	0.000663308
SRGN	1.46151e-22	1.35325e-20	1.23167	0.00160633	0.000684016
BIN1	1.84255e-22	1.67504e-20	-1.25261	0.000201151	0.000479286
FOS	3.29464e-22	2.94165e-20	3.5324	0.00120441	0.000104092
NSA2	4.19776e-22	3.68224e-20	-1.46416	0.00012075	0.000333154
SELL	7.46643e-22	6.43658e-20	-1.2491	0.000389541	0.000925912
CCL5	9.2619e-22	7.84907e-20	3.22983	0.00142577	0.000151975
BNIP3	2.50042e-21	2.08368e-19	-2.90707	1.39074e-05	0.000104319
CD69	3.43337e-21	2.81423e-19	-1.14923	0.000441557	0.000979354
ACTN1	8.25457e-21	6.65691e-19	-2.11921	4.29588e-05	0.000186638
NGFRAP1	1.41126e-20	1.12005e-18	-2.82345	1.34303e-05	9.50672e-05
LAPTM5	2.00565e-20	1.56692e-18	-0.84525	0.000752533	0.00135198
ATP5O	2.4882e-20	1.914e-18	-0.981586	0.000389725	0.000769565
RP11-664D1.1	2.68047e-20	2.03066e-18	-2.67332	2.22733e-05	0.00014208
AES	4.15886e-20	3.10363e-18	-0.90659	0.000528145	0.000990066
ANKRD55	2.49107e-19	1.83167e-17	-3.18742	1.01489e-05	9.24545e-05
MDS2	2.6229e-19	1.90065e-17	-3.4804	7.80684e-06	8.71327e-05
CST7	1.04389e-18	7.45639e-17	3.03985	0.000686514	8.34766e-05
FBLN5	2.61749e-18	1.8433e-16	-2.47687	2.14028e-05	0.000119147
EIF3F	1.06807e-17	7.41717e-16	-0.81722	0.000704482	0.0012413
COX7C	1.46904e-17	1.00619e-15	-0.618918	0.00136713	0.00209953
SH3YL1	2.40879e-17	1.62756e-15	-2.12411	3.60338e-05	0.000157083
CKLF	3.65162e-17	2.43441e-15	1.74737	0.000608462	0.000181227
NBEAL1	5.24989e-17	3.45388e-15	-0.69007	0.00094227	0.00152022
SOD1	8.2334e-17	5.34636e-15	-0.806795	0.000476891	0.000834235
RSL1D1	1.05745e-16	6.7785e-15	-1.19775	0.000275634	0.000632254
CSDE1	1.63614e-16	1.03553e-14	-1.13307	0.000222108	0.000487138
RP11-255M2.3	1.78152e-16	1.11345e-14	-1.38403	0.000116763	0.000304748
HSD17B11	3.07227e-16	1.89646e-14	-1.27434	0.000137022	0.00033144
BTG1	5.54093e-16	3.37861e-14	-0.464854	0.00358563	0.0049488
TIPIN	8.49161e-16	5.11436e-14	-1.14012	0.000274201	0.000604338
CCT8	8.59212e-16	5.11436e-14	-1.35744	0.000111426	0.000285507
SLC25A6	1.09235e-15	6.42558e-14	-0.580353	0.0012711	0.00190058
FAU	1.35509e-15	7.87845e-14	-0.430264	0.00410719	0.00553436
FOXP1	3.11799e-15	1.79195e-13	-1.22972	0.000274201	0.00064306
S100A11	3.72302e-15	2.11535e-13	1.34173	0.00111438	0.000439675
MALAT1	4.07523e-15	2.28945e-13	0.825556	0.0329084	0.0185691
CSGALNACT1	4.38419e-15	2.43566e-13	-3.09904	7.60285e-06	6.51447e-05
ATXN8OS	5.1633e-15	2.83698e-13	-1.36161	0.000105933	0.000272218
CD2	6.00587e-15	3.26406e-13	1.04866	0.00136328	0.000659031
LTA4H	9.53048e-15	5.12391e-13	-1.7031	4.70382e-05	0.000153156
ATP5L	1.03374e-14	5.49861e-13	-0.552586	0.0012244	0.00179585
ABO	1.18382e-14	6.23063e-13	-2.93864	8.761e-06	6.71694e-05
LINC00176	1.76121e-14	9.17294e-13	-3.29416	5.59412e-06	5.48746e-05
EIF3K	1.91291e-14	9.86038e-13	-0.681516	0.000764728	0.00122649
SH3BGRL3	2.47591e-14	1.26322e-12	0.715038	0.00292299	0.00178065
S100A4	2.66387e-14	1.34539e-12	0.698208	0.00345542	0.0021297
GZMK	2.74649e-14	1.37324e-12	3.69892	0.000807825	6.22061e-05
EIF2A	3.87992e-14	1.92075e-12	-1.23974	0.000132833	0.000313694
ATP1A1	4.04072e-14	1.98074e-12	-1.15816	0.000155752	0.000347597
CD55	4.47216e-14	2.17095e-12	-1.69885	4.7617e-05	0.000154585
CXCR3	8.14311e-14	3.91496e-12	3.23428	0.000266843	2.83558e-05
CCDC109B	1.97553e-13	9.40727e-12	-1.04848	0.000206925	0.000427993
CD27	2.09518e-13	9.8829e-12	-1.0115	0.000331822	0.000668954
RGS10	4.59407e-13	2.14676e-11	-0.960678	0.000329246	0.000640787
RGS1	6.26919e-13	2.9024e-11	2.42603	0.000717064	0.000133429
PSIP1	7.46305e-13	3.42342e-11	-1.08465	0.000201455	0.000427259
OLA1	1.07256e-12	4.87526e-11	-1.59433	5.0897e-05	0.000153685
MYC	1.24413e-12	5.6042e-11	-1.53739	0.000104141	0.000302289
HSBP1L1	1.45972e-12	6.51662e-11	-3.087	6.99787e-06	5.94627e-05
PCMTD2	1.66887e-12	7.38436e-11	-2.10839	1.93012e-05	8.32287e-05
LBH	2.30634e-12	1.01155e-10	-1.10304	0.00018137	0.000389596
COMMD6	2.55686e-12	1.11168e-10	-0.55304	0.00117866	0.0017293
CCL4	2.87933e-12	1.24109e-10	4.0576	0.000561153	3.36993e-05
NKG7	3.13708e-12	1.34063e-10	2.83313	0.000650706	9.13121e-05
RP4-594I10.3	3.1784e-12	1.34678e-10	-1.57854	8.08761e-05	0.000241551
IL32	3.47717e-12	1.461e-10	0.638579	0.00289819	0.00186164
ZFP36	3.642e-12	1.5175e-10	1.60796	0.000679299	0.000222853
PABPC4	5.84126e-12	2.41374e-10	-1.43329	7.57075e-05	0.000204457
YBX1	5.94063e-12	2.43469e-10	-0.564224	0.00100484	0.00148575
DPH5	7.74386e-12	3.13358e-10	-1.74041	3.62048e-05	0.000120971
NACA2	7.77128e-12	3.13358e-10	-1.17745	0.000202387	0.000457753
UBXN1	8.0043e-12	3.20172e-10	-0.820764	0.000382849	0.000676242
ATP5G2	8.56989e-12	3.40075e-10	-0.580381	0.000888796	0.00132897
HNRNPA0	9.56164e-12	3.76443e-10	-0.868526	0.000310692	0.00056726
PTGES3	1.2336e-11	4.81876e-10	-0.797178	0.000324704	0.000564238
LGALS1	1.58871e-11	6.15695e-10	1.32569	0.000873121	0.000348339
JUN	1.60081e-11	6.15695e-10	1.69817	0.000921637	0.000284027
NEAT1	1.63775e-11	6.25095e-10	1.17413	0.00139443	0.000617945
HNRNPK	1.68599e-11	6.38632e-10	-0.655756	0.000526201	0.000828999
IER2	1.73567e-11	6.52506e-10	2.07371	0.000568192	0.000134973
VDAC2	2.59174e-11	9.67066e-10	-1.00344	0.00015935	0.000319461
PPA1	3.05444e-11	1.13127e-09	-0.960047	0.000235492	0.00045812
TSN	3.40137e-11	1.2505e-09	-1.62152	4.6287e-05	0.000142425
SERP1	7.05399e-11	2.57445e-09	-0.762092	0.000420299	0.000712805
VAMP2	8.25508e-11	2.99097e-09	-0.772463	0.000455918	0.000778792
GPR171	1.13047e-10	4.06643e-09	2.0206	0.000441011	0.00010869
MAT2B	1.79587e-10	6.41383e-09	-1.40296	6.52913e-05	0.000172658
NDFIP1	1.86462e-10	6.61214e-09	-0.959746	0.000253175	0.000492417
EPB41L4A-AS1	2.06387e-10	7.26714e-09	-1.23473	9.8494e-05	0.000231793
APOBEC3G	2.43397e-10	8.51037e-09	1.76506	0.000390244	0.000114815
CAPN1	2.82568e-10	9.8114e-09	-1.37167	5.53193e-05	0.00014315
CNIH1	3.19629e-10	1.10217e-08	-1.17544	9.60194e-05	0.000216871
HTATSF1	3.49053e-10	1.19539e-08	-1.39944	4.76646e-05	0.000125739
PFDN5	3.53343e-10	1.20185e-08	-0.437237	0.00233038	0.00315536
KLRB1	4.74266e-10	1.60225e-08	1.58939	0.00106314	0.000353293
CLIC1	5.4233e-10	1.8199e-08	0.843513	0.000931489	0.000519104
ZNF277	5.58924e-10	1.86308e-08	-1.69581	3.15486e-05	0.000102205
RASA3	5.77444e-10	1.90201e-08	-1.52153	4.55645e-05	0.000130813
FBL	5.78212e-10	1.90201e-08	-1.1472	0.000182873	0.000405033
CD3E	7.82219e-10	2.55627e-08	-0.659807	0.000621732	0.000982256
CD3G	8.71362e-10	2.8291e-08	-0.783981	0.000444276	0.000764987
TATDN1	9.08789e-10	2.93158e-08	-1.46901	5.00048e-05	0.000138429
SSR2	1.10136e-09	3.52999e-08	-0.550987	0.000721558	0.00105715
EIF3M	1.15722e-09	3.68541e-08	-0.843474	0.000353187	0.000633747
CD63	1.19378e-09	3.77779e-08	1.25745	0.000407272	0.000170355
HOPX	1.27309e-09	4.00342e-08	2.38886	0.000316664	6.04616e-05
HCST	1.31631e-09	4.11348e-08	0.661402	0.00150495	0.000951526
ERP29	1.54147e-09	4.78718e-08	-0.688485	0.000460135	0.000741549
CTD-3184A7.4	2.20309e-09	6.79965e-08	-1.79713	3.45763e-05	0.000120162
MRFAP1	2.31325e-09	7.09586e-08	-1.15296	9.37254e-05	0.000208417
TPT1	2.52954e-09	7.71201e-08	-0.310928	0.00585834	0.0072673
BEX4	2.8373e-09	8.59787e-08	-1.71443	3.52238e-05	0.000115593
UBQLN2	3.04227e-09	9.16346e-08	-1.73416	4.80209e-05	0.000159758
XCL1	3.81428e-09	1.142e-07	5.54714	0.000203481	4.35179e-06
ZFAS1	3.88186e-09	1.15531e-07	-0.667051	0.000577777	0.000917408
CALM3	4.18282e-09	1.23752e-07	-0.811871	0.000264806	0.000464864
ATP6V0E2	5.97897e-09	1.75852e-07	-1.14783	7.71661e-05	0.000170985
SNHG7	7.09683e-09	2.0751e-07	-1.14127	0.000127351	0.000280904
HDAC2	7.4445e-09	2.1641e-07	-1.5747	3.97016e-05	0.000118261
CD7	7.71961e-09	2.2311e-07	-0.670534	0.000575475	0.000915962
OXA1L	7.76711e-09	2.23193e-07	-1.20387	9.22097e-05	0.000212411
ICA1L	8.42245e-09	2.40641e-07	-2.65446	8.28439e-06	5.21594e-05
XRCC5	1.17552e-08	3.33953e-07	-0.852351	0.00019869	0.000358723
PRDX6	1.24596e-08	3.49652e-07	-0.880832	0.000166383	0.000306384
FLT3LG	1.24942e-08	3.49652e-07	-0.999426	0.00015004	0.000299961
LIMD2	1.25176e-08	3.49652e-07	-0.578295	0.000676269	0.00100973
PRKCA	1.29539e-08	3.59831e-07	-1.38187	5.91974e-05	0.000154272
C9orf78	1.36524e-08	3.77139e-07	-0.901687	0.000196746	0.00036757
SRSF8	1.47887e-08	4.06282e-07	-1.02653	0.000165849	0.000337855
HLA-DPA1	1.51015e-08	4.12608e-07	1.62212	0.000569303	0.000184942
NINJ1	1.5484e-08	4.2076e-07	-1.59471	3.03751e-05	9.17429e-05
ID2	1.69242e-08	4.5713e-07	1.15216	0.00103281	0.000464712
CYBA	1.70052e-08	4.5713e-07	0.515069	0.00185081	0.00129512
BEX2	1.83864e-08	4.91614e-07	-1.56856	3.20139e-05	9.4956e-05
MORF4L1	2.12161e-08	5.64257e-07	-0.623893	0.000400298	0.00061687
OCIAD1	2.6307e-08	6.95952e-07	-0.974522	0.000143654	0.000282279
TTC19	2.66591e-08	7.01555e-07	-1.12141	0.000133857	0.000291218
ERGIC3	3.21426e-08	8.4143e-07	-0.885772	0.000157902	0.000291764
ALOX5AP	3.57157e-08	9.30098e-07	1.05836	0.00059532	0.00028586
USP10	3.6368e-08	9.42176e-07	-1.36441	6.66186e-05	0.000171524
TYROBP	4.11272e-08	1.05998e-06	2.3725	0.000328308	6.33999e-05
FOSB	4.2666e-08	1.094e-06	4.41195	0.000230909	1.0847e-05
APEX1	5.6238e-08	1.43261e-06	-1.06164	0.000107566	0.000224523
RHOH	5.67283e-08	1.43261e-06	-0.726351	0.000280496	0.000464067
MORC2-AS1	5.67312e-08	1.43261e-06	-1.85982	2.00593e-05	7.28077e-05
YEATS4	5.86533e-08	1.4737e-06	-1.47793	3.80345e-05	0.000105944
TMEM263	5.9868e-08	1.4967e-06	-2.54149	8.60823e-06	5.01163e-05
LINC00493	6.14886e-08	1.52957e-06	-0.865945	0.000172766	0.000314872
CCR7	6.27369e-08	1.55289e-06	-1.07847	0.000337159	0.000712012
SC5D	6.7312e-08	1.65793e-06	-2.09216	1.36346e-05	5.81358e-05
DDX5	6.86653e-08	1.68297e-06	-0.422625	0.00148062	0.00198457
MAPKAPK5-AS1	7.95429e-08	1.94007e-06	-1.3594	4.62643e-05	0.000118704
SLC40A1	8.09228e-08	1.96414e-06	-2.15196	2.07394e-05	9.21721e-05
CCT2	8.15015e-08	1.96864e-06	-1.09284	9.04432e-05	0.00019291
LRRC47	8.68026e-08	2.0866e-06	-1.77408	1.79971e-05	6.15536e-05
CD99	8.84171e-08	2.11524e-06	0.890375	0.000602788	0.000325188
HNRNPM	9.22575e-08	2.19661e-06	-0.806591	0.000251949	0.000440677
ANXA1	1.04795e-07	2.48329e-06	0.883476	0.00119577	0.000648177
PLAC8	1.06395e-07	2.50932e-06	-0.901649	0.000224878	0.000420116
FXR1	1.12038e-07	2.63e-06	-1.25336	6.02851e-05	0.000143717
KLRD1	1.16761e-07	2.72806e-06	4.13807	0.000224851	1.27706e-05
MIAT	1.2269e-07	2.85325e-06	2.54931	0.000344504	5.88539e-05
EVI2B	1.23396e-07	2.85639e-06	-0.72609	0.000344449	0.000569771
PEBP1	1.24957e-07	2.87918e-06	-0.620106	0.000367163	0.000564326
ATP6V1G1	1.30042e-07	2.9826e-06	-0.65852	0.000511045	0.000806665
C1orf228	1.31311e-07	2.99797e-06	-1.42509	4.73652e-05	0.000127191
IGKC	1.36944e-07	3.11237e-06	0.64182	0.00203041	0.0013013
CD74	1.65325e-07	3.74038e-06	1.36205	0.00142753	0.000555351
NMD3	1.73159e-07	3.89999e-06	-1.64148	2.36762e-05	7.38664e-05
RBMX	2.06613e-07	4.63258e-06	-0.802393	0.000218241	0.00038061
CTDSP2	2.07894e-07	4.64049e-06	-1.42795	3.06735e-05	8.25316e-05
HLA-DRB1	2.17756e-07	4.83901e-06	2.02752	0.000551433	0.000135253
TCF7	2.24737e-07	4.97206e-06	-1.11614	0.000227654	0.000493476
HLA-DRA	2.37176e-07	5.22414e-06	1.61086	0.000670116	0.000219398
PTPN4	2.44286e-07	5.35714e-06	-1.08083	9.89028e-05	0.000209205
EIF3G	2.47303e-07	5.39963e-06	-0.554646	0.000486905	0.000715169
IL6ST	2.50341e-07	5.43762e-06	-1.31104	0.000117658	0.000291935
MYO1F	2.51502e-07	5.43762e-06	1.58263	0.0004056	0.000135418
TCEA1	2.52305e-07	5.43762e-06	-0.853255	0.000160909	0.000290694
CHI3L2	2.55624e-07	5.48549e-06	-2.3659	1.15505e-05	5.95401e-05
LYRM4	2.63798e-07	5.63672e-06	-1.01351	8.9091e-05	0.000179859
NDUFB5	2.69122e-07	5.726e-06	-0.903135	0.000130172	0.000243438
EPHA1-AS1	2.74727e-07	5.82048e-06	-1.94648	1.5733e-05	6.06401e-05
POLR1D	2.78407e-07	5.87356e-06	-0.880407	0.000188556	0.000347112
UBE2D2	3.4704e-07	7.29076e-06	-0.670187	0.000356368	0.000567082
HMHA1	3.6591e-07	7.64271e-06	-0.827967	0.000254112	0.000451095
TMEM173	3.6685e-07	7.64271e-06	1.20085	0.000334646	0.000145577
LYAR	4.15056e-07	8.61112e-06	1.56532	0.000299972	0.000101361
IFI16	4.59793e-07	9.49986e-06	1.27957	0.000583633	0.00024041
CAMLG	4.86837e-07	1.00172e-05	-0.89331	0.000119251	0.0002215
RBMX2	4.99279e-07	1.02311e-05	-1.40545	3.47272e-05	9.19928e-05
ZC3H15	5.06648e-07	1.03397e-05	-0.9228	0.000118863	0.00022534
IGBP1	5.65739e-07	1.14988e-05	-0.821758	0.000179071	0.000316518
CH17-189H20.1	5.7697e-07	1.16796e-05	1.48617	0.00036965	0.00013195
ATP5A1	5.98048e-07	1.20574e-05	-0.704817	0.000378967	0.000617693
TXN	6.1589e-07	1.23673e-05	0.895999	0.000452167	0.000242983
NUCB2	6.77324e-07	1.35465e-05	-0.972097	0.000125543	0.000246276
UBA2	7.51913e-07	1.49593e-05	-1.11977	8.00776e-05	0.000174018
MKRN1	7.53947e-07	1.49593e-05	-1.09269	9.53626e-05	0.000203381
SSRP1	7.64793e-07	1.51145e-05	-1.25047	4.94554e-05	0.000117664
ZNF90	9.62286e-07	1.89426e-05	-0.553583	0.000455252	0.000668186
HLA-DPB1	1.01212e-06	1.98454e-05	1.23103	0.000512498	0.000218331
NCF1	1.01791e-06	1.98811e-05	1.10855	0.000390366	0.000181036
PTMA	1.07185e-06	2.08531e-05	-0.215334	0.00443981	0.00515449
NOA1	1.08213e-06	2.0948e-05	-1.96778	2.22036e-05	8.68529e-05
FCER1G	1.0851e-06	2.0948e-05	2.22927	0.000253275	5.4015e-05
RAP1A	1.13075e-06	2.17453e-05	-0.753597	0.000231123	0.000389671
SART1	1.16544e-06	2.23265e-05	-1.31943	3.33309e-05	8.3183e-05
LDLRAP1	1.22857e-06	2.34461e-05	-0.941954	0.000146551	0.000281542
GPSM3	1.33766e-06	2.54308e-05	-0.466085	0.000725619	0.00100234
ZNF148	1.37155e-06	2.59295e-05	-1.26648	4.37546e-05	0.000105262
LEPROTL1	1.37905e-06	2.59295e-05	-0.577311	0.000446429	0.000666101
AQP3	1.37945e-06	2.59295e-05	-1.00576	0.000117615	0.000236171
TUBGCP2	1.49031e-06	2.79085e-05	-1.40522	3.34704e-05	8.86492e-05
TRAF3IP3	1.5111e-06	2.81922e-05	-0.639612	0.000530394	0.000826307
PLEKHB1	1.52906e-06	2.84211e-05	-2.09028	2.2626e-05	9.63482e-05
PPP6C	1.56182e-06	2.88163e-05	-1.22099	4.89544e-05	0.000114116
CNBP	1.56374e-06	2.88163e-05	-0.52643	0.000586122	0.000844227
PCBP1	1.56761e-06	2.88163e-05	-0.672297	0.000312769	0.000498432
VPS35	1.63798e-06	2.99996e-05	-1.12117	5.68691e-05	0.000123704
TMSB4X	1.66501e-06	3.03833e-05	0.245726	0.0125824	0.0106119
HMCES	1.79395e-06	3.26172e-05	-1.543	2.05281e-05	5.98189e-05
AIMP1	1.93617e-06	3.50756e-05	-0.903088	0.000119952	0.000224317
VPS51	1.99968e-06	3.60953e-05	-0.945753	0.000109522	0.000210961
CAT	2.08345e-06	3.74721e-05	-1.13608	4.9528e-05	0.000108854
CTC-523E23.11	2.11218e-06	3.78526e-05	-1.37557	2.94594e-05	7.64384e-05
TKT	2.49943e-06	4.46328e-05	-0.891714	0.00010442	0.000193739
ANXA2	2.53009e-06	4.50194e-05	0.912558	0.000458261	0.000243448
HDDC2	2.60827e-06	4.6246e-05	-1.0221	8.49792e-05	0.000172582
STOM	2.61994e-06	4.62888e-05	2.27668	0.000128401	2.64984e-05
LYRM9	2.72972e-06	4.80585e-05	-1.62989	2.10419e-05	6.51224e-05
PARP8	2.75177e-06	4.82767e-05	1.92526	0.000236155	6.21778e-05
ARHGAP5	2.76979e-06	4.8423e-05	-1.36595	4.00649e-05	0.000103265
IARS2	2.9234e-06	5.09303e-05	-1.4049	3.24076e-05	8.58149e-05
AC013264.2	2.99523e-06	5.20006e-05	-1.61426	2.49767e-05	7.64673e-05
GIMAP2	3.05562e-06	5.28655e-05	-0.82968	0.000153905	0.000273534
SNRPN	3.13309e-06	5.40188e-05	-0.908642	0.000137426	0.000257986
LCK	3.29056e-06	5.65388e-05	-0.488712	0.000622394	0.000873339
CMC1	3.44752e-06	5.90328e-05	1.92681	0.000256673	6.75079e-05
ASNSD1	3.47755e-06	5.93439e-05	-1.45882	2.49236e-05	6.85109e-05
TSC22D3	3.52836e-06	6.0006e-05	-0.394364	0.00150587	0.00197927
RAN	3.66691e-06	6.21509e-05	-0.474765	0.00048232	0.000670276
UQCRFS1	3.8754e-06	6.54628e-05	-0.756188	0.000153423	0.000259135
COX7A2L	4.05014e-06	6.81841e-05	-0.670014	0.000288713	0.000459367
C1QBP	4.06779e-06	6.82515e-05	-0.634095	0.000252736	0.000392238
DCK	4.18849e-06	7.00416e-05	-1.03942	6.92095e-05	0.000142253
OBFC1	4.21687e-06	7.02812e-05	-1.32349	3.24136e-05	8.11218e-05
PIK3IP1	4.55049e-06	7.55895e-05	-0.527926	0.000592086	0.000853702
TOB1	4.61303e-06	7.63746e-05	-0.973045	0.000220476	0.000432789
CASP8	4.65513e-06	7.68173e-05	1.59335	0.000338135	0.000112058
PSMB9	5.13052e-06	8.43835e-05	0.642967	0.00070027	0.000448449
PPP1R2	5.44332e-06	8.92347e-05	-0.623256	0.000372181	0.000573288
SH2D2A	5.47851e-06	8.95181e-05	2.22973	0.000135952	2.89849e-05
BIN2	5.61542e-06	9.14563e-05	-0.626753	0.000372122	0.000574589
PPP1R15A	5.74263e-06	9.30243e-05	2.36169	0.000319528	6.21685e-05
IL2RB	5.7489e-06	9.30243e-05	2.05336	0.000135172	3.25659e-05
HNRNPDL	5.83132e-06	9.40535e-05	-0.546942	0.000562341	0.000821573
OAZ2	5.90309e-06	9.49049e-05	-1.2442	4.08778e-05	9.6834e-05
BCL2	6.31297e-06	0.000101169	-1.0323	0.000103298	0.000211275
GDI2	6.37308e-06	0.000101806	-0.715921	0.000191685	0.000314849
SERBP1	6.51152e-06	0.000103687	-0.633839	0.000267895	0.000415689
EPHX2	6.76685e-06	0.00010741	-1.89888	3.66743e-05	0.000136767
HLA-DQA1	6.91119e-06	0.000109354	3.03084	0.000229848	2.81235e-05
RBPJ	7.0446e-06	0.000111114	1.38985	0.000321429	0.000122659
PLEKHA1	7.19208e-06	0.000113083	-1.06502	7.43991e-05	0.000155658
PDCD2	7.30225e-06	0.000114455	-0.884164	0.000122575	0.000226236
ZC3H14	7.51914e-06	0.000117487	-1.67799	1.80286e-05	5.76884e-05
EVI2A	7.67682e-06	0.000119274	-0.762631	0.000189006	0.000320665
PRIM1	7.68125e-06	0.000119274	-1.62162	2.03349e-05	6.25744e-05
FKBP5	7.86837e-06	0.000121801	1.15558	0.000372801	0.000167345
GGCT	8.36892e-06	0.00012915	-1.4279	2.86938e-05	7.7202e-05
PIAS1	8.41678e-06	0.000129489	-1.12262	5.29859e-05	0.000115372
EIF4H	8.52352e-06	0.000130729	-0.782679	0.000151933	0.000261373
ABHD14B	9.24447e-06	0.000141353	-0.739385	0.000156502	0.000261274
PRPF6	9.42133e-06	0.000143618	-1.13294	6.68374e-05	0.000146578
AKAP7	9.51179e-06	0.000144301	-1.47146	2.61526e-05	7.25218e-05
DKC1	9.52384e-06	0.000144301	-1.3739	2.94871e-05	7.64219e-05
MAX	9.5917e-06	0.00014489	-0.900997	8.55099e-05	0.000159677
QARS	1.02859e-05	0.000154908	-0.993567	7.76557e-05	0.00015462
ALKBH7	1.04628e-05	0.000157099	-0.795491	0.000162283	0.000281669
LINC00152	1.0741e-05	0.000160794	1.67196	0.000246578	7.73829e-05
DDT	1.07912e-05	0.000161063	-0.756327	0.000144829	0.000244643
C9orf142	1.09888e-05	0.000163524	1.02767	0.000316891	0.000155436
NANS	1.15448e-05	0.000171287	-1.32952	3.44021e-05	8.64593e-05
SAE1	1.16505e-05	0.000172344	-1.04583	5.45403e-05	0.000112602
GADD45B	1.17292e-05	0.000172997	1.94321	0.000154688	4.02248e-05
ARID5A	1.17774e-05	0.000173196	1.09164	0.000213523	0.000100191
UIMC1	1.19556e-05	0.000175302	-1.82564	1.25978e-05	4.46546e-05
PKM	1.22057e-05	0.000178446	-0.522093	0.000431141	0.000619134
HTATIP2	1.23125e-05	0.000179483	-1.36169	2.78746e-05	7.1634e-05
TNFRSF18	1.26379e-05	0.00018369	2.29162	0.000142423	2.90894e-05
TMEM63A	1.28268e-05	0.000185485	-1.15594	7.88575e-05	0.000175717
FXYD5	1.28356e-05	0.000185485	-0.338794	0.00126878	0.00160462
PNRC2	1.29563e-05	0.00018669	-0.972634	0.000101712	0.000199602
CHST12	1.30506e-05	0.000187509	1.38648	0.000273527	0.000104623
RAB2A	1.33131e-05	0.000190516	-0.958389	7.71204e-05	0.000149856
CD37	1.33361e-05	0.000190516	-0.404627	0.000796289	0.00105409
SAMSN1	1.40037e-05	0.000199483	1.59731	0.000289758	9.57632e-05
TYMP	1.40821e-05	0.00020003	1.72849	0.000159198	4.80409e-05
TIMM9	1.43192e-05	0.000202821	-1.045	6.48546e-05	0.000133819
INTS10	1.4781e-05	0.000208771	-1.01251	6.1963e-05	0.000125005
ACTB	1.53583e-05	0.000216313	0.202605	0.00677639	0.00588855
RP11-544A12.8	1.66514e-05	0.000233868	-1.79543	1.46111e-05	5.0718e-05
HSP90AB1	1.71817e-05	0.00024064	-0.49313	0.000613711	0.000863795
MATK	1.73509e-05	0.000242331	3.10982	0.000170202	1.97159e-05
MOAP1	1.80984e-05	0.000252066	-1.25272	4.61013e-05	0.000109855
VDAC3	1.81825e-05	0.000252534	-0.835517	9.5377e-05	0.0001702
TRDC	1.85759e-05	0.000257284	2.79721	0.000161335	2.32105e-05
HLA-DRB5	1.88336e-05	0.000260132	2.24202	0.000404931	8.55982e-05
C14orf166	1.95653e-05	0.00026902	-0.623576	0.000281762	0.000434107
SLC38A2	1.95846e-05	0.00026902	2.4417	0.000218351	4.01912e-05
GAPDH	2.05212e-05	0.000281112	0.362391	0.00218592	0.00170037
S100A10	2.09034e-05	0.000285207	0.644552	0.00131669	0.000842275
OPTN	2.09342e-05	0.000285207	-0.838461	0.000112409	0.000201004
ORC4	2.10162e-05	0.000285546	-1.38421	2.51002e-05	6.55187e-05
TRABD2A	2.27371e-05	0.000308091	-1.37797	9.77347e-05	0.000254014
VBP1	2.34414e-05	0.000316775	-0.961082	7.14487e-05	0.000139094
GIMAP4	2.35126e-05	0.000316881	-0.494721	0.000501736	0.00070697
CIAPIN1	2.4215e-05	0.000325471	-1.3665	2.51188e-05	6.47673e-05
AHNAK	2.47835e-05	0.000332218	1.06424	0.000313345	0.000149849
RHOC	2.55114e-05	0.000341061	1.9304	0.000213884	5.61138e-05
MX2	2.56936e-05	0.000342581	-1.57122	2.07939e-05	6.17904e-05
TRAC	2.59372e-05	0.00034491	-0.352526	0.00190416	0.00243123
EIF1AX	2.6279e-05	0.000348528	-0.833862	0.000110923	0.000197715
C11orf58	2.78956e-05	0.00036899	-0.530114	0.000337991	0.000488074
ACTN4	2.81846e-05	0.000371829	1.48938	0.000136823	4.87317e-05
LDHA	2.88143e-05	0.000379136	0.550169	0.000708299	0.000483726
MKNK2	2.92177e-05	0.000383434	-1.6059	1.76436e-05	5.37043e-05
MARCKSL1	2.9365e-05	0.000384358	-0.91799	8.95769e-05	0.000169254
TBPL1	3.0162e-05	0.00039376	-1.27817	2.61501e-05	6.34219e-05
SYNE2	3.02962e-05	0.000394482	0.964821	0.000502587	0.000257496
LETMD1	3.05508e-05	0.000396763	-1.01555	7.1051e-05	0.000143642
STMN3	3.09829e-05	0.000401333	-0.942059	0.000141369	0.000271608
RTFDC1	3.14039e-05	0.000405736	-0.755168	0.000106493	0.000179741
DEDD2	3.16257e-05	0.000407548	-1.12517	5.12052e-05	0.000111693
SESN3	3.26644e-05	0.000419044	-1.23139	3.60563e-05	8.46577e-05
SPG20	3.26855e-05	0.000419044	-1.48355	2.46193e-05	6.88444e-05
POLR2C	3.28432e-05	0.00041999	-0.874698	8.85139e-05	0.000162301
FAM200B	3.69409e-05	0.000471185	-1.10127	6.73638e-05	0.000144525
GPX4	3.85346e-05	0.000489472	-0.498945	0.000407747	0.00057622
SLA	3.85704e-05	0.000489472	0.907992	0.000372077	0.000198289
CAPG	3.88283e-05	0.000491498	1.15544	0.000220576	9.90229e-05
GLO1	3.95026e-05	0.000498771	-1.03984	5.30638e-05	0.000109099
EXOSC6	3.98141e-05	0.000501437	-1.13684	4.79232e-05	0.000105382
S100A6	4.04212e-05	0.000507804	0.322347	0.00221548	0.00177187
GNLY	4.06512e-05	0.000509413	3.10742	0.000407932	4.73328e-05
PQBP1	4.09617e-05	0.000512021	-0.927304	8.21761e-05	0.000156276
RP11-596C23.2	4.13498e-05	0.000515584	2.972	0.000193979	2.47226e-05
IDS	4.15243e-05	0.000516471	1.33623	0.000294769	0.000116745
SPG21	4.20678e-05	0.000521933	-0.951101	6.80725e-05	0.000131608
C12orf57	4.25827e-05	0.000527014	-0.540647	0.00035481	0.000516115
RP11-544I20.2	4.30068e-05	0.000530948	-2.19353	8.5488e-06	3.91041e-05
DUSP2	4.62627e-05	0.000569738	1.26721	0.000221358	9.19661e-05
EIF1	4.73073e-05	0.000581171	-0.233445	0.00311021	0.00365649
SBNO1	4.81928e-05	0.000590598	-1.20486	6.19784e-05	0.000142869
IPCEF1	4.87749e-05	0.00059627	-1.22757	4.10601e-05	9.61514e-05
TOMM20	5.11664e-05	0.000623981	-0.552599	0.00026723	0.000391953
LINC00402	5.19932e-05	0.00063252	-1.65473	1.70558e-05	5.37025e-05
RASGRP2	5.30885e-05	0.000644278	-0.923067	0.000151264	0.000286818
DUSP1	5.34246e-05	0.000646787	0.861976	0.000689631	0.000379434
UBE2F	5.46318e-05	0.000659804	-1.3372	3.1283e-05	7.90396e-05
GSTP1	5.55743e-05	0.00066957	0.808122	0.000407915	0.00023297
SRSF7	5.70237e-05	0.000685381	0.864474	0.000663219	0.000364271
TMEM42	5.83057e-05	0.00069911	-1.64194	1.70714e-05	5.32773e-05
AKAP13	5.94557e-05	0.000711192	1.04551	0.000330151	0.000159949
CLIC3	6.05499e-05	0.000722553	2.85928	9.96099e-05	1.37269e-05
EMB	6.33529e-05	0.000754201	1.0118	0.000316973	0.000157196
MGAT4A	6.3627e-05	0.000755666	-0.946139	0.000116755	0.000224954
B2M	6.52144e-05	0.000772682	0.193619	0.0129337	0.0113094
SRP9	6.67408e-05	0.000788899	-0.701318	0.000227574	0.000370033
PRF1	6.71224e-05	0.000791538	1.94935	0.000152881	3.9586e-05
ITM2B	6.76894e-05	0.000796346	-0.318601	0.00133755	0.00166808
STAT3	6.91031e-05	0.00081107	1.39968	0.000532207	0.000201714
FKBP4	7.04153e-05	0.000824535	-1.51982	1.98212e-05	5.68382e-05
DNAJA2	7.29856e-05	0.000852636	-0.874905	8.36591e-05	0.000153421
PCNP	7.32559e-05	0.000853799	-0.746087	0.000191068	0.000320466
CFLAR	7.52652e-05	0.000874833	0.903534	0.000393765	0.000210497
GZMH	7.54106e-05	0.000874833	2.56108	0.000173192	2.93471e-05
CD53	7.65076e-05	0.000885208	0.552002	0.000650539	0.000443715
PYURF	7.67059e-05	0.000885208	-0.709509	0.000193196	0.000315924
ODF2L	7.6836e-05	0.000885208	1.35716	0.000357244	0.000139451
PPT1	7.73235e-05	0.000888776	-0.824054	9.21387e-05	0.00016312
METTL10	7.91443e-05	0.000907619	-1.35695	2.3998e-05	6.14693e-05
ERN1	8.0413e-05	0.000919937	2.21538	0.000186676	4.0197e-05
PYHIN1	8.05865e-05	0.000919937	1.4233	0.000267382	9.96954e-05
MFF	8.37449e-05	0.000953815	-0.95295	7.04322e-05	0.000136345
HSPD1	8.4056e-05	0.000955182	-0.787767	0.000154265	0.000266324
PTPN7	8.48288e-05	0.000961777	1.28286	0.00031172	0.000128111
PDCD1	8.68711e-05	0.000982705	2.89936	9.62701e-05	1.29032e-05
NOL11	8.90114e-05	0.00100464	-1.24293	3.24305e-05	7.6756e-05
DDX1	9.00952e-05	0.00101459	-1.22435	3.05106e-05	7.12879e-05
SATB1	9.48235e-05	0.00106543	-1.23312	7.83739e-05	0.000184237
PTPMT1	9.6398e-05	0.0010807	-1.55498	1.82865e-05	5.37311e-05
TSPYL1	9.7225e-05	0.00108753	-0.904383	8.08452e-05	0.000151322
LRRC8B	9.94636e-05	0.00111009	-3.23542	2.92999e-06	2.75946e-05
MAPRE1	0.000101412	0.0011293	-0.878727	7.68942e-05	0.000141389
GID8	0.000103086	0.0011454	-1.06246	4.69457e-05	9.80456e-05
HLA-DQB1	0.000105173	0.00116599	1.43742	0.000300168	0.00011083
GPRIN3	0.000106413	0.00117714	1.80816	0.000133894	3.8234e-05
SLF1	0.000108317	0.00119555	1.72103	0.000140206	4.25288e-05
RSAD1	0.000113047	0.00124501	-1.48488	2.0183e-05	5.64911e-05
ISCU	0.00011372	0.00124967	-0.575361	0.000291713	0.000434667
RP1-187B23.1	0.000115138	0.00126248	-1.86308	1.45955e-05	5.30961e-05
SUN2	0.000117111	0.00128131	-0.626835	0.000239445	0.000369745
NKTR	0.000118393	0.0012925	0.824934	0.00052313	0.000295311
LSM5	0.000123963	0.00135036	-0.608092	0.000219256	0.000334199
UROS	0.000124346	0.00135159	-1.00224	5.07523e-05	0.000101662
NSMCE3	0.000125889	0.00136539	-0.960122	6.35625e-05	0.000123659
TMEM243	0.000130448	0.00141177	-0.698458	0.000186298	0.000302319
TMEM261	0.000135467	0.00146293	-0.820075	8.5533e-05	0.000151008
NDUFAF4	0.000136595	0.00146999	-1.18157	2.80154e-05	6.35452e-05
CCL4L2	0.000136709	0.00146999	3.18746	0.00011263	1.23632e-05
HADHA	0.000138128	0.00148206	-0.700937	0.000213125	0.000346447
PRR13	0.000142027	0.00152063	-0.512856	0.000369364	0.000527035
RUVBL1	0.000144008	0.00153855	-1.20628	3.19315e-05	7.36795e-05
SEC61B	0.000145341	0.00154948	0.573731	0.000525018	0.000352748
TPM4	0.000146936	0.00156315	1.19207	0.00021409	9.37013e-05
ATP5F1	0.000159722	0.00169556	-0.573292	0.000273305	0.000406655
ICAM2	0.000160443	0.00169961	-0.860955	0.000125037	0.000227097
ANXA11	0.000160899	0.00170084	-0.542677	0.000271122	0.000394936
KLRF1	0.00016208	0.00170692	3.22786	0.000113145	1.20768e-05
EIF2D	0.000162157	0.00170692	-1.1571	3.37483e-05	7.52616e-05
CACYBP	0.000165566	0.00173913	-0.746386	0.000147541	0.000247513
MAP7D1	0.000167875	0.0017597	-0.884232	7.73976e-05	0.000142859
PFN1	0.000177332	0.00185493	0.246076	0.00282717	0.00238383
RNF145	0.000180199	0.00188099	-0.95881	4.85907e-05	9.4446e-05
RNF213	0.000191138	0.00199102	0.987614	0.000472148	0.00023811
KIF2A	0.000191993	0.00199577	-0.984129	5.64561e-05	0.000111677
ECI2	0.000195099	0.00202385	-1.07096	4.12893e-05	8.67419e-05
CHMP7	0.000202227	0.00209345	-1.03506	8.80989e-05	0.000180532
CCNH	0.000215399	0.00222094	1.15629	0.000444691	0.000199516
SSBP4	0.000215431	0.00222094	1.20847	0.00017636	7.63158e-05
KHDRBS1	0.000220996	0.00227362	-0.566276	0.000231392	0.000342621
SMU1	0.000222619	0.00228561	-1.07126	3.9222e-05	8.24158e-05
ADAM8	0.000224357	0.00229587	1.3448	0.000108688	4.27913e-05
THAP11	0.000224536	0.00229587	-1.20201	3.03896e-05	6.99141e-05
PMAIP1	0.000235174	0.00239973	-1.54738	3.15383e-05	9.2182e-05
RP11-660L16.2	0.00023641	0.00240464	-1.41019	2.44754e-05	6.50486e-05
CDK5R1	0.000236616	0.00240464	-1.55565	1.91285e-05	5.62313e-05
COMMD1	0.00023755	0.00240923	-0.764377	9.55221e-05	0.000162257
DDX17	0.000239638	0.00242405	0.998239	0.00052363	0.000262135
CCND3	0.000239981	0.00242405	-0.535815	0.000297864	0.000431831
HSPA1A	0.000241497	0.00243445	3.19973	0.000144247	1.56997e-05
CDC37L1	0.00024307	0.00244537	-1.33158	2.74591e-05	6.91086e-05
HSPA1B	0.000244588	0.00245571	5.70648	0.000272613	5.22066e-06
XRCC6	0.000246824	0.00247318	-0.524596	0.000255514	0.000367565
MFNG	0.000251318	0.00251318	-0.759654	0.000131182	0.000222102
GARS	0.000254432	0.00253924	-1.21414	2.90741e-05	6.74524e-05
