# Supplementary material for: TCF7 is highly expressed in immune cells on the atherosclerotic plaques, and regulating inflammatory signaling via NFκB/AKT/STAT1 signaling
Source: Biosci Rep. 2022 Jul 18;42(7):BSR20212064. doi: 10.1042/BSR20212064 (PMC9297684; doi:10.1042/BSR20212064)
Supplement: Supplementary Tables S1-S6 [file BSR-2021-2064_supp1.zip › BSR-2021-2064_suppST5.xlsx]

## Sheet: All T cells-ASYM
Analysis Type:	PANTHER Overrepresentation Test (Released 20200407)
Annotation Version and Release Date:	GO Ontology database DOI: 10.5281/zenodo.3727280 Released 2020-03-23
Analyzed List:	upload_1 (Homo sapiens)
Reference List:	Homo sapiens (all genes in database)
Test Type:	FISHER
Correction:	FDR
GO biological process complete	Homo sapiens - REFLIST (20851)	upload_1 (311)	upload_1 (expected)	upload_1 (over/under)	upload_1 (fold Enrichment)	upload_1 (raw P-value)	upload_1 (FDR)
negative regulation of osteoclast proliferation (GO:0090291)	2	2	0.03	+	67.05	0.00127	0.0298
negative regulation of polynucleotide adenylyltransferase activity (GO:1904246)	2	2	0.03	+	67.05	0.00127	0.0297
positive regulation of L-glutamate import across plasma membrane (GO:0002038)	3	2	0.04	+	44.7	0.00209	0.0452
positive regulation of nucleotide-binding oligomerization domain containing 2 signaling pathway (GO:0070434)	3	2	0.04	+	44.7	0.00209	0.0452
negative regulation of isotype switching to IgE isotypes (GO:0048294)	3	2	0.04	+	44.7	0.00209	0.0451
positive regulation of intracellular mRNA localization (GO:1904582)	3	2	0.04	+	44.7	0.00209	0.045
regulation of intracellular mRNA localization (GO:1904580)	3	2	0.04	+	44.7	0.00209	0.045
granzyme-mediated apoptotic signaling pathway (GO:0008626)	6	4	0.09	+	44.7	8.96e-06	0.000447
negative regulation of IRE1-mediated unfolded protein response (GO:1903895)	3	2	0.04	+	44.7	0.00209	0.0449
regulation of polynucleotide adenylyltransferase activity (GO:1904245)	3	2	0.04	+	44.7	0.00209	0.0449
positive regulation of calcidiol 1-monooxygenase activity (GO:0060559)	3	2	0.04	+	44.7	0.00209	0.0448
positive regulation of vitamin D biosynthetic process (GO:0060557)	3	2	0.04	+	44.7	0.00209	0.0447
cellular response to corticotropin-releasing hormone stimulus (GO:0071376)	5	3	0.07	+	40.23	0.000167	0.00575
response to corticotropin-releasing hormone (GO:0043435)	5	3	0.07	+	40.23	0.000167	0.00573
positive regulation of natural killer cell chemotaxis (GO:2000503)	6	3	0.09	+	33.52	0.000247	0.00791
negative regulation of interleukin-4 production (GO:0032713)	6	3	0.09	+	33.52	0.000247	0.00789
negative regulation of interleukin-2 biosynthetic process (GO:0045085)	6	3	0.09	+	33.52	0.000247	0.00788
regulation of nucleotide-binding oligomerization domain containing 2 signaling pathway (GO:0070432)	6	3	0.09	+	33.52	0.000247	0.00786
regulation of nucleotide-binding oligomerization domain containing signaling pathway (GO:0070424)	10	5	0.15	+	33.52	1.77e-06	0.00011
positive regulation of neurotransmitter uptake (GO:0051582)	7	3	0.1	+	28.73	0.000349	0.0104
mature ribosome assembly (GO:0042256)	7	3	0.1	+	28.73	0.000349	0.0104
chorio-allantoic fusion (GO:0060710)	7	3	0.1	+	28.73	0.000349	0.0104
positive regulation of tau-protein kinase activity (GO:1902949)	7	3	0.1	+	28.73	0.000349	0.0103
PERK-mediated unfolded protein response (GO:0036499)	12	5	0.18	+	27.94	3.55e-06	0.000201
regulation of natural killer cell chemotaxis (GO:2000501)	8	3	0.12	+	25.14	0.000475	0.0134
p38MAPK cascade (GO:0038066)	8	3	0.12	+	25.14	0.000475	0.0134
negative regulation of inclusion body assembly (GO:0090084)	11	4	0.16	+	24.38	5.5e-05	0.00226
positive regulation of interleukin-1 biosynthetic process (GO:0045362)	9	3	0.13	+	22.35	0.000627	0.0168
regulation of interleukin-1 biosynthetic process (GO:0045360)	9	3	0.13	+	22.35	0.000627	0.0167
positive regulation of interleukin-1 beta biosynthetic process (GO:0050725)	9	3	0.13	+	22.35	0.000627	0.0167
regulation of interleukin-1 beta biosynthetic process (GO:0050722)	9	3	0.13	+	22.35	0.000627	0.0167
regulation of amino acid import across plasma membrane (GO:0010958)	9	3	0.13	+	22.35	0.000627	0.0166
regulation of amino acid transmembrane transport (GO:1903789)	9	3	0.13	+	22.35	0.000627	0.0166
positive regulation of nuclear-transcribed mRNA catabolic process, deadenylation-dependent decay (GO:1900153)	19	6	0.28	+	21.17	1.34e-06	8.61e-05
positive regulation of nuclear-transcribed mRNA poly(A) tail shortening (GO:0060213)	13	4	0.19	+	20.63	9.36e-05	0.00352
negative regulation of transcription from RNA polymerase II promoter in response to stress (GO:0097201)	13	4	0.19	+	20.63	9.36e-05	0.00352
regulation of tau-protein kinase activity (GO:1902947)	13	4	0.19	+	20.63	9.36e-05	0.00351
regulation of vascular wound healing (GO:0061043)	10	3	0.15	+	20.11	0.000806	0.0206
regulation of nuclear-transcribed mRNA catabolic process, deadenylation-dependent decay (GO:1900151)	21	6	0.31	+	19.16	2.19e-06	0.000131
3'-UTR-mediated mRNA destabilization (GO:0061158)	18	5	0.27	+	18.62	1.8e-05	0.000836
positive thymic T cell selection (GO:0045059)	11	3	0.16	+	18.29	0.00101	0.025
positive regulation of hormone biosynthetic process (GO:0046886)	11	3	0.16	+	18.29	0.00101	0.025
positive regulation of regulatory T cell differentiation (GO:0045591)	15	4	0.22	+	17.88	0.000149	0.00523
regulation of nuclear-transcribed mRNA poly(A) tail shortening (GO:0060211)	15	4	0.22	+	17.88	0.000149	0.00521
positive regulation of transcription from RNA polymerase II promoter in response to endoplasmic reticulum stress (GO:1990440)	12	3	0.18	+	16.76	0.00125	0.0297
negative regulation of B cell apoptotic process (GO:0002903)	12	3	0.18	+	16.76	0.00125	0.0297
chaperone cofactor-dependent protein refolding (GO:0051085)	32	8	0.48	+	16.76	1.02e-07	8.4e-06
mitotic cell cycle arrest (GO:0071850)	17	4	0.25	+	15.78	0.000225	0.00725
positive regulation of chemokine biosynthetic process (GO:0045080)	13	3	0.19	+	15.47	0.00153	0.0352
activation of MAPKKK activity (GO:0000185)	13	3	0.19	+	15.47	0.00153	0.0351
negative regulation of endoplasmic reticulum unfolded protein response (GO:1900102)	13	3	0.19	+	15.47	0.00153	0.0351
regulation of inclusion body assembly (GO:0090083)	18	4	0.27	+	14.9	0.000272	0.0085
stress response to metal ion (GO:0097501)	18	4	0.27	+	14.9	0.000272	0.00848
'de novo' protein folding (GO:0006458)	42	9	0.63	+	14.37	5.04e-08	4.5e-06
negative regulation of translation, ncRNA-mediated (GO:0040033)	14	3	0.21	+	14.37	0.00183	0.0408
negative regulation by host of viral transcription (GO:0043922)	14	3	0.21	+	14.37	0.00183	0.0407
miRNA mediated inhibition of translation (GO:0035278)	14	3	0.21	+	14.37	0.00183	0.0407
regulation of translation, ncRNA-mediated (GO:0045974)	14	3	0.21	+	14.37	0.00183	0.0406
'de novo' posttranslational protein folding (GO:0051084)	38	8	0.57	+	14.11	3.19e-07	2.35e-05
ribosome localization (GO:0033750)	15	3	0.22	+	13.41	0.00218	0.0463
ribosomal subunit export from nucleus (GO:0000054)	15	3	0.22	+	13.41	0.00218	0.0463
mitochondrial outer membrane permeabilization (GO:0097345)	15	3	0.22	+	13.41	0.00218	0.0462
protein refolding (GO:0042026)	36	7	0.54	+	13.04	2.83e-06	0.000165
regulation of interleukin-2 biosynthetic process (GO:0045076)	21	4	0.31	+	12.77	0.000454	0.0129
cellular response to arsenic-containing substance (GO:0071243)	21	4	0.31	+	12.77	0.000454	0.0129
protein insertion into mitochondrial membrane (GO:0051204)	21	4	0.31	+	12.77	0.000454	0.0129
chaperone-mediated protein complex assembly (GO:0051131)	21	4	0.31	+	12.77	0.000454	0.0128
labyrinthine layer morphogenesis (GO:0060713)	21	4	0.31	+	12.77	0.000454	0.0128
CD4-positive, alpha-beta T cell differentiation involved in immune response (GO:0002294)	27	5	0.4	+	12.42	9.65e-05	0.00359
T-helper cell differentiation (GO:0042093)	27	5	0.4	+	12.42	9.65e-05	0.00358
regulation of neurotransmitter uptake (GO:0051580)	22	4	0.33	+	12.19	0.00053	0.0147
alpha-beta T cell differentiation involved in immune response (GO:0002293)	28	5	0.42	+	11.97	0.000112	0.00409
alpha-beta T cell activation involved in immune response (GO:0002287)	28	5	0.42	+	11.97	0.000112	0.00408
positive regulation of CD4-positive, alpha-beta T cell activation (GO:2000516)	34	6	0.51	+	11.83	2.42e-05	0.00109
regulation of mitochondrial membrane permeability involved in apoptotic process (GO:1902108)	23	4	0.34	+	11.66	0.000615	0.0166
regulation of interleukin-4 production (GO:0032673)	29	5	0.43	+	11.56	0.00013	0.00465
cellular response to interleukin-4 (GO:0071353)	29	5	0.43	+	11.56	0.00013	0.00464
positive regulation of CD4-positive, alpha-beta T cell differentiation (GO:0043372)	29	5	0.43	+	11.56	0.00013	0.00463
chaperone-mediated protein folding (GO:0061077)	59	10	0.88	+	11.36	6.43e-08	5.64e-06
negative regulation of interleukin-2 production (GO:0032703)	24	4	0.36	+	11.17	0.000709	0.0185
establishment of protein localization to mitochondrial membrane (GO:0090151)	24	4	0.36	+	11.17	0.000709	0.0185
regulation of regulatory T cell differentiation (GO:0045589)	31	5	0.46	+	10.81	0.000172	0.00585
positive regulation of alpha-beta T cell activation (GO:0046635)	62	10	0.92	+	10.81	9.75e-08	8.19e-06
embryonic placenta morphogenesis (GO:0060669)	25	4	0.37	+	10.73	0.000813	0.0208
positive regulation of mRNA catabolic process (GO:0061014)	50	8	0.75	+	10.73	2.01e-06	0.000125
negative regulation of osteoblast differentiation (GO:0045668)	44	7	0.66	+	10.67	9.2e-06	0.000458
ER-nucleus signaling pathway (GO:0006984)	38	6	0.57	+	10.59	4.24e-05	0.00182
regulation of p38MAPK cascade (GO:1900744)	38	6	0.57	+	10.59	4.24e-05	0.00182
T cell differentiation involved in immune response (GO:0002292)	32	5	0.48	+	10.48	0.000197	0.00657
response to interleukin-4 (GO:0070670)	32	5	0.48	+	10.48	0.000197	0.00656
mRNA destabilization (GO:0061157)	32	5	0.48	+	10.48	0.000197	0.00654
regulation of interferon-gamma-mediated signaling pathway (GO:0060334)	26	4	0.39	+	10.31	0.000927	0.0232
regulation of response to interferon-gamma (GO:0060330)	26	4	0.39	+	10.31	0.000927	0.0232
regulation of CD4-positive, alpha-beta T cell differentiation (GO:0043370)	46	7	0.69	+	10.2	1.2e-05	0.000582
negative regulation of B cell activation (GO:0050869)	33	5	0.49	+	10.16	0.000224	0.00723
negative regulation of myoblast differentiation (GO:0045662)	27	4	0.4	+	9.93	0.00105	0.0257
negative regulation of viral transcription (GO:0032897)	27	4	0.4	+	9.93	0.00105	0.0257
regulation of oxidative stress-induced intrinsic apoptotic signaling pathway (GO:1902175)	27	4	0.4	+	9.93	0.00105	0.0256
inactivation of MAPK activity (GO:0000188)	27	4	0.4	+	9.93	0.00105	0.0256
regulation of alpha-beta T cell activation (GO:0046634)	95	14	1.42	+	9.88	7.5e-10	9.28e-08
regulation of alpha-beta T cell differentiation (GO:0046637)	62	9	0.92	+	9.73	9.54e-07	6.35e-05
regulation of anion transmembrane transport (GO:1903959)	28	4	0.42	+	9.58	0.00119	0.0283
RNA destabilization (GO:0050779)	35	5	0.52	+	9.58	0.000286	0.00886
response to arsenic-containing substance (GO:0046685)	35	5	0.52	+	9.58	0.000286	0.00884
CD4-positive, alpha-beta T cell differentiation (GO:0043367)	36	5	0.54	+	9.31	0.000322	0.00973
positive regulation of cyclin-dependent protein kinase activity (GO:1904031)	36	5	0.54	+	9.31	0.000322	0.00971
cellular response to copper ion (GO:0071280)	29	4	0.43	+	9.25	0.00134	0.0312
granulocyte differentiation (GO:0030851)	29	4	0.43	+	9.25	0.00134	0.0312
positive regulation of mRNA metabolic process (GO:1903313)	82	11	1.22	+	8.99	1.21e-07	9.75e-06
regulation of CD4-positive, alpha-beta T cell activation (GO:2000514)	60	8	0.89	+	8.94	6.84e-06	0.000351
blood vessel endothelial cell migration (GO:0043534)	30	4	0.45	+	8.94	0.0015	0.0347
skeletal muscle cell differentiation (GO:0035914)	53	7	0.79	+	8.86	2.74e-05	0.00123
positive regulation of alpha-beta T cell differentiation (GO:0046638)	46	6	0.69	+	8.75	0.000111	0.00403
positive regulation of erythrocyte differentiation (GO:0045648)	31	4	0.46	+	8.65	0.00167	0.0379
leukocyte activation involved in inflammatory response (GO:0002269)	31	4	0.46	+	8.65	0.00167	0.0378
microglial cell activation (GO:0001774)	31	4	0.46	+	8.65	0.00167	0.0378
negative regulation of lymphocyte apoptotic process (GO:0070229)	31	4	0.46	+	8.65	0.00167	0.0377
response to cAMP (GO:0051591)	101	13	1.51	+	8.63	1.33e-08	1.31e-06
cellular response to cadmium ion (GO:0071276)	39	5	0.58	+	8.6	0.000451	0.0129
positive regulation of response to endoplasmic reticulum stress (GO:1905898)	39	5	0.58	+	8.6	0.000451	0.0129
cellular response to glucose starvation (GO:0042149)	39	5	0.58	+	8.6	0.000451	0.0128
response to unfolded protein (GO:0006986)	167	21	2.49	+	8.43	6.36e-13	1.47e-10
regulation of erythrocyte differentiation (GO:0045646)	48	6	0.72	+	8.38	0.000137	0.00486
T cell differentiation in thymus (GO:0033077)	48	6	0.72	+	8.38	0.000137	0.00485
face morphogenesis (GO:0060325)	32	4	0.48	+	8.38	0.00186	0.041
regulation of alpha-beta T cell proliferation (GO:0046640)	32	4	0.48	+	8.38	0.00186	0.041
circadian regulation of gene expression (GO:0032922)	65	8	0.97	+	8.25	1.17e-05	0.000571
apoptotic mitochondrial changes (GO:0008637)	57	7	0.85	+	8.23	4.2e-05	0.00181
mitochondrial electron transport, NADH to ubiquinone (GO:0006120)	49	6	0.73	+	8.21	0.000152	0.00531
regulation of endoplasmic reticulum stress-induced intrinsic apoptotic signaling pathway (GO:1902235)	33	4	0.49	+	8.13	0.00206	0.0447
positive regulation of transcription from RNA polymerase II promoter in response to stress (GO:0036003)	33	4	0.49	+	8.13	0.00206	0.0447
positive regulation of myeloid leukocyte differentiation (GO:0002763)	58	7	0.87	+	8.09	4.64e-05	0.00197
CD4-positive, alpha-beta T cell activation (GO:0035710)	42	5	0.63	+	7.98	0.000614	0.0166
positive regulation of B cell proliferation (GO:0030890)	42	5	0.63	+	7.98	0.000614	0.0166
regulation of interleukin-12 production (GO:0032655)	59	7	0.88	+	7.95	5.13e-05	0.00215
regulation of T-helper cell differentiation (GO:0045622)	34	4	0.51	+	7.89	0.00228	0.048
positive regulation of phosphatase activity (GO:0010922)	34	4	0.51	+	7.89	0.00228	0.0479
negative regulation of ossification (GO:0030279)	77	9	1.15	+	7.84	4.86e-06	0.000261
neuroinflammatory response (GO:0150076)	43	5	0.64	+	7.8	0.000677	0.0178
macrophage activation (GO:0042116)	52	6	0.78	+	7.74	0.000204	0.00673
negative regulation of T cell differentiation (GO:0045581)	44	5	0.66	+	7.62	0.000745	0.0193
negative regulation of lymphocyte differentiation (GO:0045620)	53	6	0.79	+	7.59	0.000225	0.00723
alpha-beta T cell differentiation (GO:0046632)	53	6	0.79	+	7.59	0.000225	0.00722
regulation of mRNA splicing, via spliceosome (GO:0048024)	107	12	1.6	+	7.52	1.92e-07	1.45e-05
response to topologically incorrect protein (GO:0035966)	189	21	2.82	+	7.45	5.51e-12	1.1e-09
positive regulation of T cell differentiation (GO:0045582)	90	10	1.34	+	7.45	2.19e-06	0.000132
cellular response to epidermal growth factor stimulus (GO:0071364)	45	5	0.67	+	7.45	0.000818	0.0209
regulation of lymphocyte apoptotic process (GO:0070228)	56	6	0.84	+	7.18	0.000296	0.00909
negative regulation of DNA binding (GO:0043392)	56	6	0.84	+	7.18	0.000296	0.00907
negative regulation of I-kappaB kinase/NF-kappaB signaling (GO:0043124)	47	5	0.7	+	7.13	0.00098	0.0243
negative regulation of response to endoplasmic reticulum stress (GO:1903573)	47	5	0.7	+	7.13	0.00098	0.0243
negative regulation of adaptive immune response (GO:0002820)	47	5	0.7	+	7.13	0.00098	0.0242
cellular response to heat (GO:0034605)	66	7	0.98	+	7.11	9.83e-05	0.00363
regulation of tumor necrosis factor-mediated signaling pathway (GO:0010803)	57	6	0.85	+	7.06	0.000323	0.0097
negative regulation of fat cell differentiation (GO:0045599)	48	5	0.72	+	6.98	0.00107	0.0259
cellular response to interleukin-12 (GO:0071349)	48	5	0.72	+	6.98	0.00107	0.0259
regulation of interleukin-2 production (GO:0032663)	58	6	0.87	+	6.94	0.000352	0.0104
negative regulation of cysteine-type endopeptidase activity involved in apoptotic process (GO:0043154)	87	9	1.3	+	6.94	1.21e-05	0.000583
negative regulation of translation (GO:0017148)	136	14	2.03	+	6.9	4.88e-08	4.38e-06
regulation of mRNA processing (GO:0050684)	146	15	2.18	+	6.89	1.65e-08	1.61e-06
positive regulation of myeloid cell differentiation (GO:0045639)	98	10	1.46	+	6.84	4.42e-06	0.000245
response to epidermal growth factor (GO:0070849)	49	5	0.73	+	6.84	0.00116	0.0279
response to interleukin-12 (GO:0070671)	49	5	0.73	+	6.84	0.00116	0.0278
labyrinthine layer development (GO:0060711)	49	5	0.73	+	6.84	0.00116	0.0278
regulation of alternative mRNA splicing, via spliceosome (GO:0000381)	69	7	1.03	+	6.8	0.000127	0.00455
regulation of cellular response to heat (GO:1900034)	79	8	1.18	+	6.79	4.25e-05	0.00182
extrinsic apoptotic signaling pathway (GO:0097191)	99	10	1.48	+	6.77	4.8e-06	0.000259
face development (GO:0060324)	50	5	0.75	+	6.7	0.00127	0.0298
regulation of endothelial cell apoptotic process (GO:2000351)	50	5	0.75	+	6.7	0.00127	0.0298
regulation of nitric oxide biosynthetic process (GO:0045428)	60	6	0.89	+	6.7	0.000416	0.0121
positive regulation of DNA biosynthetic process (GO:2000573)	70	7	1.04	+	6.7	0.000138	0.00487
modulation by host of symbiont process (GO:0051851)	60	6	0.89	+	6.7	0.000416	0.0121
positive regulation of lymphocyte differentiation (GO:0045621)	101	10	1.51	+	6.64	5.66e-06	0.000298
regulation of translational initiation (GO:0006446)	81	8	1.21	+	6.62	5e-05	0.0021
response to organophosphorus (GO:0046683)	142	14	2.12	+	6.61	8.01e-08	6.87e-06
negative regulation of hemopoiesis (GO:1903707)	143	14	2.13	+	6.56	8.68e-08	7.37e-06
cellular response to antibiotic (GO:0071236)	123	12	1.83	+	6.54	7.58e-07	5.17e-05
positive regulation of leukocyte differentiation (GO:1902107)	154	15	2.3	+	6.53	3.18e-08	2.97e-06
positive regulation of cytokine biosynthetic process (GO:0042108)	72	7	1.07	+	6.52	0.000162	0.00562
regulation of RNA splicing (GO:0043484)	145	14	2.16	+	6.47	1.02e-07	8.37e-06
regulation of cyclin-dependent protein kinase activity (GO:1904029)	104	10	1.55	+	6.45	7.19e-06	0.000368
regulation of lymphocyte differentiation (GO:0045619)	177	17	2.64	+	6.44	4.61e-09	4.97e-07
positive regulation of leukocyte cell-cell adhesion (GO:1903039)	231	22	3.45	+	6.39	2.75e-11	4.72e-09
negative regulation of cysteine-type endopeptidase activity (GO:2000117)	95	9	1.42	+	6.35	2.3e-05	0.00105
T cell differentiation (GO:0030217)	138	13	2.06	+	6.32	3.79e-07	2.71e-05
intrinsic apoptotic signaling pathway (GO:0097193)	150	14	2.24	+	6.26	1.5e-07	1.18e-05
regulation of interleukin-1 beta production (GO:0032651)	86	8	1.28	+	6.24	7.4e-05	0.00293
cellular response to unfolded protein (GO:0034620)	129	12	1.92	+	6.24	1.21e-06	7.8e-05
regulation of macrophage activation (GO:0043030)	54	5	0.81	+	6.21	0.00174	0.0389
NADH dehydrogenase complex assembly (GO:0010257)	65	6	0.97	+	6.19	0.000617	0.0166
mitochondrial respiratory chain complex I assembly (GO:0032981)	65	6	0.97	+	6.19	0.000617	0.0166
regulation of viral transcription (GO:0046782)	65	6	0.97	+	6.19	0.000617	0.0165
regulation of leukocyte apoptotic process (GO:2000106)	87	8	1.3	+	6.17	7.98e-05	0.00311
negative regulation of cellular amide metabolic process (GO:0034249)	153	14	2.28	+	6.13	1.87e-07	1.42e-05
positive regulation of hemopoiesis (GO:1903708)	197	18	2.94	+	6.13	3.34e-09	3.73e-07
regulation of myoblast differentiation (GO:0045661)	55	5	0.82	+	6.1	0.00187	0.0412
leukocyte cell-cell adhesion (GO:0007159)	55	5	0.82	+	6.1	0.00187	0.0411
positive regulation of interleukin-1 beta production (GO:0032731)	55	5	0.82	+	6.1	0.00187	0.0411
interaction with symbiont (GO:0051702)	88	8	1.31	+	6.1	8.6e-05	0.00331
positive regulation of neuron death (GO:1901216)	99	9	1.48	+	6.1	3.12e-05	0.00138
mitochondrial ATP synthesis coupled electron transport (GO:0042775)	88	8	1.31	+	6.1	8.6e-05	0.0033
alpha-beta T cell activation (GO:0046631)	66	6	0.98	+	6.1	0.000665	0.0175
regulation of myeloid leukocyte differentiation (GO:0002761)	122	11	1.82	+	6.05	4.45e-06	0.000246
regulation of cyclin-dependent protein serine/threonine kinase activity (GO:0000079)	100	9	1.49	+	6.03	3.36e-05	0.00148
regulation of response to endoplasmic reticulum stress (GO:1905897)	89	8	1.33	+	6.03	9.25e-05	0.0035
ATP synthesis coupled electron transport (GO:0042773)	89	8	1.33	+	6.03	9.25e-05	0.00349
positive regulation of T cell activation (GO:0050870)	212	19	3.16	+	6.01	1.63e-09	1.96e-07
regulation of fat cell differentiation (GO:0045598)	134	12	2	+	6	1.75e-06	0.000109
response to purine-containing compound (GO:0014074)	157	14	2.34	+	5.98	2.51e-07	1.86e-05
positive regulation of reactive oxygen species metabolic process (GO:2000379)	101	9	1.51	+	5.97	3.61e-05	0.00157
negative regulation of cytokine secretion (GO:0050710)	68	6	1.01	+	5.92	0.000769	0.0198
protein localization to mitochondrion (GO:0070585)	80	7	1.19	+	5.87	0.000296	0.00907
regulation of epithelial cell apoptotic process (GO:1904035)	80	7	1.19	+	5.87	0.000296	0.00905
positive regulation of cell-cell adhesion (GO:0022409)	275	24	4.1	+	5.85	1.83e-11	3.29e-09
regulation of T cell differentiation (GO:0045580)	149	13	2.22	+	5.85	8.5e-07	5.75e-05
negative regulation of ERK1 and ERK2 cascade (GO:0070373)	69	6	1.03	+	5.83	0.000826	0.021
positive regulation of ATPase activity (GO:0032781)	58	5	0.87	+	5.78	0.00233	0.0487
sprouting angiogenesis (GO:0002040)	58	5	0.87	+	5.78	0.00233	0.0486
regulation of extrinsic apoptotic signaling pathway via death domain receptors (GO:1902041)	58	5	0.87	+	5.78	0.00233	0.0486
positive regulation of neuron apoptotic process (GO:0043525)	58	5	0.87	+	5.78	0.00233	0.0485
myeloid cell development (GO:0061515)	58	5	0.87	+	5.78	0.00233	0.0485
positive regulation of fat cell differentiation (GO:0045600)	70	6	1.04	+	5.75	0.000886	0.0223
intrinsic apoptotic signaling pathway in response to DNA damage (GO:0008630)	70	6	1.04	+	5.75	0.000886	0.0223
protein folding (GO:0006457)	224	19	3.34	+	5.69	3.79e-09	4.2e-07
regulation of myeloid cell differentiation (GO:0045637)	236	20	3.52	+	5.68	1.48e-09	1.8e-07
regulation of leukocyte differentiation (GO:1902105)	284	24	4.24	+	5.67	3.41e-11	5.67e-09
oxidative phosphorylation (GO:0006119)	119	10	1.77	+	5.63	2.14e-05	0.00099
response to hydrogen peroxide (GO:0042542)	119	10	1.77	+	5.63	2.14e-05	0.000987
negative regulation of myeloid cell differentiation (GO:0045638)	84	7	1.25	+	5.59	0.00039	0.0114
apoptotic signaling pathway (GO:0097190)	288	24	4.3	+	5.59	4.46e-11	7.2e-09
regulation of transcription from RNA polymerase II promoter in response to stress (GO:0043618)	120	10	1.79	+	5.59	2.29e-05	0.00105
establishment of protein localization to mitochondrion (GO:0072655)	73	6	1.09	+	5.51	0.00109	0.0262
negative regulation of intrinsic apoptotic signaling pathway (GO:2001243)	98	8	1.46	+	5.47	0.000172	0.00584
cellular response to topologically incorrect protein (GO:0035967)	148	12	2.21	+	5.44	4.55e-06	0.00025
regulation of mitochondrial membrane permeability (GO:0046902)	74	6	1.1	+	5.44	0.00116	0.0278
regulation of cytokine biosynthetic process (GO:0042035)	111	9	1.66	+	5.44	7.15e-05	0.00285
negative regulation of protein serine/threonine kinase activity (GO:0071901)	136	11	2.03	+	5.42	1.16e-05	0.000571
myeloid leukocyte differentiation (GO:0002573)	124	10	1.85	+	5.41	2.97e-05	0.00133
regulation of mRNA metabolic process (GO:1903311)	335	27	5	+	5.4	5.34e-12	1.08e-09
mitochondrial membrane organization (GO:0007006)	137	11	2.04	+	5.38	1.24e-05	0.000596
regulation of cytokine-mediated signaling pathway (GO:0001959)	163	13	2.43	+	5.35	2.16e-06	0.000131
regulation of DNA biosynthetic process (GO:2000278)	113	9	1.69	+	5.34	8.13e-05	0.00316
regulation of DNA-templated transcription in response to stress (GO:0043620)	126	10	1.88	+	5.32	3.38e-05	0.00148
regulation of interleukin-1 production (GO:0032652)	101	8	1.51	+	5.31	0.000209	0.00684
lymphocyte differentiation (GO:0030098)	240	19	3.58	+	5.31	1.08e-08	1.09e-06
negative regulation of MAP kinase activity (GO:0043407)	76	6	1.13	+	5.29	0.00132	0.0308
regulation of leukocyte cell-cell adhesion (GO:1903037)	317	25	4.73	+	5.29	5.2e-11	8.21e-09
embryonic placenta development (GO:0001892)	89	7	1.33	+	5.27	0.00054	0.0149
regulation of tumor necrosis factor production (GO:0032680)	153	12	2.28	+	5.26	6.25e-06	0.000323
regulation of osteoblast differentiation (GO:0045667)	115	9	1.72	+	5.25	9.22e-05	0.00349
positive regulation of tumor necrosis factor production (GO:0032760)	90	7	1.34	+	5.21	0.000575	0.0157
negative regulation of leukocyte differentiation (GO:1902106)	103	8	1.54	+	5.21	0.000237	0.00759
regulation of tumor necrosis factor superfamily cytokine production (GO:1903555)	156	12	2.33	+	5.16	7.52e-06	0.000383
negative regulation of extrinsic apoptotic signaling pathway (GO:2001237)	105	8	1.57	+	5.11	0.000268	0.00841
regulation of ossification (GO:0030278)	197	15	2.94	+	5.1	6.18e-07	4.27e-05
positive regulation of tumor necrosis factor superfamily cytokine production (GO:1903557)	92	7	1.37	+	5.1	0.00065	0.0172
regulation of adaptive immune response (GO:0002819)	171	13	2.55	+	5.1	3.54e-06	0.000201
response to osmotic stress (GO:0006970)	79	6	1.18	+	5.09	0.00159	0.0363
regulation of extrinsic apoptotic signaling pathway (GO:2001236)	158	12	2.36	+	5.09	8.49e-06	0.000426
negative regulation of transferase activity (GO:0051348)	291	22	4.34	+	5.07	1.62e-09	1.95e-07
endoplasmic reticulum unfolded protein response (GO:0030968)	106	8	1.58	+	5.06	0.000284	0.00883
negative regulation of kinase activity (GO:0033673)	252	19	3.76	+	5.05	2.24e-08	2.16e-06
leukocyte differentiation (GO:0002521)	345	26	5.15	+	5.05	5.36e-11	8.38e-09
regulation of reactive oxygen species metabolic process (GO:2000377)	186	14	2.77	+	5.05	1.67e-06	0.000104
regulation of reactive oxygen species biosynthetic process (GO:1903426)	93	7	1.39	+	5.05	0.00069	0.018
endothelial cell differentiation (GO:0045446)	80	6	1.19	+	5.03	0.00169	0.0379
response to glucocorticoid (GO:0051384)	147	11	2.19	+	5.02	2.29e-05	0.00105
regulation of response to cytokine stimulus (GO:0060759)	174	13	2.6	+	5.01	4.23e-06	0.000238
positive regulation of lymphocyte proliferation (GO:0050671)	135	10	2.01	+	4.97	5.84e-05	0.00238
regulation of cellular response to oxidative stress (GO:1900407)	81	6	1.21	+	4.97	0.00179	0.0399
response to heat (GO:0009408)	108	8	1.61	+	4.97	0.00032	0.00973
respiratory electron transport chain (GO:0022904)	108	8	1.61	+	4.97	0.00032	0.00971
regulation of pattern recognition receptor signaling pathway (GO:0062207)	95	7	1.42	+	4.94	0.000776	0.0199
positive regulation of mononuclear cell proliferation (GO:0032946)	136	10	2.03	+	4.93	6.18e-05	0.0025
negative regulation of protein kinase activity (GO:0006469)	232	17	3.46	+	4.91	1.83e-07	1.41e-05
regulation of hemopoiesis (GO:1903706)	468	34	6.98	+	4.87	1.3e-13	3.58e-11
negative regulation of immune effector process (GO:0002698)	125	9	1.86	+	4.83	0.000167	0.00572
modulation of process of other organism involved in symbiotic interaction (GO:0051817)	112	8	1.67	+	4.79	0.000402	0.0117
positive regulation of inflammatory response (GO:0050729)	141	10	2.1	+	4.75	8.21e-05	0.00317
mitochondrial respiratory chain complex assembly (GO:0033108)	99	7	1.48	+	4.74	0.000975	0.0242
regulation of membrane permeability (GO:0090559)	85	6	1.27	+	4.73	0.00225	0.0475
cellular response to calcium ion (GO:0071277)	85	6	1.27	+	4.73	0.00225	0.0474
positive regulation of leukocyte proliferation (GO:0070665)	142	10	2.12	+	4.72	8.67e-05	0.00332
cellular response to leukemia inhibitory factor (GO:1990830)	100	7	1.49	+	4.69	0.00103	0.0253
response to leukemia inhibitory factor (GO:1990823)	100	7	1.49	+	4.69	0.00103	0.0253
regulation of translation (GO:0006417)	374	26	5.58	+	4.66	2.76e-10	3.87e-08
regulation of T cell activation (GO:0050863)	331	23	4.94	+	4.66	3.1e-09	3.5e-07
regulation of interleukin-6 production (GO:0032675)	144	10	2.15	+	4.66	9.67e-05	0.00358
cellular response to tumor necrosis factor (GO:0071356)	245	17	3.65	+	4.65	3.76e-07	2.7e-05
protein stabilization (GO:0050821)	188	13	2.8	+	4.64	9.29e-06	0.00046
response to mechanical stimulus (GO:0009612)	218	15	3.25	+	4.61	2.03e-06	0.000125
regulation of mRNA catabolic process (GO:0061013)	204	14	3.04	+	4.6	4.57e-06	0.000249
circadian rhythm (GO:0007623)	146	10	2.18	+	4.59	0.000108	0.00393
response to fibroblast growth factor (GO:0071774)	117	8	1.75	+	4.58	0.000529	0.0147
regulation of cell-cell adhesion (GO:0022407)	426	29	6.35	+	4.56	3.94e-11	6.48e-09
regulation of cysteine-type endopeptidase activity involved in apoptotic process (GO:0043281)	221	15	3.3	+	4.55	2.37e-06	0.00014
ATP metabolic process (GO:0046034)	207	14	3.09	+	4.53	5.36e-06	0.000284
regulation of intrinsic apoptotic signaling pathway (GO:2001242)	163	11	2.43	+	4.52	5.57e-05	0.00228
response to corticosteroid (GO:0031960)	164	11	2.45	+	4.5	5.86e-05	0.00239
negative regulation of phosphorylation (GO:0042326)	450	30	6.71	+	4.47	2.89e-11	4.9e-09
response to antibiotic (GO:0046677)	315	21	4.7	+	4.47	2.99e-08	2.83e-06
cellular response to metal ion (GO:0071248)	196	13	2.92	+	4.45	1.41e-05	0.00067
response to reactive oxygen species (GO:0000302)	196	13	2.92	+	4.45	1.41e-05	0.000668
regulation of smooth muscle cell proliferation (GO:0048660)	136	9	2.03	+	4.44	0.000301	0.00919
negative regulation of DNA-binding transcription factor activity (GO:0043433)	167	11	2.49	+	4.42	6.84e-05	0.00273
negative regulation of protein phosphorylation (GO:0001933)	410	27	6.12	+	4.42	3.82e-10	4.96e-08
myeloid cell differentiation (GO:0030099)	228	15	3.4	+	4.41	3.4e-06	0.000194
regulation of cellular amide metabolic process (GO:0034248)	428	28	6.38	+	4.39	2.05e-10	2.89e-08
lymphocyte activation involved in immune response (GO:0002285)	108	7	1.61	+	4.35	0.00157	0.0359
cellular response to starvation (GO:0009267)	186	12	2.77	+	4.33	3.89e-05	0.00169
positive regulation of lymphocyte activation (GO:0051251)	373	24	5.56	+	4.31	5.75e-09	6.04e-07
fat cell differentiation (GO:0045444)	109	7	1.63	+	4.31	0.00165	0.0376
B cell differentiation (GO:0030183)	109	7	1.63	+	4.31	0.00165	0.0375
regulation of adaptive immune response based on somatic recombination of immune receptors built from immunoglobulin superfamily domains (GO:0002822)	156	10	2.33	+	4.3	0.000179	0.00604
negative regulation of growth (GO:0045926)	250	16	3.73	+	4.29	2.25e-06	0.000134
cellular response to fibroblast growth factor stimulus (GO:0044344)	110	7	1.64	+	4.27	0.00173	0.0388
placenta development (GO:0001890)	158	10	2.36	+	4.24	0.000198	0.00656
cellular respiration (GO:0045333)	158	10	2.36	+	4.24	0.000198	0.00655
T cell activation (GO:0042110)	239	15	3.56	+	4.21	5.83e-06	0.000305
response to tumor necrosis factor (GO:0034612)	271	17	4.04	+	4.21	1.4e-06	8.94e-05
response to temperature stimulus (GO:0009266)	176	11	2.63	+	4.19	0.000106	0.00389
positive regulation of leukocyte activation (GO:0002696)	416	26	6.2	+	4.19	2.31e-09	2.65e-07
regulation of viral process (GO:0050792)	209	13	3.12	+	4.17	2.67e-05	0.0012
regulation of lymphocyte activation (GO:0051249)	532	33	7.93	+	4.16	1.71e-11	3.1e-09
modulation of process of other organism (GO:0035821)	129	8	1.92	+	4.16	0.000966	0.0241
maintenance of protein location (GO:0045185)	113	7	1.69	+	4.15	0.002	0.0436
response to lipopolysaccharide (GO:0032496)	323	20	4.82	+	4.15	1.98e-07	1.49e-05
positive regulation of epithelial cell migration (GO:0010634)	146	9	2.18	+	4.13	0.000491	0.0137
skeletal muscle tissue development (GO:0007519)	130	8	1.94	+	4.13	0.00101	0.025
regulation of cysteine-type endopeptidase activity (GO:2000116)	245	15	3.65	+	4.1	7.72e-06	0.00039
response to starvation (GO:0042594)	230	14	3.43	+	4.08	1.65e-05	0.000777
positive regulation of cellular catabolic process (GO:0031331)	378	23	5.64	+	4.08	3.19e-08	2.96e-06
positive regulation of cell adhesion (GO:0045785)	428	26	6.38	+	4.07	4.04e-09	4.44e-07
regulation of B cell activation (GO:0050864)	214	13	3.19	+	4.07	3.37e-05	0.00148
negative regulation of apoptotic signaling pathway (GO:2001234)	231	14	3.45	+	4.06	1.73e-05	0.000808
positive regulation of cell activation (GO:0050867)	430	26	6.41	+	4.05	4.42e-09	4.8e-07
regulation of mRNA stability (GO:0043488)	182	11	2.71	+	4.05	0.000141	0.00495
cellular response to reactive oxygen species (GO:0034614)	133	8	1.98	+	4.03	0.00116	0.0279
regulation of leukocyte proliferation (GO:0070663)	233	14	3.48	+	4.03	1.89e-05	0.000877
formation of primary germ layer (GO:0001704)	117	7	1.75	+	4.01	0.00241	0.0499
regulation of protein modification by small protein conjugation or removal (GO:1903320)	237	14	3.53	+	3.96	2.26e-05	0.00104
negative regulation of lymphocyte activation (GO:0051250)	153	9	2.28	+	3.94	0.000676	0.0178
cellular response to chemical stress (GO:0062197)	289	17	4.31	+	3.94	3.19e-06	0.000183
negative regulation of cell growth (GO:0030308)	187	11	2.79	+	3.94	0.000176	0.00595
response to molecule of bacterial origin (GO:0002237)	340	20	5.07	+	3.94	4.28e-07	3.01e-05
negative regulation of MAPK cascade (GO:0043409)	170	10	2.54	+	3.94	0.000344	0.0103
regulation of cytokine production (GO:0001817)	734	43	10.95	+	3.93	6.96e-14	2.02e-11
regulation of leukocyte activation (GO:0002694)	615	36	9.17	+	3.92	9.24e-12	1.78e-09
apoptotic process (GO:0006915)	909	53	13.56	+	3.91	6.82e-17	3.63e-14
B cell activation (GO:0042113)	155	9	2.31	+	3.89	0.000738	0.0192
cellular response to inorganic substance (GO:0071241)	224	13	3.34	+	3.89	5.25e-05	0.00218
negative regulation of phosphate metabolic process (GO:0045936)	569	33	8.49	+	3.89	9.08e-11	1.37e-08
regulation of protein ubiquitination (GO:0031396)	207	12	3.09	+	3.89	0.000103	0.00377
positive regulation of cysteine-type endopeptidase activity involved in apoptotic process (GO:0043280)	138	8	2.06	+	3.89	0.00145	0.0337
negative regulation of phosphorus metabolic process (GO:0010563)	570	33	8.5	+	3.88	9.48e-11	1.41e-08
regulation of symbiosis, encompassing mutualism through parasitism (GO:0043903)	225	13	3.36	+	3.87	5.48e-05	0.00226
regulation of RNA stability (GO:0043487)	191	11	2.85	+	3.86	0.000209	0.00683
negative regulation of cytokine production (GO:0001818)	278	16	4.15	+	3.86	8.05e-06	0.000406
skeletal muscle organ development (GO:0060538)	139	8	2.07	+	3.86	0.00152	0.035
regulation of epithelial cell migration (GO:0010632)	226	13	3.37	+	3.86	5.72e-05	0.00234
regulation of protein stability (GO:0031647)	296	17	4.41	+	3.85	4.31e-06	0.000241
lymphocyte activation (GO:0046649)	385	22	5.74	+	3.83	1.8e-07	1.39e-05
positive regulation of apoptotic signaling pathway (GO:2001235)	178	10	2.65	+	3.77	0.000485	0.0136
positive regulation of catabolic process (GO:0009896)	448	25	6.68	+	3.74	3.94e-08	3.55e-06
positive regulation of cellular amide metabolic process (GO:0034250)	163	9	2.43	+	3.7	0.00103	0.0253
regulation of cytokine secretion (GO:0050707)	218	12	3.25	+	3.69	0.000162	0.00561
posttranscriptional regulation of gene expression (GO:0010608)	545	30	8.13	+	3.69	2.18e-09	2.52e-07
negative regulation of leukocyte activation (GO:0002695)	182	10	2.71	+	3.68	0.000572	0.0157
cellular response to interferon-gamma (GO:0071346)	164	9	2.45	+	3.68	0.00108	0.0261
regulation of cell activation (GO:0050865)	656	36	9.78	+	3.68	5.18e-11	8.27e-09
positive regulation of cell death (GO:0010942)	711	39	10.6	+	3.68	7.65e-12	1.49e-09
cell cycle arrest (GO:0007050)	146	8	2.18	+	3.67	0.00204	0.0443
cellular response to oxygen levels (GO:0071453)	219	12	3.27	+	3.67	0.000169	0.00577
response to steroid hormone (GO:0048545)	329	18	4.91	+	3.67	4.28e-06	0.00024
positive regulation of programmed cell death (GO:0043068)	659	36	9.83	+	3.66	5.84e-11	8.97e-09
regulation of lymphocyte proliferation (GO:0050670)	220	12	3.28	+	3.66	0.000176	0.00594
RNA transport (GO:0050658)	202	11	3.01	+	3.65	0.00033	0.00991
nucleic acid transport (GO:0050657)	202	11	3.01	+	3.65	0.00033	0.00989
cellular response to decreased oxygen levels (GO:0036294)	202	11	3.01	+	3.65	0.00033	0.00987
negative regulation of protein modification process (GO:0031400)	606	33	9.04	+	3.65	4.22e-10	5.43e-08
positive regulation of cellular protein catabolic process (GO:1903364)	147	8	2.19	+	3.65	0.00212	0.0453
response to endoplasmic reticulum stress (GO:0034976)	258	14	3.85	+	3.64	5.44e-05	0.00225
cellular response to external stimulus (GO:0071496)	369	20	5.5	+	3.63	1.43e-06	9.1e-05
regulation of apoptotic signaling pathway (GO:2001233)	406	22	6.06	+	3.63	4.24e-07	3.01e-05
rhythmic process (GO:0048511)	277	15	4.13	+	3.63	3.03e-05	0.00135
positive regulation of cytokine production (GO:0001819)	462	25	6.89	+	3.63	6.92e-08	6e-06
cellular response to extracellular stimulus (GO:0031668)	296	16	4.41	+	3.62	1.68e-05	0.000791
regulation of mononuclear cell proliferation (GO:0032944)	222	12	3.31	+	3.62	0.000191	0.00639
establishment of RNA localization (GO:0051236)	204	11	3.04	+	3.62	0.000357	0.0105
positive regulation of apoptotic process (GO:0043065)	653	35	9.74	+	3.59	1.8e-10	2.56e-08
mitochondrial transport (GO:0006839)	224	12	3.34	+	3.59	0.000206	0.00676
cellular response to oxidative stress (GO:0034599)	243	13	3.62	+	3.59	0.000115	0.00415
RNA localization (GO:0006403)	225	12	3.36	+	3.58	0.000214	0.00696
cellular response to steroid hormone stimulus (GO:0071383)	188	10	2.8	+	3.57	0.000726	0.0189
regulation of I-kappaB kinase/NF-kappaB signaling (GO:0043122)	245	13	3.65	+	3.56	0.000124	0.00444
negative regulation of intracellular signal transduction (GO:1902532)	509	27	7.59	+	3.56	2.99e-08	2.84e-06
negative regulation of establishment of protein localization (GO:1904950)	189	10	2.82	+	3.55	0.000755	0.0195
positive regulation of protein catabolic process (GO:0045732)	229	12	3.42	+	3.51	0.00025	0.00791
cellular response to cytokine stimulus (GO:0071345)	1031	54	15.38	+	3.51	2.5e-15	1.02e-12
hemopoiesis (GO:0030097)	574	30	8.56	+	3.5	6.77e-09	6.92e-07
cellular response to hypoxia (GO:0071456)	192	10	2.86	+	3.49	0.000847	0.0215
response to virus (GO:0009615)	288	15	4.3	+	3.49	4.63e-05	0.00197
negative regulation of apoptotic process (GO:0043066)	904	47	13.48	+	3.49	2.65e-13	6.83e-11
response to cytokine (GO:0034097)	1121	58	16.72	+	3.47	3.24e-16	1.67e-13
electron transport chain (GO:0022900)	175	9	2.61	+	3.45	0.00165	0.0375
mitochondrion organization (GO:0007005)	449	23	6.7	+	3.43	5.85e-07	4.06e-05
cellular response to interleukin-1 (GO:0071347)	176	9	2.63	+	3.43	0.00172	0.0386
leukocyte activation (GO:0045321)	921	47	13.74	+	3.42	5.01e-13	1.23e-10
negative regulation of programmed cell death (GO:0043069)	921	47	13.74	+	3.42	5.01e-13	1.21e-10
programmed cell death (GO:0012501)	1040	53	15.51	+	3.42	1.36e-14	4.73e-12
maintenance of location (GO:0051235)	177	9	2.64	+	3.41	0.00178	0.0398
viral life cycle (GO:0019058)	217	11	3.24	+	3.4	0.000585	0.0159
positive regulation of endopeptidase activity (GO:0010950)	178	9	2.65	+	3.39	0.00185	0.0408
negative regulation of cellular protein metabolic process (GO:0032269)	1051	53	15.68	+	3.38	2.04e-14	6.66e-12
cell death (GO:0008219)	1076	54	16.05	+	3.36	1.34e-14	4.77e-12
immune system development (GO:0002520)	659	33	9.83	+	3.36	3.12e-09	3.51e-07
response to toxic substance (GO:0009636)	520	26	7.76	+	3.35	1.64e-07	1.29e-05
cellular response to toxic substance (GO:0097237)	220	11	3.28	+	3.35	0.000652	0.0172
response to interleukin-1 (GO:0070555)	201	10	3	+	3.34	0.00118	0.0281
response to oxygen levels (GO:0070482)	382	19	5.7	+	3.33	8.51e-06	0.000426
negative regulation of cell activation (GO:0050866)	203	10	3.03	+	3.3	0.00126	0.0299
regulation of response to wounding (GO:1903034)	183	9	2.73	+	3.3	0.00221	0.0468
negative regulation of cell-cell adhesion (GO:0022408)	183	9	2.73	+	3.3	0.00221	0.0468
cellular response to nutrient levels (GO:0031669)	265	13	3.95	+	3.29	0.000258	0.00811
cellular response to biotic stimulus (GO:0071216)	225	11	3.36	+	3.28	0.000778	0.0199
regulation of cell adhesion (GO:0030155)	718	35	10.71	+	3.27	1.95e-09	2.29e-07
negative regulation of protein transport (GO:0051224)	185	9	2.76	+	3.26	0.00237	0.0493
regulation of cellular response to stress (GO:0080135)	740	36	11.04	+	3.26	1.18e-09	1.45e-07
leukocyte activation involved in immune response (GO:0002366)	619	30	9.23	+	3.25	3.4e-08	3.14e-06
response to oxidative stress (GO:0006979)	393	19	5.86	+	3.24	1.25e-05	0.000597
energy derivation by oxidation of organic compounds (GO:0015980)	228	11	3.4	+	3.23	0.000863	0.0219
hematopoietic or lymphoid organ development (GO:0048534)	622	30	9.28	+	3.23	3.77e-08	3.45e-06
regulation of DNA-binding transcription factor activity (GO:0051090)	436	21	6.5	+	3.23	4.58e-06	0.000249
cell activation involved in immune response (GO:0002263)	623	30	9.29	+	3.23	3.9e-08	3.55e-06
negative regulation of immune system process (GO:0002683)	623	30	9.29	+	3.23	3.9e-08	3.53e-06
myeloid leukocyte activation (GO:0002274)	583	28	8.7	+	3.22	1.19e-07	9.72e-06
regulation of apoptotic process (GO:0042981)	1557	74	23.22	+	3.19	9.47e-19	6.57e-16
transcription by RNA polymerase II (GO:0006366)	505	24	7.53	+	3.19	1.18e-06	7.68e-05
regulation of programmed cell death (GO:0043067)	1579	75	23.55	+	3.18	5.34e-19	4.49e-16
response to decreased oxygen levels (GO:0036293)	358	17	5.34	+	3.18	4.43e-05	0.00189
negative regulation of cell death (GO:0060548)	1013	48	15.11	+	3.18	3.5e-12	7.55e-10
negative regulation of protein metabolic process (GO:0051248)	1126	53	16.79	+	3.16	2.8e-13	6.99e-11
inflammatory response (GO:0006954)	512	24	7.64	+	3.14	1.48e-06	9.39e-05
regulation of neuron death (GO:1901214)	320	15	4.77	+	3.14	0.000142	0.00499
regulation of neuron apoptotic process (GO:0043523)	214	10	3.19	+	3.13	0.00184	0.0406
positive regulation of proteolysis (GO:0045862)	364	17	5.43	+	3.13	5.39e-05	0.00223
regulation of inflammatory response (GO:0050727)	537	25	8.01	+	3.12	1e-06	6.62e-05
muscle tissue development (GO:0060537)	301	14	4.49	+	3.12	0.000254	0.00801
response to hypoxia (GO:0001666)	345	16	5.15	+	3.11	9.63e-05	0.00359
mRNA catabolic process (GO:0006402)	216	10	3.22	+	3.1	0.00196	0.0429
response to organic cyclic compound (GO:0014070)	930	43	13.87	+	3.1	1.13e-10	1.65e-08
regulation of protein serine/threonine kinase activity (GO:0071900)	522	24	7.79	+	3.08	2.04e-06	0.000126
positive regulation of cell migration (GO:0030335)	522	24	7.79	+	3.08	2.04e-06	0.000125
cell activation (GO:0001775)	1068	49	15.93	+	3.08	6.13e-12	1.21e-09
regulation of cell death (GO:0010941)	1706	78	25.45	+	3.07	7.37e-19	5.35e-16
cell cycle phase transition (GO:0044770)	286	13	4.27	+	3.05	0.000515	0.0143
cellular response to organic cyclic compound (GO:0071407)	550	25	8.2	+	3.05	1.51e-06	9.52e-05
cellular response to lipid (GO:0071396)	529	24	7.89	+	3.04	2.55e-06	0.000149
striated muscle tissue development (GO:0014706)	287	13	4.28	+	3.04	0.000532	0.0147
nucleocytoplasmic transport (GO:0006913)	268	12	4	+	3	0.00095	0.0237
negative regulation of cell differentiation (GO:0045596)	715	32	10.66	+	3	6.76e-08	5.9e-06
myeloid leukocyte mediated immunity (GO:0002444)	514	23	7.67	+	3	5.15e-06	0.000274
cytokine-mediated signaling pathway (GO:0019221)	694	31	10.35	+	2.99	1.14e-07	9.37e-06
regulation of ERK1 and ERK2 cascade (GO:0070372)	292	13	4.36	+	2.98	0.000621	0.0166
positive regulation of cellular component movement (GO:0051272)	563	25	8.4	+	2.98	2.26e-06	0.000134
myeloid cell activation involved in immune response (GO:0002275)	519	23	7.74	+	2.97	5.99e-06	0.00031
nuclear transport (GO:0051169)	271	12	4.04	+	2.97	0.00104	0.0254
regulation of response to biotic stimulus (GO:0002831)	408	18	6.09	+	2.96	6.58e-05	0.00265
regulation of DNA metabolic process (GO:0051052)	363	16	5.41	+	2.96	0.000168	0.00575
positive regulation of immune system process (GO:0002684)	1091	48	16.27	+	2.95	4.19e-11	6.82e-09
positive regulation of cell motility (GO:2000147)	547	24	8.16	+	2.94	4.4e-06	0.000245
RNA catabolic process (GO:0006401)	251	11	3.74	+	2.94	0.0018	0.0402
cellular response to drug (GO:0035690)	411	18	6.13	+	2.94	7.2e-05	0.00287
response to lipid (GO:0033993)	869	38	12.96	+	2.93	6.54e-09	6.73e-07
response to bacterium (GO:0009617)	709	31	10.57	+	2.93	1.8e-07	1.4e-05
negative regulation of macromolecule biosynthetic process (GO:0010558)	1511	66	22.54	+	2.93	5.75e-15	2.29e-12
leukocyte degranulation (GO:0043299)	504	22	7.52	+	2.93	1.2e-05	0.000582
mRNA splicing, via spliceosome (GO:0000398)	299	13	4.46	+	2.92	0.000765	0.0197
RNA splicing, via transesterification reactions with bulged adenosine as nucleophile (GO:0000377)	299	13	4.46	+	2.92	0.000765	0.0197
mitotic cell cycle phase transition (GO:0044772)	278	12	4.15	+	2.89	0.00128	0.03
RNA splicing, via transesterification reactions (GO:0000375)	302	13	4.5	+	2.89	0.000836	0.0212
regulation of innate immune response (GO:0045088)	304	13	4.53	+	2.87	0.000886	0.0222
negative regulation of cellular macromolecule biosynthetic process (GO:2000113)	1428	61	21.3	+	2.86	1.97e-13	5.23e-11
positive regulation of locomotion (GO:0040017)	562	24	8.38	+	2.86	6.81e-06	0.00035
negative regulation of cellular biosynthetic process (GO:0031327)	1570	67	23.42	+	2.86	1e-14	3.64e-12
negative regulation of transcription by RNA polymerase II (GO:0000122)	892	38	13.3	+	2.86	1.28e-08	1.28e-06
negative regulation of biosynthetic process (GO:0009890)	1600	68	23.86	+	2.85	7.32e-15	2.85e-12
response to inorganic substance (GO:0010035)	545	23	8.13	+	2.83	1.27e-05	0.000609
negative regulation of developmental process (GO:0051093)	972	41	14.5	+	2.83	4.21e-09	4.6e-07
response to abiotic stimulus (GO:0009628)	1165	49	17.38	+	2.82	1.14e-10	1.66e-08
granulocyte activation (GO:0036230)	500	21	7.46	+	2.82	3.26e-05	0.00144
regulation of cell cycle (GO:0051726)	1240	52	18.5	+	2.81	3.1e-11	5.21e-09
regulation of immune effector process (GO:0002697)	477	20	7.11	+	2.81	5.14e-05	0.00215
regulation of immune system process (GO:0002682)	1718	72	25.62	+	2.81	1.9e-15	8.21e-13
symbiotic process (GO:0044403)	883	37	13.17	+	2.81	3.05e-08	2.86e-06
cellular response to abiotic stimulus (GO:0071214)	312	13	4.65	+	2.79	0.00111	0.0268
cellular response to environmental stimulus (GO:0104004)	312	13	4.65	+	2.79	0.00111	0.0267
neutrophil degranulation (GO:0043312)	482	20	7.19	+	2.78	5.9e-05	0.00239
negative regulation of catalytic activity (GO:0043086)	820	34	12.23	+	2.78	1.47e-07	1.17e-05
response to biotic stimulus (GO:0009607)	1379	57	20.57	+	2.77	5.08e-12	1.04e-09
neutrophil activation involved in immune response (GO:0002283)	486	20	7.25	+	2.76	6.58e-05	0.00264
response to other organism (GO:0051707)	1345	55	20.06	+	2.74	1.92e-11	3.4e-09
response to external biotic stimulus (GO:0043207)	1347	55	20.09	+	2.74	2.02e-11	3.55e-09
positive regulation of nucleobase-containing compound metabolic process (GO:0045935)	1914	78	28.55	+	2.73	4.02e-16	1.94e-13
negative regulation of molecular function (GO:0044092)	1178	48	17.57	+	2.73	5.04e-10	6.43e-08
positive regulation of RNA metabolic process (GO:0051254)	1748	71	26.07	+	2.72	1.44e-14	4.89e-12
regulation of response to stress (GO:0080134)	1625	66	24.24	+	2.72	1.55e-13	4.19e-11
neutrophil mediated immunity (GO:0002446)	493	20	7.35	+	2.72	7.94e-05	0.00311
neutrophil activation (GO:0042119)	495	20	7.38	+	2.71	8.37e-05	0.00323
response to metal ion (GO:0010038)	374	15	5.58	+	2.69	0.000688	0.018
RNA splicing (GO:0008380)	400	16	5.97	+	2.68	0.000473	0.0133
RNA biosynthetic process (GO:0032774)	676	27	10.08	+	2.68	5.85e-06	0.000305
regulation of cell migration (GO:0030334)	879	35	13.11	+	2.67	2.4e-07	1.8e-05
negative regulation of signal transduction (GO:0009968)	1284	51	19.15	+	2.66	3.14e-10	4.24e-08
negative regulation of nucleobase-containing compound metabolic process (GO:0045934)	1486	59	22.16	+	2.66	9.74e-12	1.85e-09
negative regulation of nucleic acid-templated transcription (GO:1903507)	1286	51	19.18	+	2.66	3.31e-10	4.36e-08
negative regulation of RNA biosynthetic process (GO:1902679)	1288	51	19.21	+	2.65	3.48e-10	4.56e-08
cellular response to stress (GO:0033554)	1769	70	26.39	+	2.65	7.97e-14	2.27e-11
transcription, DNA-templated (GO:0006351)	663	26	9.89	+	2.63	1.19e-05	0.000582
positive regulation of transcription by RNA polymerase II (GO:0045944)	1224	48	18.26	+	2.63	1.69e-09	2.01e-07
negative regulation of cell communication (GO:0010648)	1428	56	21.3	+	2.63	5.75e-11	8.91e-09
nucleic acid-templated transcription (GO:0097659)	664	26	9.9	+	2.63	1.22e-05	0.000589
negative regulation of signaling (GO:0023057)	1432	56	21.36	+	2.62	6.37e-11	9.69e-09
negative regulation of cellular metabolic process (GO:0031324)	2610	102	38.93	+	2.62	3e-20	3.99e-17
negative regulation of RNA metabolic process (GO:0051253)	1382	54	20.61	+	2.62	1.54e-10	2.21e-08
negative regulation of gene expression (GO:0010629)	1773	69	26.44	+	2.61	2.71e-13	6.86e-11
response to radiation (GO:0009314)	437	17	6.52	+	2.61	0.000431	0.0124
regulation of cellular catabolic process (GO:0031329)	850	33	12.68	+	2.6	9.33e-07	6.23e-05
immune effector process (GO:0002252)	1083	42	16.15	+	2.6	2.72e-08	2.6e-06
positive regulation of macromolecule biosynthetic process (GO:0010557)	1934	75	28.85	+	2.6	2.17e-14	6.94e-12
negative regulation of cell population proliferation (GO:0008285)	698	27	10.41	+	2.59	1.02e-05	0.000505
regulation of protein kinase activity (GO:0045859)	802	31	11.96	+	2.59	2.22e-06	0.000133
regulation of vasculature development (GO:1901342)	337	13	5.03	+	2.59	0.00214	0.0456
regulation of defense response (GO:0031347)	856	33	12.77	+	2.58	1.08e-06	7.08e-05
negative regulation of nitrogen compound metabolic process (GO:0051172)	2413	93	35.99	+	2.58	6.78e-18	4.16e-15
response to extracellular stimulus (GO:0009991)	571	22	8.52	+	2.58	7.27e-05	0.00289
negative regulation of cell cycle (GO:0045786)	573	22	8.55	+	2.57	7.64e-05	0.00301
cell population proliferation (GO:0008283)	497	19	7.41	+	2.56	0.000248	0.00786
embryonic organ development (GO:0048568)	447	17	6.67	+	2.55	0.000551	0.0152
positive regulation of cell differentiation (GO:0045597)	1001	38	14.93	+	2.55	3.65e-07	2.65e-05
viral process (GO:0016032)	791	30	11.8	+	2.54	4.69e-06	0.000254
cellular response to organic substance (GO:0071310)	2400	91	35.8	+	2.54	5.76e-17	3.17e-14
cellular response to growth factor stimulus (GO:0071363)	502	19	7.49	+	2.54	0.000279	0.00869
positive regulation of gene expression (GO:0010628)	2038	77	30.4	+	2.53	3.79e-14	1.14e-11
mRNA processing (GO:0006397)	477	18	7.11	+	2.53	0.000416	0.0121
response to growth factor (GO:0070848)	531	20	7.92	+	2.53	0.000206	0.00677
regulation of endopeptidase activity (GO:0052548)	425	16	6.34	+	2.52	0.000882	0.0223
cardiovascular system development (GO:0072358)	532	20	7.93	+	2.52	0.000211	0.00687
regulation of transcription by RNA polymerase II (GO:0006357)	2264	85	33.77	+	2.52	1.45e-15	6.43e-13
interspecies interaction between organisms (GO:0044419)	2001	75	29.85	+	2.51	1.27e-13	3.55e-11
regulation of catabolic process (GO:0009894)	1015	38	15.14	+	2.51	4.27e-07	3.01e-05
mRNA metabolic process (GO:0016071)	696	26	10.38	+	2.5	2.66e-05	0.00119
negative regulation of transcription, DNA-templated (GO:0045892)	1233	46	18.39	+	2.5	2.02e-08	1.95e-06
defense response (GO:0006952)	1369	51	20.42	+	2.5	2.96e-09	3.37e-07
regulation of cell motility (GO:2000145)	942	35	14.05	+	2.49	1.5e-06	9.46e-05
response to organic substance (GO:0010033)	3033	112	45.24	+	2.48	1.98e-20	2.87e-17
regulation of response to external stimulus (GO:0032101)	1196	44	17.84	+	2.47	5.93e-08	5.23e-06
leukocyte mediated immunity (GO:0002443)	762	28	11.37	+	2.46	2.39e-05	0.00108
regulation of immune response (GO:0050776)	1143	42	17.05	+	2.46	1.29e-07	1.03e-05
regulation of mitotic cell cycle (GO:0007346)	683	25	10.19	+	2.45	7.57e-05	0.00299
blood vessel morphogenesis (GO:0048514)	410	15	6.12	+	2.45	0.00166	0.0377
positive regulation of cellular biosynthetic process (GO:0031328)	2027	74	30.23	+	2.45	8.53e-13	1.95e-10
negative regulation of macromolecule metabolic process (GO:0010605)	2712	99	40.45	+	2.45	1.57e-17	9.26e-15
cellular response to chemical stimulus (GO:0070887)	2961	108	44.16	+	2.45	2.48e-19	2.33e-16
positive regulation of biosynthetic process (GO:0009891)	2059	75	30.71	+	2.44	6.01e-13	1.41e-10
vasculature development (GO:0001944)	522	19	7.79	+	2.44	0.000444	0.0127
positive regulation of hydrolase activity (GO:0051345)	770	28	11.48	+	2.44	2.65e-05	0.0012
immune response (GO:0006955)	1872	68	27.92	+	2.44	1.17e-11	2.16e-09
regulation of kinase activity (GO:0043549)	910	33	13.57	+	2.43	4.48e-06	0.000246
positive regulation of nucleic acid-templated transcription (GO:1903508)	1658	60	24.73	+	2.43	3.17e-10	4.26e-08
positive regulation of RNA biosynthetic process (GO:1902680)	1659	60	24.74	+	2.42	3.21e-10	4.27e-08
regulation of cell differentiation (GO:0045595)	1857	67	27.7	+	2.42	2.12e-11	3.68e-09
blood vessel development (GO:0001568)	499	18	7.44	+	2.42	0.00112	0.027
regulation of transferase activity (GO:0051338)	1027	37	15.32	+	2.42	1.2e-06	7.79e-05
negative regulation of metabolic process (GO:0009892)	2976	107	44.39	+	2.41	1.55e-18	1.03e-15
regulated exocytosis (GO:0045055)	696	25	10.38	+	2.41	8.91e-05	0.0034
positive regulation of transcription, DNA-templated (GO:0045893)	1560	56	23.27	+	2.41	1.8e-09	2.13e-07
regulation of mitotic cell cycle phase transition (GO:1901990)	418	15	6.23	+	2.41	0.00199	0.0434
positive regulation of cell population proliferation (GO:0008284)	925	33	13.8	+	2.39	5.86e-06	0.000305
regulation of locomotion (GO:0040012)	982	35	14.65	+	2.39	2.98e-06	0.000172
regulation of cell population proliferation (GO:0042127)	1656	59	24.7	+	2.39	6.92e-10	8.7e-08
regulation of intracellular signal transduction (GO:1902531)	1799	64	26.83	+	2.39	1.09e-10	1.61e-08
response to nitrogen compound (GO:1901698)	1098	39	16.38	+	2.38	8.05e-07	5.47e-05
response to organonitrogen compound (GO:0010243)	1014	36	15.12	+	2.38	2.28e-06	0.000135
response to nutrient levels (GO:0031667)	538	19	8.02	+	2.37	0.000867	0.0219
RNA metabolic process (GO:0016070)	1702	60	25.39	+	2.36	6.63e-10	8.4e-08
muscle structure development (GO:0061061)	483	17	7.2	+	2.36	0.00181	0.0402
cellular response to oxygen-containing compound (GO:1901701)	1080	38	16.11	+	2.36	2.12e-06	0.000129
regulation of growth (GO:0040008)	684	24	10.2	+	2.35	0.000161	0.0056
regulation of cellular component movement (GO:0051270)	1027	36	15.32	+	2.35	4.57e-06	0.00025
defense response to other organism (GO:0098542)	970	34	14.47	+	2.35	5.76e-06	0.000302
positive regulation of cellular metabolic process (GO:0031325)	3405	119	50.79	+	2.34	4.05e-20	4.98e-17
positive regulation of nitrogen compound metabolic process (GO:0051173)	3239	113	48.31	+	2.34	7.23e-19	5.49e-16
negative regulation of response to stimulus (GO:0048585)	1836	64	27.38	+	2.34	3.07e-10	4.18e-08
mitotic cell cycle (GO:0000278)	746	26	11.13	+	2.34	8.93e-05	0.0034
positive regulation of macromolecule metabolic process (GO:0010604)	3417	119	50.97	+	2.33	5.02e-20	5.73e-17
positive regulation of intracellular signal transduction (GO:1902533)	1034	36	15.42	+	2.33	4.86e-06	0.00026
regulation of protein secretion (GO:0050708)	489	17	7.29	+	2.33	0.00193	0.0422
regulation of peptide secretion (GO:0002791)	519	18	7.74	+	2.33	0.00138	0.0322
immune system process (GO:0002376)	2778	96	41.43	+	2.32	1.97e-15	8.29e-13
embryonic morphogenesis (GO:0048598)	581	20	8.67	+	2.31	0.000743	0.0193
exocytosis (GO:0006887)	788	27	11.75	+	2.3	8.17e-05	0.00317
regulation of establishment of protein localization (GO:0070201)	788	27	11.75	+	2.3	8.17e-05	0.00316
response to oxygen-containing compound (GO:1901700)	1609	55	24	+	2.29	1.33e-08	1.32e-06
cellular response to hormone stimulus (GO:0032870)	615	21	9.17	+	2.29	0.000577	0.0158
regulation of cellular protein metabolic process (GO:0032268)	2668	91	39.79	+	2.29	2.88e-14	8.85e-12
regulation of proteolysis (GO:0030162)	740	25	11.04	+	2.27	0.000186	0.00624
positive regulation of metabolic process (GO:0009893)	3716	125	55.43	+	2.26	5.71e-20	6.08e-17
regulation of protein phosphorylation (GO:0001932)	1461	49	21.79	+	2.25	1.61e-07	1.27e-05
tube morphogenesis (GO:0035239)	659	22	9.83	+	2.24	0.000537	0.0148
response to external stimulus (GO:0009605)	2477	82	36.95	+	2.22	4.29e-12	9.01e-10
nucleobase-containing compound biosynthetic process (GO:0034654)	1118	37	16.68	+	2.22	1.16e-05	0.000569
regulation of nucleobase-containing compound metabolic process (GO:0019219)	4065	134	60.63	+	2.21	7.66e-21	1.36e-17
regulation of MAPK cascade (GO:0043408)	729	24	10.87	+	2.21	0.00049	0.0137
positive regulation of developmental process (GO:0051094)	1401	46	20.9	+	2.2	6.8e-07	4.66e-05
regulation of protein transport (GO:0051223)	763	25	11.38	+	2.2	0.000366	0.0108
regulation of peptide transport (GO:0090087)	795	26	11.86	+	2.19	0.00027	0.00848
regulation of macromolecule biosynthetic process (GO:0010556)	4069	133	60.69	+	2.19	1.89e-20	3.02e-17
negative regulation of multicellular organismal process (GO:0051241)	1224	40	18.26	+	2.19	4.95e-06	0.000264
regulation of cellular macromolecule biosynthetic process (GO:2000112)	3929	128	58.6	+	2.18	2.21e-19	2.21e-16
protein localization to organelle (GO:0033365)	768	25	11.45	+	2.18	0.000387	0.0114
regulation of protein modification process (GO:0031399)	1875	61	27.97	+	2.18	1.26e-08	1.27e-06
regulation of phosphorylation (GO:0042325)	1630	53	24.31	+	2.18	1.19e-07	9.68e-06
response to stress (GO:0006950)	3635	118	54.22	+	2.18	2.04e-17	1.16e-14
head development (GO:0060322)	802	26	11.96	+	2.17	0.000295	0.00909
regulation of protein metabolic process (GO:0051246)	2845	92	42.43	+	2.17	5.17e-13	1.23e-10
regulation of RNA metabolic process (GO:0051252)	3807	123	56.78	+	2.17	5.11e-18	3.27e-15
innate immune response (GO:0045087)	777	25	11.59	+	2.16	0.000432	0.0124
response to drug (GO:0042493)	1030	33	15.36	+	2.15	5.9e-05	0.0024
positive regulation of cellular protein metabolic process (GO:0032270)	1625	52	24.24	+	2.15	3.69e-07	2.67e-05
circulatory system development (GO:0072359)	876	28	13.07	+	2.14	0.000194	0.00648
regulation of gene expression (GO:0010468)	4494	143	67.03	+	2.13	2.39e-21	5.45e-18
regulation of protein localization (GO:0032880)	1070	34	15.96	+	2.13	4.77e-05	0.00202
regulation of cellular biosynthetic process (GO:0031326)	4217	133	62.9	+	2.11	5.4e-19	4.31e-16
mitotic cell cycle process (GO:1903047)	668	21	9.96	+	2.11	0.00175	0.0392
regulation of biosynthetic process (GO:0009889)	4297	135	64.09	+	2.11	2.72e-19	2.41e-16
positive regulation of multicellular organismal process (GO:0051240)	1783	56	26.59	+	2.11	1.41e-07	1.12e-05
positive regulation of organelle organization (GO:0010638)	637	20	9.5	+	2.11	0.00239	0.0496
response to hormone (GO:0009725)	924	29	13.78	+	2.1	0.00025	0.0079
cellular protein-containing complex assembly (GO:0034622)	801	25	11.95	+	2.09	0.000916	0.0229
regulation of nucleic acid-templated transcription (GO:1903506)	3536	110	52.74	+	2.09	8.77e-15	3.33e-12
positive regulation of protein metabolic process (GO:0051247)	1736	54	25.89	+	2.09	4.86e-07	3.39e-05
regulation of cellular component biogenesis (GO:0044087)	965	30	14.39	+	2.08	0.000203	0.0067
heterocycle biosynthetic process (GO:0018130)	1191	37	17.76	+	2.08	3.83e-05	0.00167
regulation of RNA biosynthetic process (GO:2001141)	3541	110	52.82	+	2.08	9.46e-15	3.51e-12
secretion by cell (GO:0032940)	1002	31	14.95	+	2.07	0.000162	0.00562
positive regulation of cell communication (GO:0010647)	1943	60	28.98	+	2.07	8.23e-08	7.02e-06
aromatic compound biosynthetic process (GO:0019438)	1199	37	17.88	+	2.07	4.14e-05	0.00179
regulation of transcription, DNA-templated (GO:0006355)	3469	107	51.74	+	2.07	5.97e-14	1.76e-11
nucleic acid metabolic process (GO:0090304)	2303	71	34.35	+	2.07	5.67e-09	6e-07
RNA processing (GO:0006396)	911	28	13.59	+	2.06	0.000408	0.0119
negative regulation of cellular component organization (GO:0051129)	718	22	10.71	+	2.05	0.00165	0.0375
membrane organization (GO:0061024)	890	27	13.27	+	2.03	0.000616	0.0166
regulation of multicellular organismal development (GO:2000026)	2082	63	31.05	+	2.03	7.32e-08	6.32e-06
positive regulation of signaling (GO:0023056)	1951	59	29.1	+	2.03	2.44e-07	1.82e-05
regulation of developmental process (GO:0050793)	2651	80	39.54	+	2.02	7.39e-10	9.22e-08
regulation of phosphate metabolic process (GO:0019220)	1826	55	27.24	+	2.02	9.04e-07	6.09e-05
positive regulation of response to stimulus (GO:0048584)	2458	74	36.66	+	2.02	5.32e-09	5.66e-07
regulation of cell cycle process (GO:0010564)	764	23	11.4	+	2.02	0.00205	0.0445
regulation of phosphorus metabolic process (GO:0051174)	1827	55	27.25	+	2.02	9.1e-07	6.11e-05
regulation of signal transduction (GO:0009966)	3160	95	47.13	+	2.02	1.11e-11	2.09e-09
central nervous system development (GO:0007417)	1001	30	14.93	+	2.01	0.000436	0.0125
gene expression (GO:0010467)	2043	61	30.47	+	2	2.52e-07	1.87e-05
positive regulation of signal transduction (GO:0009967)	1709	51	25.49	+	2	3.57e-06	0.000201
export from cell (GO:0140352)	1049	31	15.65	+	1.98	0.000374	0.011
regulation of nitrogen compound metabolic process (GO:0051171)	5891	174	87.87	+	1.98	4.71e-24	3.76e-20
embryo development (GO:0009790)	1016	30	15.15	+	1.98	0.000495	0.0138
positive regulation of cellular process (GO:0048522)	5725	169	85.39	+	1.98	5.68e-23	1.81e-19
regulation of catalytic activity (GO:0050790)	2393	70	35.69	+	1.96	5.28e-08	4.68e-06
regulation of cellular metabolic process (GO:0031323)	6284	183	93.73	+	1.95	3.19e-25	5.1e-21
positive regulation of catalytic activity (GO:0043085)	1477	43	22.03	+	1.95	3.33e-05	0.00147
regulation of cell communication (GO:0010646)	3646	106	54.38	+	1.95	3.65e-12	7.76e-10
organic cyclic compound biosynthetic process (GO:1901362)	1342	39	20.02	+	1.95	0.000104	0.00381
regulation of primary metabolic process (GO:0080090)	6077	176	90.64	+	1.94	2.43e-23	9.71e-20
cellular nitrogen compound biosynthetic process (GO:0044271)	1673	48	24.95	+	1.92	1.48e-05	0.000701
intracellular protein transport (GO:0006886)	1011	29	15.08	+	1.92	0.00127	0.0298
regulation of hydrolase activity (GO:0051336)	1295	37	19.32	+	1.92	0.000213	0.00691
regulation of signaling (GO:0023051)	3686	105	54.98	+	1.91	1.43e-11	2.63e-09
cell surface receptor signaling pathway (GO:0007166)	2493	71	37.18	+	1.91	9.91e-08	8.28e-06
regulation of macromolecule metabolic process (GO:0060255)	6215	177	92.7	+	1.91	1.01e-22	2.7e-19
negative regulation of cellular process (GO:0048523)	4888	139	72.91	+	1.91	3.33e-16	1.66e-13
nucleobase-containing compound metabolic process (GO:0006139)	2814	80	41.97	+	1.91	1.46e-08	1.43e-06
response to chemical (GO:0042221)	4520	128	67.42	+	1.9	2.65e-14	8.29e-12
protein-containing complex assembly (GO:0065003)	1279	36	19.08	+	1.89	0.000321	0.00973
positive regulation of protein modification process (GO:0031401)	1247	35	18.6	+	1.88	0.000429	0.0124
regulation of multicellular organismal process (GO:0051239)	3211	90	47.89	+	1.88	1.98e-09	2.3e-07
cellular protein localization (GO:0034613)	1643	46	24.51	+	1.88	4.87e-05	0.00206
regulation of molecular function (GO:0065009)	3073	86	45.83	+	1.88	7.22e-09	7.34e-07
regulation of response to stimulus (GO:0048583)	4403	123	65.67	+	1.87	2.61e-13	6.82e-11
positive regulation of biological process (GO:0048518)	6278	175	93.64	+	1.87	3.62e-21	7.23e-18
positive regulation of cellular component organization (GO:0051130)	1220	34	18.2	+	1.87	0.000594	0.0162
cellular macromolecule localization (GO:0070727)	1651	46	24.63	+	1.87	5.18e-05	0.00216
localization of cell (GO:0051674)	1078	30	16.08	+	1.87	0.0012	0.0286
cell motility (GO:0048870)	1078	30	16.08	+	1.87	0.0012	0.0285
intracellular transport (GO:0046907)	1546	43	23.06	+	1.86	0.000119	0.00428
cellular response to endogenous stimulus (GO:0071495)	1224	34	18.26	+	1.86	0.000612	0.0166
response to endogenous stimulus (GO:0009719)	1512	42	22.55	+	1.86	0.000159	0.00556
regulation of metabolic process (GO:0019222)	6772	188	101.01	+	1.86	1.31e-23	6.97e-20
cell cycle (GO:0007049)	1371	38	20.45	+	1.86	0.000316	0.00962
secretion (GO:0046903)	1119	31	16.69	+	1.86	0.00139	0.0323
establishment of localization in cell (GO:0051649)	2387	66	35.6	+	1.85	1.03e-06	6.75e-05
protein localization (GO:0008104)	2208	61	32.93	+	1.85	2.92e-06	0.00017
cell cycle process (GO:0022402)	1050	29	15.66	+	1.85	0.00165	0.0376
intracellular signal transduction (GO:0035556)	1705	47	25.43	+	1.85	6.49e-05	0.00262
positive regulation of protein phosphorylation (GO:0001934)	1016	28	15.15	+	1.85	0.00214	0.0457
protein-containing complex subunit organization (GO:0043933)	1525	42	22.75	+	1.85	0.00017	0.00577
establishment of protein localization (GO:0045184)	1620	44	24.16	+	1.82	0.000168	0.00574
negative regulation of biological process (GO:0048519)	5541	150	82.65	+	1.81	6.4e-16	2.92e-13
heterocycle metabolic process (GO:0046483)	3001	81	44.76	+	1.81	9.63e-08	8.13e-06
macromolecule biosynthetic process (GO:0009059)	1786	48	26.64	+	1.8	9.37e-05	0.0035
positive regulation of molecular function (GO:0044093)	1832	49	27.32	+	1.79	7.69e-05	0.00303
protein transport (GO:0015031)	1535	41	22.9	+	1.79	0.000423	0.0122
cellular aromatic compound metabolic process (GO:0006725)	3048	81	45.46	+	1.78	1.85e-07	1.41e-05
cellular localization (GO:0051641)	2999	79	44.73	+	1.77	3.83e-07	2.73e-05
tissue development (GO:0009888)	1789	47	26.68	+	1.76	0.00022	0.00711
amide transport (GO:0042886)	1600	42	23.86	+	1.76	0.000389	0.0114
peptide transport (GO:0015833)	1566	41	23.36	+	1.76	0.000504	0.014
cellular macromolecule biosynthetic process (GO:0034645)	1727	45	25.76	+	1.75	0.000278	0.00866
organic cyclic compound metabolic process (GO:1901360)	3282	84	48.95	+	1.72	4.59e-07	3.22e-05
macromolecule localization (GO:0033036)	2549	65	38.02	+	1.71	1.77e-05	0.000824
animal organ development (GO:0048513)	3225	82	48.1	+	1.7	1.22e-06	7.87e-05
cellular nitrogen compound metabolic process (GO:0034641)	3464	88	51.67	+	1.7	3.39e-07	2.48e-05
regulation of localization (GO:0032879)	2838	71	42.33	+	1.68	1.32e-05	0.000631
cellular developmental process (GO:0048869)	3798	95	56.65	+	1.68	1.83e-07	1.4e-05
generation of neurons (GO:0048699)	1565	39	23.34	+	1.67	0.00228	0.0479
movement of cell or subcellular component (GO:0006928)	1570	39	23.42	+	1.67	0.00232	0.0486
cell differentiation (GO:0030154)	3744	93	55.84	+	1.67	3.55e-07	2.59e-05
regulation of cellular component organization (GO:0051128)	2428	60	36.21	+	1.66	0.000119	0.00429
vesicle-mediated transport (GO:0016192)	1944	48	29	+	1.66	0.000578	0.0158
cell development (GO:0048468)	1632	40	24.34	+	1.64	0.00205	0.0445
nitrogen compound transport (GO:0071705)	1879	46	28.03	+	1.64	0.000968	0.0241
signal transduction (GO:0007165)	5146	124	76.75	+	1.62	6.18e-09	6.4e-07
cellular response to stimulus (GO:0051716)	6801	163	101.44	+	1.61	1.3e-12	2.84e-10
regulation of biological quality (GO:0065008)	4134	99	61.66	+	1.61	6.76e-07	4.65e-05
signaling (GO:0023052)	5504	130	82.09	+	1.58	6.13e-09	6.39e-07
cellular component assembly (GO:0022607)	2331	55	34.77	+	1.58	0.000762	0.0197
cell communication (GO:0007154)	5610	132	83.68	+	1.58	5.15e-09	5.52e-07
anatomical structure morphogenesis (GO:0009653)	2181	51	32.53	+	1.57	0.00146	0.0338
nervous system development (GO:0007399)	2395	56	35.72	+	1.57	0.000879	0.0222
organelle organization (GO:0006996)	3481	79	51.92	+	1.52	0.000121	0.00436
system development (GO:0048731)	4460	101	66.52	+	1.52	7.53e-06	0.000383
localization (GO:0051179)	5802	131	86.54	+	1.51	1.01e-07	8.4e-06
response to stimulus (GO:0050896)	8572	191	127.85	+	1.49	1.15e-12	2.58e-10
cellular macromolecule metabolic process (GO:0044260)	5146	114	76.75	+	1.49	3.24e-06	0.000185
multicellular organism development (GO:0007275)	5080	112	75.77	+	1.48	5.56e-06	0.000294
developmental process (GO:0032502)	5918	129	88.27	+	1.46	9.6e-07	6.36e-05
transport (GO:0006810)	4550	98	67.86	+	1.44	7.92e-05	0.0031
establishment of localization (GO:0051234)	4680	100	69.8	+	1.43	9.22e-05	0.0035
macromolecule metabolic process (GO:0043170)	6248	133	93.19	+	1.43	2.62e-06	0.000153
anatomical structure development (GO:0048856)	5469	116	81.57	+	1.42	2.29e-05	0.00105
regulation of cellular process (GO:0050794)	11288	238	168.36	+	1.41	5.43e-16	2.55e-13
regulation of biological process (GO:0050789)	11825	242	176.37	+	1.37	1.61e-14	5.34e-12
nitrogen compound metabolic process (GO:0006807)	7072	144	105.48	+	1.37	7.55e-06	0.000383
cellular metabolic process (GO:0044237)	7742	157	115.47	+	1.36	2.06e-06	0.000125
cellular component organization (GO:0016043)	5536	112	82.57	+	1.36	0.000285	0.00882
cellular component organization or biogenesis (GO:0071840)	5754	114	85.82	+	1.33	0.000552	0.0152
metabolic process (GO:0008152)	8492	168	126.66	+	1.33	3.01e-06	0.000173
primary metabolic process (GO:0044238)	7537	148	112.42	+	1.32	4.98e-05	0.0021
biological regulation (GO:0065007)	12525	245	186.81	+	1.31	4.52e-12	9.37e-10
organic substance metabolic process (GO:0071704)	7917	151	118.08	+	1.28	0.000201	0.00663
cellular process (GO:0009987)	15458	281	230.56	+	1.22	1.19e-12	2.64e-10
biological_process (GO:0008150)	17810	300	265.64	+	1.13	3.02e-10	4.16e-08
Unclassified (UNCLASSIFIED)	3041	11	45.36	-	0.24	3.02e-10	4.2e-08
sensory perception (GO:0007600)	978	2	14.59	-	0.14	0.0001	0.0037
anion transport (GO:0006820)	586	0	8.74	-	< 0.01	0.000322	0.00972
detection of chemical stimulus involved in sensory perception of smell (GO:0050911)	439	0	6.55	-	< 0.01	0.00225	0.0475
detection of chemical stimulus involved in sensory perception (GO:0050907)	483	0	7.2	-	< 0.01	0.00158	0.0362
detection of chemical stimulus (GO:0009593)	519	0	7.74	-	< 0.01	0.000684	0.018
organic anion transport (GO:0015711)	461	0	6.88	-	< 0.01	0.0024	0.0499
sensory perception of smell (GO:0007608)	468	0	6.98	-	< 0.01	0.00151	0.0349

## Sheet: All T cells-SYM
Analysis Type:	PANTHER Overrepresentation Test (Released 20200407)
Annotation Version and Release Date:	GO Ontology database DOI: 10.5281/zenodo.3727280 Released 2020-03-23
Analyzed List:	upload_1 (Homo sapiens)
Reference List:	Homo sapiens (all genes in database)
Test Type:	FISHER
Correction:	FDR
GO biological process complete	Homo sapiens - REFLIST (20851)	upload_1 (162)	upload_1 (expected)	upload_1 (over/under)	upload_1 (fold Enrichment)	upload_1 (raw P-value)	upload_1 (FDR)
neutrophil aggregation (GO:0070488)	2	2	0.02	+	> 100	0.000351	0.0359
peptidyl-cysteine S-nitrosylation (GO:0018119)	6	3	0.05	+	64.35	3.65e-05	0.00614
protein nitrosylation (GO:0017014)	6	3	0.05	+	64.35	3.65e-05	0.00607
cellular response to aldehyde (GO:0110096)	10	4	0.08	+	51.48	3.21e-06	0.000776
cellular detoxification of aldehyde (GO:0110095)	8	3	0.06	+	48.27	7.09e-05	0.0109
leukocyte aggregation (GO:0070486)	12	4	0.09	+	42.9	5.76e-06	0.00126
chemokine production (GO:0032602)	10	3	0.08	+	38.61	0.000122	0.0159
sequestering of metal ion (GO:0051238)	12	3	0.09	+	32.18	0.000191	0.0221
aldehyde catabolic process (GO:0046185)	14	3	0.11	+	27.58	0.000283	0.0307
protein localization to cell-cell junction (GO:0150105)	17	3	0.13	+	22.71	0.000466	0.0453
antigen processing and presentation of endogenous antigen (GO:0019883)	28	4	0.22	+	18.39	0.000103	0.0147
platelet aggregation (GO:0070527)	43	4	0.33	+	11.97	0.000469	0.0454
retina homeostasis (GO:0001895)	76	7	0.59	+	11.85	3.61e-06	0.000835
positive regulation of leukocyte mediated cytotoxicity (GO:0001912)	56	5	0.44	+	11.49	0.000107	0.0152
antigen processing and presentation of exogenous peptide antigen via MHC class I (GO:0042590)	80	7	0.62	+	11.26	4.95e-06	0.0011
positive regulation of cell killing (GO:0031343)	74	6	0.57	+	10.44	3.59e-05	0.0061
antigen processing and presentation of exogenous peptide antigen via MHC class I, TAP-dependent (GO:0002479)	76	6	0.59	+	10.16	4.13e-05	0.00673
phagocytosis, engulfment (GO:0006911)	128	10	0.99	+	10.06	1.19e-07	3.72e-05
antigen processing and presentation of peptide antigen via MHC class I (GO:0002474)	103	8	0.8	+	10	2.36e-06	0.000581
plasma membrane invagination (GO:0099024)	137	10	1.06	+	9.39	2.15e-07	6.61e-05
interferon-gamma-mediated signaling pathway (GO:0060333)	72	5	0.56	+	8.94	0.000323	0.034
membrane invagination (GO:0010324)	144	10	1.12	+	8.94	3.32e-07	9.64e-05
opsonization (GO:0008228)	73	5	0.57	+	8.82	0.000343	0.0354
antigen processing and presentation of exogenous peptide antigen (GO:0002478)	176	12	1.37	+	8.78	2.59e-08	1.03e-05
antigen processing and presentation of peptide antigen (GO:0048002)	195	13	1.52	+	8.58	8.56e-09	4.02e-06
phagocytosis, recognition (GO:0006910)	106	7	0.82	+	8.5	2.77e-05	0.0048
antigen processing and presentation of exogenous antigen (GO:0019884)	183	12	1.42	+	8.44	3.88e-08	1.44e-05
regulation of leukocyte mediated cytotoxicity (GO:0001910)	78	5	0.61	+	8.25	0.000458	0.0448
antigen processing and presentation of exogenous peptide antigen via MHC class II (GO:0019886)	98	6	0.76	+	7.88	0.000156	0.0191
positive regulation of T cell proliferation (GO:0042102)	98	6	0.76	+	7.88	0.000156	0.019
antigen processing and presentation of peptide or polysaccharide antigen via MHC class II (GO:0002504)	100	6	0.78	+	7.72	0.000173	0.0206
antigen processing and presentation of peptide antigen via MHC class II (GO:0002495)	100	6	0.78	+	7.72	0.000173	0.0204
antibiotic metabolic process (GO:0016999)	102	6	0.79	+	7.57	0.000192	0.022
positive regulation of B cell activation (GO:0050871)	170	10	1.32	+	7.57	1.39e-06	0.000377
Fc receptor mediated stimulatory signaling pathway (GO:0002431)	137	8	1.06	+	7.52	1.71e-05	0.00321
antigen processing and presentation (GO:0019882)	224	13	1.74	+	7.47	4.04e-08	1.47e-05
regulation of cell killing (GO:0031341)	104	6	0.81	+	7.43	0.000212	0.024
Fc-gamma receptor signaling pathway (GO:0038094)	139	8	1.08	+	7.41	1.89e-05	0.00346
cellular detoxification (GO:1990748)	105	6	0.82	+	7.35	0.000222	0.025
positive regulation of lymphocyte mediated immunity (GO:0002708)	109	6	0.85	+	7.08	0.000269	0.0295
B cell receptor signaling pathway (GO:0050853)	128	7	0.99	+	7.04	8.61e-05	0.0127
antigen receptor-mediated signaling pathway (GO:0050851)	296	16	2.3	+	6.96	2.7e-09	2.05e-06
tissue homeostasis (GO:0001894)	191	10	1.48	+	6.74	3.76e-06	0.000857
immune response-regulating cell surface receptor signaling pathway involved in phagocytosis (GO:0002433)	135	7	1.05	+	6.67	0.000118	0.0159
Fc-gamma receptor signaling pathway involved in phagocytosis (GO:0038096)	135	7	1.05	+	6.67	0.000118	0.0157
positive regulation of lymphocyte proliferation (GO:0050671)	135	7	1.05	+	6.67	0.000118	0.0156
positive regulation of mononuclear cell proliferation (GO:0032946)	136	7	1.06	+	6.62	0.000124	0.016
electron transport chain (GO:0022900)	175	9	1.36	+	6.62	1.33e-05	0.00262
regulation of B cell activation (GO:0050864)	214	11	1.66	+	6.62	1.44e-06	0.000377
T cell receptor signaling pathway (GO:0050852)	180	9	1.4	+	6.44	1.65e-05	0.00313
leukocyte chemotaxis (GO:0030595)	141	7	1.1	+	6.39	0.000153	0.0191
positive regulation of leukocyte mediated immunity (GO:0002705)	141	7	1.1	+	6.39	0.000153	0.0189
positive regulation of leukocyte proliferation (GO:0070665)	142	7	1.1	+	6.34	0.000159	0.0191
lymphocyte mediated immunity (GO:0002449)	264	13	2.05	+	6.34	2.47e-07	7.45e-05
cellular response to interferon-gamma (GO:0071346)	164	8	1.27	+	6.28	5.8e-05	0.00917
immunoglobulin mediated immune response (GO:0016064)	205	10	1.59	+	6.28	6.82e-06	0.00147
B cell mediated immunity (GO:0019724)	208	10	1.62	+	6.19	7.7e-06	0.0016
Fc receptor signaling pathway (GO:0038093)	240	11	1.86	+	5.9	4.15e-06	0.000932
positive regulation of lymphocyte activation (GO:0051251)	373	17	2.9	+	5.87	9.63e-09	4.39e-06
cellular response to toxic substance (GO:0097237)	220	10	1.71	+	5.85	1.23e-05	0.00249
immune response-activating cell surface receptor signaling pathway (GO:0002429)	448	20	3.48	+	5.75	6.13e-10	9.79e-07
immune response-activating signal transduction (GO:0002757)	448	20	3.48	+	5.75	6.13e-10	8.9e-07
positive regulation of immune effector process (GO:0002699)	226	10	1.76	+	5.7	1.54e-05	0.00296
adaptive immune response based on somatic recombination of immune receptors built from immunoglobulin superfamily domains (GO:0002460)	272	12	2.11	+	5.68	2.19e-06	0.000546
complement activation, classical pathway (GO:0006958)	161	7	1.25	+	5.6	0.000333	0.0345
positive regulation of leukocyte activation (GO:0002696)	416	18	3.23	+	5.57	7.47e-09	3.61e-06
response to interferon-gamma (GO:0034341)	186	8	1.45	+	5.54	0.000134	0.017
regulation of leukocyte proliferation (GO:0070663)	233	10	1.81	+	5.52	1.98e-05	0.00359
phagocytosis (GO:0006909)	328	14	2.55	+	5.49	4.43e-07	0.000126
leukocyte mediated immunity (GO:0002443)	762	32	5.92	+	5.41	1.11e-14	4.41e-11
humoral immune response mediated by circulating immunoglobulin (GO:0002455)	167	7	1.3	+	5.4	0.000411	0.0413
regulation of cell shape (GO:0008360)	167	7	1.3	+	5.4	0.000411	0.041
regulation of T cell proliferation (GO:0042129)	167	7	1.3	+	5.4	0.000411	0.0407
positive regulation of cell activation (GO:0050867)	430	18	3.34	+	5.39	1.22e-08	5.26e-06
leukocyte degranulation (GO:0043299)	504	21	3.92	+	5.36	7.31e-10	9.72e-07
neutrophil degranulation (GO:0043312)	482	20	3.74	+	5.34	2.05e-09	2.34e-06
immune response-regulating cell surface receptor signaling pathway (GO:0002768)	483	20	3.75	+	5.33	2.12e-09	2.26e-06
neutrophil activation involved in immune response (GO:0002283)	486	20	3.78	+	5.3	2.35e-09	2.21e-06
immune response-regulating signaling pathway (GO:0002764)	486	20	3.78	+	5.3	2.35e-09	2.08e-06
regulation of lymphocyte proliferation (GO:0050670)	220	9	1.71	+	5.27	7.4e-05	0.0111
neutrophil mediated immunity (GO:0002446)	493	20	3.83	+	5.22	2.97e-09	1.98e-06
regulation of mononuclear cell proliferation (GO:0032944)	222	9	1.72	+	5.22	7.9e-05	0.0118
Fc-epsilon receptor signaling pathway (GO:0038095)	173	7	1.34	+	5.21	0.000503	0.0481
neutrophil activation (GO:0042119)	495	20	3.85	+	5.2	3.17e-09	2.03e-06
granulocyte activation (GO:0036230)	500	20	3.88	+	5.15	3.74e-09	2.3e-06
myeloid leukocyte mediated immunity (GO:0002444)	514	20	3.99	+	5.01	5.86e-09	3.12e-06
cell recognition (GO:0008037)	233	9	1.81	+	4.97	0.000113	0.0156
myeloid cell activation involved in immune response (GO:0002275)	519	20	4.03	+	4.96	6.86e-09	3.53e-06
activation of immune response (GO:0002253)	521	20	4.05	+	4.94	7.3e-09	3.64e-06
defense response to bacterium (GO:0042742)	339	13	2.63	+	4.94	3.61e-06	0.000847
regulation of leukocyte mediated immunity (GO:0002703)	211	8	1.64	+	4.88	0.000306	0.0328
positive regulation of T cell activation (GO:0050870)	212	8	1.65	+	4.86	0.000316	0.0336
leukocyte migration (GO:0050900)	375	14	2.91	+	4.81	2.03e-06	0.000523
regulation of inflammatory response to antigenic stimulus (GO:0002861)	220	8	1.71	+	4.68	0.000401	0.0405
immune effector process (GO:0002252)	1083	39	8.41	+	4.63	1.08e-15	8.6e-12
regulation of lymphocyte activation (GO:0051249)	532	19	4.13	+	4.6	5.37e-08	1.86e-05
leukocyte activation involved in immune response (GO:0002366)	619	22	4.81	+	4.57	4.73e-09	2.7e-06
cell activation involved in immune response (GO:0002263)	623	22	4.84	+	4.55	5.3e-09	2.92e-06
positive regulation of immune response (GO:0050778)	749	26	5.82	+	4.47	2.61e-10	4.63e-07
myeloid leukocyte activation (GO:0002274)	583	20	4.53	+	4.42	4.42e-08	1.57e-05
adaptive immune response (GO:0002250)	613	21	4.76	+	4.41	2.02e-08	8.48e-06
regulation of leukocyte activation (GO:0002694)	615	21	4.78	+	4.39	2.13e-08	8.72e-06
regulation of immune effector process (GO:0002697)	477	16	3.71	+	4.32	1.43e-06	0.000379
anatomical structure homeostasis (GO:0060249)	341	11	2.65	+	4.15	9.38e-05	0.0137
innate immune response (GO:0045087)	777	25	6.04	+	4.14	2.69e-09	2.14e-06
humoral immune response (GO:0006959)	373	12	2.9	+	4.14	4.6e-05	0.00742
regulation of cell activation (GO:0050865)	656	21	5.1	+	4.12	6.17e-08	2.01e-05
regulated exocytosis (GO:0045055)	696	22	5.41	+	4.07	3.61e-08	1.37e-05
multicellular organismal homeostasis (GO:0048871)	328	10	2.55	+	3.92	0.000303	0.0327
positive regulation of immune system process (GO:0002684)	1091	33	8.48	+	3.89	2.47e-11	5.63e-08
regulation of T cell activation (GO:0050863)	331	10	2.57	+	3.89	0.000325	0.0339
regulation of immune response (GO:0050776)	1143	34	8.88	+	3.83	1.8e-11	4.8e-08
leukocyte activation (GO:0045321)	921	27	7.16	+	3.77	4.01e-09	2.37e-06
generation of precursor metabolites and energy (GO:0006091)	411	12	3.19	+	3.76	0.000113	0.0158
defense response to other organism (GO:0098542)	970	28	7.54	+	3.72	2.76e-09	2e-06
immune response (GO:0006955)	1872	54	14.54	+	3.71	9.08e-18	1.45e-13
cell activation (GO:0001775)	1068	30	8.3	+	3.62	1.27e-09	1.56e-06
exocytosis (GO:0006887)	788	22	6.12	+	3.59	2.91e-07	8.6e-05
response to toxic substance (GO:0009636)	520	14	4.04	+	3.47	7.01e-05	0.0109
defense response (GO:0006952)	1369	36	10.64	+	3.38	1.2e-10	2.4e-07
regulation of inflammatory response (GO:0050727)	537	14	4.17	+	3.36	9.76e-05	0.0142
positive regulation of cytokine production (GO:0001819)	462	12	3.59	+	3.34	0.000321	0.0339
regulation of immune system process (GO:0002682)	1718	44	13.35	+	3.3	1.37e-12	4.36e-09
positive regulation of response to external stimulus (GO:0032103)	509	13	3.95	+	3.29	0.000212	0.0241
cytokine-mediated signaling pathway (GO:0019221)	694	17	5.39	+	3.15	3.67e-05	0.00604
negative regulation of immune system process (GO:0002683)	623	15	4.84	+	3.1	0.000129	0.0165
endocytosis (GO:0006897)	547	13	4.25	+	3.06	0.000415	0.0408
actin filament-based process (GO:0030029)	590	14	4.58	+	3.05	0.000252	0.0278
regulation of defense response (GO:0031347)	856	20	6.65	+	3.01	1.42e-05	0.00276
response to biotic stimulus (GO:0009607)	1379	32	10.71	+	2.99	2.95e-08	1.15e-05
response to other organism (GO:0051707)	1345	31	10.45	+	2.97	5.87e-08	2e-05
response to external biotic stimulus (GO:0043207)	1347	31	10.47	+	2.96	6.07e-08	2.02e-05
response to bacterium (GO:0009617)	709	16	5.51	+	2.9	0.000159	0.0192
regulation of cell adhesion (GO:0030155)	718	16	5.58	+	2.87	0.000183	0.0213
immune system process (GO:0002376)	2778	61	21.58	+	2.83	1.01e-14	5.39e-11
secretion by cell (GO:0032940)	1002	22	7.78	+	2.83	1.32e-05	0.00263
regulation of cytokine production (GO:0001817)	734	16	5.7	+	2.81	0.000233	0.0258
response to cytokine (GO:0034097)	1121	24	8.71	+	2.76	7.73e-06	0.00158
cellular response to cytokine stimulus (GO:0071345)	1031	22	8.01	+	2.75	2.02e-05	0.00363
interspecies interaction between organisms (GO:0044419)	2001	42	15.55	+	2.7	2.22e-09	2.21e-06
export from cell (GO:0140352)	1049	22	8.15	+	2.7	2.62e-05	0.00459
regulation of response to external stimulus (GO:0032101)	1196	25	9.29	+	2.69	7.32e-06	0.00156
cell migration (GO:0016477)	957	20	7.44	+	2.69	6.59e-05	0.0103
secretion (GO:0046903)	1119	23	8.69	+	2.65	2.3e-05	0.00408
positive regulation of cell population proliferation (GO:0008284)	925	19	7.19	+	2.64	0.000126	0.0163
localization of cell (GO:0051674)	1078	21	8.38	+	2.51	0.000113	0.0156
cell motility (GO:0048870)	1078	21	8.38	+	2.51	0.000113	0.0155
cell surface receptor signaling pathway (GO:0007166)	2493	48	19.37	+	2.48	2.59e-09	2.18e-06
positive regulation of response to stimulus (GO:0048584)	2458	46	19.1	+	2.41	1.19e-08	5.26e-06
vesicle-mediated transport (GO:0016192)	1944	36	15.1	+	2.38	9.59e-07	0.000264
locomotion (GO:0040011)	1314	24	10.21	+	2.35	0.000117	0.0158
regulation of response to stress (GO:0080134)	1625	27	12.63	+	2.14	0.000181	0.0213
response to external stimulus (GO:0009605)	2477	40	19.24	+	2.08	7.47e-06	0.00157
establishment of localization in cell (GO:0051649)	2387	38	18.55	+	2.05	1.79e-05	0.00332
regulation of response to stimulus (GO:0048583)	4403	68	34.21	+	1.99	2.92e-09	2.03e-06
response to stress (GO:0006950)	3635	53	28.24	+	1.88	3.36e-06	0.000801
response to organic substance (GO:0010033)	3033	44	23.56	+	1.87	2.94e-05	0.00505
cellular response to chemical stimulus (GO:0070887)	2961	42	23.01	+	1.83	9.99e-05	0.0144
positive regulation of biological process (GO:0048518)	6278	82	48.78	+	1.68	6.35e-08	2.03e-05
positive regulation of cellular process (GO:0048522)	5725	73	44.48	+	1.64	2.14e-06	0.000543
transport (GO:0006810)	4550	58	35.35	+	1.64	5.24e-05	0.00837
regulation of biological quality (GO:0065008)	4134	52	32.12	+	1.62	0.00023	0.0256
establishment of localization (GO:0051234)	4680	58	36.36	+	1.6	0.000137	0.0172
signal transduction (GO:0007165)	5146	63	39.98	+	1.58	7.35e-05	0.0112
response to stimulus (GO:0050896)	8572	98	66.6	+	1.47	8.07e-07	0.000226
cell communication (GO:0007154)	5610	64	43.59	+	1.47	0.000503	0.0483
cellular response to stimulus (GO:0051716)	6801	75	52.84	+	1.42	0.000379	0.0385

## Sheet: CD8+ T-ASYM
Analysis Type:	PANTHER Overrepresentation Test (Released 20200407)
Annotation Version and Release Date:	GO Ontology database DOI: 10.5281/zenodo.3727280 Released 2020-03-23
Analyzed List:	upload_1 (Homo sapiens)
Reference List:	Homo sapiens (all genes in database)
Test Type:	FISHER
Correction:	FDR
GO biological process complete	Homo sapiens - REFLIST (20851)	upload_1 (348)	upload_1 (expected)	upload_1 (over/under)	upload_1 (fold Enrichment)	upload_1 (raw P-value)	upload_1 (FDR)
negative regulation of osteoclast proliferation (GO:0090291)	2	2	0.03	+	59.92	0.00158	0.0421
negative regulation of polynucleotide adenylyltransferase activity (GO:1904246)	2	2	0.03	+	59.92	0.00158	0.042
positive regulation of natural killer cell chemotaxis (GO:2000503)	6	3	0.1	+	29.96	0.000342	0.0124
negative regulation of interleukin-2 biosynthetic process (GO:0045085)	6	3	0.1	+	29.96	0.000342	0.0123
regulation of nucleotide-binding oligomerization domain containing 2 signaling pathway (GO:0070432)	6	3	0.1	+	29.96	0.000342	0.0123
positive regulation of tau-protein kinase activity (GO:1902949)	7	3	0.12	+	25.68	0.000483	0.0158
regulation of nucleotide-binding oligomerization domain containing signaling pathway (GO:0070424)	10	4	0.17	+	23.97	6.27e-05	0.0031
regulation of natural killer cell chemotaxis (GO:2000501)	8	3	0.13	+	22.47	0.000656	0.0206
p38MAPK cascade (GO:0038066)	8	3	0.13	+	22.47	0.000656	0.0205
negative regulation of inclusion body assembly (GO:0090084)	11	4	0.18	+	21.79	8.44e-05	0.00396
negative regulation of tyrosine phosphorylation of STAT protein (GO:0042532)	12	4	0.2	+	19.97	0.000111	0.00495
positive regulation of interleukin-1 biosynthetic process (GO:0045362)	9	3	0.15	+	19.97	0.000864	0.0256
regulation of interleukin-1 biosynthetic process (GO:0045360)	9	3	0.15	+	19.97	0.000864	0.0256
positive regulation of interleukin-1 beta biosynthetic process (GO:0050725)	9	3	0.15	+	19.97	0.000864	0.0255
regulation of interleukin-1 beta biosynthetic process (GO:0050722)	9	3	0.15	+	19.97	0.000864	0.0255
regulation of amino acid import across plasma membrane (GO:0010958)	9	3	0.15	+	19.97	0.000864	0.0255
regulation of amino acid transmembrane transport (GO:1903789)	9	3	0.15	+	19.97	0.000864	0.0254
positive regulation of nuclear-transcribed mRNA catabolic process, deadenylation-dependent decay (GO:1900153)	19	6	0.32	+	18.92	2.55e-06	0.000197
positive regulation of nuclear-transcribed mRNA poly(A) tail shortening (GO:0060213)	13	4	0.22	+	18.44	0.000143	0.00615
negative regulation of transcription from RNA polymerase II promoter in response to stress (GO:0097201)	13	4	0.22	+	18.44	0.000143	0.00614
regulation of tau-protein kinase activity (GO:1902947)	13	4	0.22	+	18.44	0.000143	0.00612
positive regulation of T-helper 17 type immune response (GO:2000318)	10	3	0.17	+	17.97	0.00111	0.0314
regulation of vascular wound healing (GO:0061043)	10	3	0.17	+	17.97	0.00111	0.0314
regulation of nuclear-transcribed mRNA catabolic process, deadenylation-dependent decay (GO:1900151)	21	6	0.35	+	17.12	4.15e-06	0.000305
3'-UTR-mediated mRNA destabilization (GO:0061158)	18	5	0.3	+	16.64	3.06e-05	0.00171
positive regulation of monocyte differentiation (GO:0045657)	11	3	0.18	+	16.34	0.0014	0.0383
release of cytochrome c from mitochondria (GO:0001836)	22	6	0.37	+	16.34	5.2e-06	0.000371
positive regulation of endoplasmic reticulum stress-induced intrinsic apoptotic signaling pathway (GO:1902237)	11	3	0.18	+	16.34	0.0014	0.0383
positive thymic T cell selection (GO:0045059)	11	3	0.18	+	16.34	0.0014	0.0382
positive regulation of hormone biosynthetic process (GO:0046886)	11	3	0.18	+	16.34	0.0014	0.0381
positive regulation of regulatory T cell differentiation (GO:0045591)	15	4	0.25	+	15.98	0.000228	0.00884
regulation of nuclear-transcribed mRNA poly(A) tail shortening (GO:0060211)	15	4	0.25	+	15.98	0.000228	0.00882
T cell cytokine production (GO:0002369)	12	3	0.2	+	14.98	0.00172	0.0449
PERK-mediated unfolded protein response (GO:0036499)	12	3	0.2	+	14.98	0.00172	0.0448
regulation of T-helper 17 type immune response (GO:2000316)	20	5	0.33	+	14.98	4.7e-05	0.00243
chaperone cofactor-dependent protein refolding (GO:0051085)	32	8	0.53	+	14.98	2.37e-07	2.35e-05
regulation of interleukin-2 biosynthetic process (GO:0045076)	21	5	0.35	+	14.27	5.74e-05	0.00288
protein insertion into mitochondrial membrane (GO:0051204)	21	5	0.35	+	14.27	5.74e-05	0.00287
mitotic cell cycle arrest (GO:0071850)	17	4	0.28	+	14.1	0.000342	0.0123
regulation of T-helper 17 cell differentiation (GO:2000319)	17	4	0.28	+	14.1	0.000342	0.0123
regulation of inclusion body assembly (GO:0090083)	18	4	0.3	+	13.31	0.000413	0.0142
stress response to metal ion (GO:0097501)	18	4	0.3	+	13.31	0.000413	0.0142
'de novo' posttranslational protein folding (GO:0051084)	38	8	0.63	+	12.61	7.37e-07	6.39e-05
negative regulation of interleukin-2 production (GO:0032703)	24	5	0.4	+	12.48	9.95e-05	0.00454
establishment of protein localization to mitochondrial membrane (GO:0090151)	24	5	0.4	+	12.48	9.95e-05	0.00452
positive regulation of CD4-positive, alpha-beta T cell activation (GO:2000516)	34	7	0.57	+	12.34	4.21e-06	0.000308
regulation of monocyte differentiation (GO:0045655)	20	4	0.33	+	11.98	0.000585	0.0187
negative regulation of receptor signaling pathway via JAK-STAT (GO:0046426)	20	4	0.33	+	11.98	0.000585	0.0187
protein refolding (GO:0042026)	36	7	0.6	+	11.65	5.86e-06	0.00041
'de novo' protein folding (GO:0006458)	42	8	0.7	+	11.41	1.43e-06	0.000115
cellular response to arsenic-containing substance (GO:0071243)	21	4	0.35	+	11.41	0.000687	0.0213
positive regulation of lymphocyte chemotaxis (GO:0140131)	21	4	0.35	+	11.41	0.000687	0.0213
membrane raft organization (GO:0031579)	21	4	0.35	+	11.41	0.000687	0.0212
negative regulation of receptor signaling pathway via STAT (GO:1904893)	21	4	0.35	+	11.41	0.000687	0.0212
positive regulation of protein insertion into mitochondrial membrane involved in apoptotic signaling pathway (GO:1900740)	27	5	0.45	+	11.1	0.000162	0.00672
regulation of protein insertion into mitochondrial membrane involved in apoptotic signaling pathway (GO:1900739)	27	5	0.45	+	11.1	0.000162	0.0067
positive T cell selection (GO:0043368)	28	5	0.47	+	10.7	0.000188	0.00765
positive regulation of alpha-beta T cell activation (GO:0046635)	62	11	1.03	+	10.63	2.86e-08	3.65e-06
regulation of CD4-positive, alpha-beta T cell differentiation (GO:0043370)	46	8	0.77	+	10.42	2.62e-06	0.000201
regulation of interleukin-4 production (GO:0032673)	29	5	0.48	+	10.33	0.000218	0.00861
positive regulation of CD4-positive, alpha-beta T cell differentiation (GO:0043372)	29	5	0.48	+	10.33	0.000218	0.00859
chaperone-mediated protein folding (GO:0061077)	59	10	0.98	+	10.16	1.8e-07	1.85e-05
negative regulation of alpha-beta T cell differentiation (GO:0046639)	24	4	0.4	+	9.99	0.00107	0.0305
regulation of CD4-positive, alpha-beta T cell activation (GO:2000514)	60	10	1	+	9.99	2.07e-07	2.08e-05
negative regulation of extrinsic apoptotic signaling pathway in absence of ligand (GO:2001240)	37	6	0.62	+	9.72	6.85e-05	0.00334
positive regulation of RNA splicing (GO:0033120)	37	6	0.62	+	9.72	6.85e-05	0.00333
negative regulation of signal transduction in absence of ligand (GO:1901099)	37	6	0.62	+	9.72	6.85e-05	0.00332
regulation of regulatory T cell differentiation (GO:0045589)	31	5	0.52	+	9.66	0.000287	0.0106
positive regulation of mRNA catabolic process (GO:0061014)	50	8	0.83	+	9.59	4.56e-06	0.000327
regulation of alpha-beta T cell activation (GO:0046634)	95	15	1.59	+	9.46	3.6e-10	8.1e-08
response to interferon-beta (GO:0035456)	32	5	0.53	+	9.36	0.000328	0.0119
mRNA destabilization (GO:0061157)	32	5	0.53	+	9.36	0.000328	0.0119
regulation of interferon-gamma-mediated signaling pathway (GO:0060334)	26	4	0.43	+	9.22	0.0014	0.0381
regulation of response to interferon-gamma (GO:0060330)	26	4	0.43	+	9.22	0.0014	0.038
regulation of lymphocyte chemotaxis (GO:1901623)	26	4	0.43	+	9.22	0.0014	0.038
regulation of endoplasmic reticulum stress-induced intrinsic apoptotic signaling pathway (GO:1902235)	33	5	0.55	+	9.08	0.000373	0.013
negative regulation of viral transcription (GO:0032897)	27	4	0.45	+	8.88	0.00158	0.0421
inactivation of MAPK activity (GO:0000188)	27	4	0.45	+	8.88	0.00158	0.042
regulation of T-helper cell differentiation (GO:0045622)	34	5	0.57	+	8.81	0.000422	0.0145
T cell differentiation in thymus (GO:0033077)	48	7	0.8	+	8.74	3.12e-05	0.00173
regulation of alpha-beta T cell differentiation (GO:0046637)	62	9	1.03	+	8.7	2.37e-06	0.000185
nucleotide-binding oligomerization domain containing signaling pathway (GO:0070423)	28	4	0.47	+	8.56	0.00179	0.0459
RNA destabilization (GO:0050779)	35	5	0.58	+	8.56	0.000475	0.0156
regulation of endoplasmic reticulum unfolded protein response (GO:1900101)	28	4	0.47	+	8.56	0.00179	0.0458
response to arsenic-containing substance (GO:0046685)	35	5	0.58	+	8.56	0.000475	0.0156
positive regulation of telomerase activity (GO:0051973)	36	5	0.6	+	8.32	0.000534	0.0173
positive regulation of cyclin-dependent protein kinase activity (GO:1904031)	36	5	0.6	+	8.32	0.000534	0.0173
regulation of interleukin-2 production (GO:0032663)	58	8	0.97	+	8.26	1.22e-05	0.000785
negative regulation of T cell differentiation (GO:0045581)	44	6	0.73	+	8.17	0.000162	0.00668
positive regulation of mitochondrial outer membrane permeabilization involved in apoptotic signaling pathway (GO:1901030)	37	5	0.62	+	8.1	0.000598	0.0191
positive regulation of mRNA metabolic process (GO:1903313)	82	11	1.37	+	8.04	3.66e-07	3.37e-05
negative regulation of lymphocyte differentiation (GO:0045620)	53	7	0.88	+	7.91	5.53e-05	0.00279
regulation of p38MAPK cascade (GO:1900744)	38	5	0.63	+	7.88	0.000668	0.0208
positive regulation of alpha-beta T cell differentiation (GO:0046638)	46	6	0.77	+	7.82	0.000202	0.00812
cellular response to cadmium ion (GO:0071276)	39	5	0.65	+	7.68	0.000744	0.0226
positive regulation of response to endoplasmic reticulum stress (GO:1905898)	39	5	0.65	+	7.68	0.000744	0.0226
cellular response to glucose starvation (GO:0042149)	39	5	0.65	+	7.68	0.000744	0.0225
regulation of mitochondrial outer membrane permeabilization involved in apoptotic signaling pathway (GO:1901028)	47	6	0.78	+	7.65	0.000225	0.00879
negative regulation of response to endoplasmic reticulum stress (GO:1903573)	47	6	0.78	+	7.65	0.000225	0.00877
regulation of erythrocyte differentiation (GO:0045646)	48	6	0.8	+	7.49	0.000249	0.00945
regulation of extrinsic apoptotic signaling pathway in absence of ligand (GO:2001239)	48	6	0.8	+	7.49	0.000249	0.00943
regulation of lymphocyte apoptotic process (GO:0070228)	56	7	0.93	+	7.49	7.6e-05	0.00362
apoptotic mitochondrial changes (GO:0008637)	57	7	0.95	+	7.36	8.42e-05	0.00396
mitochondrial electron transport, NADH to ubiquinone (GO:0006120)	49	6	0.82	+	7.34	0.000276	0.0103
T cell selection (GO:0045058)	41	5	0.68	+	7.31	0.000914	0.0267
positive regulation of myeloid leukocyte differentiation (GO:0002763)	58	7	0.97	+	7.23	9.3e-05	0.00425
type I interferon signaling pathway (GO:0060337)	67	8	1.12	+	7.15	3.15e-05	0.00174
cellular response to type I interferon (GO:0071357)	67	8	1.12	+	7.15	3.15e-05	0.00174
regulation of interleukin-12 production (GO:0032655)	59	7	0.98	+	7.11	0.000103	0.00463
negative regulation of peptidyl-tyrosine phosphorylation (GO:0050732)	51	6	0.85	+	7.05	0.000336	0.0122
positive regulation of intrinsic apoptotic signaling pathway (GO:2001244)	60	7	1	+	6.99	0.000113	0.00499
positive regulation of DNA biosynthetic process (GO:2000573)	70	8	1.17	+	6.85	4.2e-05	0.00221
intrinsic apoptotic signaling pathway in response to DNA damage (GO:0008630)	70	8	1.17	+	6.85	4.2e-05	0.0022
response to unfolded protein (GO:0006986)	167	19	2.79	+	6.82	2.63e-10	6.17e-08
negative regulation of osteoblast differentiation (GO:0045668)	44	5	0.73	+	6.81	0.00122	0.0341
positive regulation of cytokine biosynthetic process (GO:0042108)	72	8	1.2	+	6.66	5.05e-05	0.00256
response to type I interferon (GO:0034340)	72	8	1.2	+	6.66	5.05e-05	0.00256
negative regulation of translation (GO:0017148)	136	15	2.27	+	6.61	3.01e-08	3.81e-06
response to gamma radiation (GO:0010332)	56	6	0.93	+	6.42	0.000532	0.0173
negative regulation of adaptive immune response (GO:0002820)	47	5	0.78	+	6.37	0.0016	0.0423
cell aging (GO:0007569)	66	7	1.1	+	6.35	0.000195	0.00786
regulation of tumor necrosis factor-mediated signaling pathway (GO:0010803)	57	6	0.95	+	6.31	0.000579	0.0186
negative regulation of fat cell differentiation (GO:0045599)	48	5	0.8	+	6.24	0.00174	0.0451
mononuclear cell migration (GO:0071674)	48	5	0.8	+	6.24	0.00174	0.045
cellular response to interleukin-12 (GO:0071349)	48	5	0.8	+	6.24	0.00174	0.0449
thymus development (GO:0048538)	48	5	0.8	+	6.24	0.00174	0.0449
positive regulation of ATPase activity (GO:0032781)	58	6	0.97	+	6.2	0.000631	0.02
positive regulation of neuron apoptotic process (GO:0043525)	58	6	0.97	+	6.2	0.000631	0.0199
negative regulation of cysteine-type endopeptidase activity involved in apoptotic process (GO:0043154)	87	9	1.45	+	6.2	2.89e-05	0.00163
positive regulation of myeloid cell differentiation (GO:0045639)	98	10	1.64	+	6.11	1.16e-05	0.000758
regulation of protein autophosphorylation (GO:0031952)	49	5	0.82	+	6.11	0.0019	0.0482
response to interleukin-12 (GO:0070671)	49	5	0.82	+	6.11	0.0019	0.0481
labyrinthine layer development (GO:0060711)	49	5	0.82	+	6.11	0.0019	0.048
regulation of cellular response to heat (GO:1900034)	79	8	1.32	+	6.07	9.21e-05	0.00422
regulation of response to endoplasmic reticulum stress (GO:1905897)	89	9	1.49	+	6.06	3.4e-05	0.00184
positive regulation of neuron death (GO:1901216)	99	10	1.65	+	6.05	1.26e-05	0.000803
response to topologically incorrect protein (GO:0035966)	189	19	3.15	+	6.02	1.76e-09	2.93e-07
regulation of nitric oxide biosynthetic process (GO:0045428)	60	6	1	+	5.99	0.000744	0.0227
nuclear-transcribed mRNA catabolic process, deadenylation-dependent decay (GO:0000288)	60	6	1	+	5.99	0.000744	0.0227
positive regulation of T cell differentiation (GO:0045582)	90	9	1.5	+	5.99	3.69e-05	0.00196
protein localization to mitochondrion (GO:0070585)	80	8	1.34	+	5.99	9.99e-05	0.00453
regulation of cytokine biosynthetic process (GO:0042035)	111	11	1.85	+	5.94	5.51e-06	0.000389
negative regulation of cellular amide metabolic process (GO:0034249)	153	15	2.55	+	5.87	1.25e-07	1.37e-05
negative regulation of hemopoiesis (GO:1903707)	143	14	2.39	+	5.87	3.35e-07	3.16e-05
positive regulation of leukocyte differentiation (GO:1902107)	154	15	2.57	+	5.84	1.35e-07	1.45e-05
negative regulation of viral genome replication (GO:0045071)	62	6	1.03	+	5.8	0.000872	0.0256
negative regulation of viral process (GO:0048525)	104	10	1.74	+	5.76	1.88e-05	0.00113
regulation of cyclin-dependent protein kinase activity (GO:1904029)	104	10	1.74	+	5.76	1.88e-05	0.00113
negative regulation of cysteine-type endopeptidase activity (GO:2000117)	95	9	1.59	+	5.68	5.45e-05	0.00275
regulation of mitochondrial membrane permeability (GO:0046902)	74	7	1.24	+	5.67	0.000371	0.013
T cell differentiation (GO:0030217)	138	13	2.3	+	5.64	1.32e-06	0.000107
intrinsic apoptotic signaling pathway (GO:0097193)	150	14	2.5	+	5.59	5.71e-07	5.06e-05
regulation of interleukin-1 beta production (GO:0032651)	86	8	1.44	+	5.57	0.000159	0.00664
NADH dehydrogenase complex assembly (GO:0010257)	65	6	1.08	+	5.53	0.00109	0.0311
mitochondrial respiratory chain complex I assembly (GO:0032981)	65	6	1.08	+	5.53	0.00109	0.031
regulation of leukocyte apoptotic process (GO:2000106)	87	8	1.45	+	5.51	0.000171	0.00702
lymphocyte differentiation (GO:0030098)	240	22	4.01	+	5.49	4.52e-10	8.91e-08
positive regulation of hemopoiesis (GO:1903708)	197	18	3.29	+	5.47	1.87e-08	2.59e-06
regulation of viral genome replication (GO:0045069)	99	9	1.65	+	5.45	7.33e-05	0.00355
response to cadmium ion (GO:0046686)	66	6	1.1	+	5.45	0.00118	0.033
negative regulation of ossification (GO:0030279)	77	7	1.29	+	5.45	0.000464	0.0154
cellular response to heat (GO:0034605)	66	6	1.1	+	5.45	0.00118	0.0329
regulation of lymphocyte differentiation (GO:0045619)	177	16	2.95	+	5.42	1.33e-07	1.44e-05
regulation of cyclin-dependent protein serine/threonine kinase activity (GO:0000079)	100	9	1.67	+	5.39	7.88e-05	0.00374
regulation of RNA splicing (GO:0043484)	145	13	2.42	+	5.37	2.19e-06	0.000171
regulation of fat cell differentiation (GO:0045598)	134	12	2.24	+	5.37	5.45e-06	0.000387
positive regulation of lymphocyte differentiation (GO:0045621)	101	9	1.69	+	5.34	8.46e-05	0.00396
response to cAMP (GO:0051591)	101	9	1.69	+	5.34	8.46e-05	0.00395
regulation of DNA biosynthetic process (GO:2000278)	113	10	1.89	+	5.3	3.63e-05	0.00194
cellular response to ionizing radiation (GO:0071479)	68	6	1.13	+	5.29	0.00136	0.0375
mitochondrial membrane organization (GO:0007006)	137	12	2.29	+	5.25	6.72e-06	0.000462
regulation of T cell differentiation (GO:0045580)	149	13	2.49	+	5.23	2.9e-06	0.000219
regulation of alternative mRNA splicing, via spliceosome (GO:0000381)	69	6	1.15	+	5.21	0.00146	0.0394
leukocyte differentiation (GO:0002521)	345	30	5.76	+	5.21	9.61e-13	3.65e-10
regulation of viral process (GO:0050792)	209	18	3.49	+	5.16	4.32e-08	5.27e-06
viral entry into host cell (GO:0046718)	93	8	1.55	+	5.15	0.000261	0.00986
positive regulation of fat cell differentiation (GO:0045600)	70	6	1.17	+	5.14	0.00156	0.0417
negative regulation of extrinsic apoptotic signaling pathway (GO:2001237)	105	9	1.75	+	5.14	0.000111	0.00496
protein folding (GO:0006457)	224	19	3.74	+	5.08	2.28e-08	3.03e-06
regulation of mRNA splicing, via spliceosome (GO:0048024)	107	9	1.79	+	5.04	0.000127	0.00553
negative regulation of myeloid cell differentiation (GO:0045638)	84	7	1.4	+	4.99	0.000752	0.0227
B cell differentiation (GO:0030183)	109	9	1.82	+	4.95	0.000145	0.00618
regulation of membrane permeability (GO:0090559)	85	7	1.42	+	4.93	0.000803	0.024
positive regulation of leukocyte cell-cell adhesion (GO:1903039)	231	19	3.86	+	4.93	3.59e-08	4.48e-06
I-kappaB kinase/NF-kappaB signaling (GO:0007249)	73	6	1.22	+	4.92	0.0019	0.0481
transcription-coupled nucleotide-excision repair (GO:0006283)	73	6	1.22	+	4.92	0.0019	0.048
regulation of mRNA processing (GO:0050684)	146	12	2.44	+	4.92	1.22e-05	0.000784
establishment of protein localization to mitochondrion (GO:0072655)	73	6	1.22	+	4.92	0.0019	0.0479
negative regulation of intrinsic apoptotic signaling pathway (GO:2001243)	98	8	1.64	+	4.89	0.000363	0.0128
response to glucocorticoid (GO:0051384)	147	12	2.45	+	4.89	1.3e-05	0.000826
regulation of viral life cycle (GO:1903900)	147	12	2.45	+	4.89	1.3e-05	0.000822
regulation of leukocyte differentiation (GO:1902105)	284	23	4.74	+	4.85	1.68e-09	2.83e-07
negative regulation of protein serine/threonine kinase activity (GO:0071901)	136	11	2.27	+	4.85	3.23e-05	0.00177
extrinsic apoptotic signaling pathway (GO:0097191)	99	8	1.65	+	4.84	0.000387	0.0134
regulation of myeloid cell differentiation (GO:0045637)	236	19	3.94	+	4.82	4.93e-08	5.83e-06
positive regulation of T cell activation (GO:0050870)	212	17	3.54	+	4.8	2.65e-07	2.58e-05
regulation of symbiosis, encompassing mutualism through parasitism (GO:0043903)	225	18	3.76	+	4.79	1.22e-07	1.36e-05
regulation of intrinsic apoptotic signaling pathway (GO:2001242)	163	13	2.72	+	4.78	7.21e-06	0.000494
regulation of cytokine-mediated signaling pathway (GO:0001959)	163	13	2.72	+	4.78	7.21e-06	0.000492
mitochondrial ATP synthesis coupled electron transport (GO:0042775)	88	7	1.47	+	4.77	0.000971	0.0282
positive regulation of reactive oxygen species metabolic process (GO:2000379)	101	8	1.69	+	4.75	0.000439	0.0148
regulation of interleukin-1 production (GO:0032652)	101	8	1.69	+	4.75	0.000439	0.0148
entry into host (GO:0044409)	101	8	1.69	+	4.75	0.000439	0.0147
positive regulation of protein localization to membrane (GO:1905477)	127	10	2.12	+	4.72	9.06e-05	0.00418
embryonic placenta development (GO:0001892)	89	7	1.49	+	4.71	0.00103	0.0298
cellular response to chemokine (GO:1990869)	89	7	1.49	+	4.71	0.00103	0.0297
response to chemokine (GO:1990868)	89	7	1.49	+	4.71	0.00103	0.0296
ATP synthesis coupled electron transport (GO:0042773)	89	7	1.49	+	4.71	0.00103	0.0296
viral life cycle (GO:0019058)	217	17	3.62	+	4.69	3.6e-07	3.34e-05
negative regulation of leukocyte differentiation (GO:1902106)	103	8	1.72	+	4.65	0.000495	0.0162
cellular response to unfolded protein (GO:0034620)	129	10	2.15	+	4.64	0.000102	0.00463
apoptotic signaling pathway (GO:0097190)	288	22	4.81	+	4.58	1.04e-08	1.49e-06
positive regulation of cell-cell adhesion (GO:0022409)	275	21	4.59	+	4.58	2.26e-08	3.04e-06
regulation of adaptive immune response (GO:0002819)	171	13	2.85	+	4.56	1.17e-05	0.000757
negative regulation of growth (GO:0045926)	250	19	4.17	+	4.55	1.15e-07	1.29e-05
regulation of protein modification by small protein conjugation or removal (GO:1903320)	237	18	3.96	+	4.55	2.5e-07	2.45e-05
oxidative phosphorylation (GO:0006119)	119	9	1.99	+	4.53	0.000268	0.0101
negative regulation of kinase activity (GO:0033673)	252	19	4.21	+	4.52	1.29e-07	1.4e-05
regulation of transcription from RNA polymerase II promoter in response to stress (GO:0043618)	120	9	2	+	4.49	0.000284	0.0106
regulation of response to cytokine stimulus (GO:0060759)	174	13	2.9	+	4.48	1.39e-05	0.000868
response to heat (GO:0009408)	108	8	1.8	+	4.44	0.000664	0.0207
regulation of myeloid leukocyte differentiation (GO:0002761)	122	9	2.04	+	4.42	0.000319	0.0116
ciliary basal body-plasma membrane docking (GO:0097711)	95	7	1.59	+	4.41	0.00147	0.0397
negative regulation of protein kinase activity (GO:0006469)	232	17	3.87	+	4.39	8.61e-07	7.27e-05
response to corticosteroid (GO:0031960)	164	12	2.74	+	4.38	3.59e-05	0.00193
response to virus (GO:0009615)	288	21	4.81	+	4.37	4.75e-08	5.66e-06
myeloid leukocyte differentiation (GO:0002573)	124	9	2.07	+	4.35	0.000357	0.0127
regulation of leukocyte cell-cell adhesion (GO:1903037)	317	23	5.29	+	4.35	1.17e-08	1.67e-06
regulation of protein ubiquitination (GO:0031396)	207	15	3.45	+	4.34	4.32e-06	0.000312
negative regulation of transferase activity (GO:0051348)	291	21	4.86	+	4.32	5.6e-08	6.57e-06
negative regulation of immune effector process (GO:0002698)	125	9	2.09	+	4.31	0.000377	0.0131
regulation of tumor necrosis factor production (GO:0032680)	153	11	2.55	+	4.31	8.76e-05	0.00408
negative regulation of lymphocyte activation (GO:0051250)	153	11	2.55	+	4.31	8.76e-05	0.00406
regulation of mRNA metabolic process (GO:1903311)	335	24	5.59	+	4.29	7.05e-09	1.06e-06
regulation of DNA-templated transcription in response to stress (GO:0043620)	126	9	2.1	+	4.28	0.000398	0.0138
positive regulation of inflammatory response (GO:0050729)	141	10	2.35	+	4.25	0.000202	0.00811
mitochondrial respiratory chain complex assembly (GO:0033108)	99	7	1.65	+	4.24	0.00184	0.0469
regulation of hemopoiesis (GO:1903706)	468	33	7.81	+	4.22	1.39e-11	4.11e-09
regulation of tumor necrosis factor superfamily cytokine production (GO:1903555)	156	11	2.6	+	4.22	0.000103	0.00463
myeloid cell differentiation (GO:0030099)	228	16	3.81	+	4.2	3.05e-06	0.000228
cellular response to leukemia inhibitory factor (GO:1990830)	100	7	1.67	+	4.19	0.00194	0.0487
response to leukemia inhibitory factor (GO:1990823)	100	7	1.67	+	4.19	0.00194	0.0487
cellular response to starvation (GO:0009267)	186	13	3.1	+	4.19	2.68e-05	0.00154
response to interferon-gamma (GO:0034341)	186	13	3.1	+	4.19	2.68e-05	0.00153
regulation of extrinsic apoptotic signaling pathway (GO:2001236)	158	11	2.64	+	4.17	0.000115	0.00505
regulation of mRNA catabolic process (GO:0061013)	204	14	3.4	+	4.11	1.6e-05	0.000986
response to fibroblast growth factor (GO:0071774)	117	8	1.95	+	4.1	0.00108	0.0308
response to temperature stimulus (GO:0009266)	176	12	2.94	+	4.09	6.82e-05	0.00334
cellular response to topologically incorrect protein (GO:0035967)	148	10	2.47	+	4.05	0.000292	0.0108
interaction with host (GO:0051701)	163	11	2.72	+	4.04	0.000148	0.00628
cellular response to interferon-gamma (GO:0071346)	164	11	2.74	+	4.02	0.000156	0.00655
positive regulation of lymphocyte proliferation (GO:0050671)	135	9	2.25	+	3.99	0.000637	0.0201
negative regulation of phosphorylation (GO:0042326)	450	30	7.51	+	3.99	4.36e-10	8.81e-08
regulation of T cell activation (GO:0050863)	331	22	5.52	+	3.98	1.05e-07	1.19e-05
positive regulation of mononuclear cell proliferation (GO:0032946)	136	9	2.27	+	3.97	0.00067	0.0208
signal transduction by p53 class mediator (GO:0072331)	121	8	2.02	+	3.96	0.00133	0.0368
negative regulation of leukocyte activation (GO:0002695)	182	12	3.04	+	3.95	9.21e-05	0.00424
negative regulation of protein phosphorylation (GO:0001933)	410	27	6.84	+	3.95	4.31e-09	6.74e-07
response to starvation (GO:0042594)	230	15	3.84	+	3.91	1.41e-05	0.000881
lymphocyte activation (GO:0046649)	385	25	6.43	+	3.89	2.13e-08	2.88e-06
response to mechanical stimulus (GO:0009612)	218	14	3.64	+	3.85	3.2e-05	0.00175
regulation of adaptive immune response based on somatic recombination of immune receptors built from immunoglobulin superfamily domains (GO:0002822)	156	10	2.6	+	3.84	0.000432	0.0147
defense response to virus (GO:0051607)	203	13	3.39	+	3.84	6.26e-05	0.00311
protein stabilization (GO:0050821)	188	12	3.14	+	3.82	0.000123	0.00536
response to purine-containing compound (GO:0014074)	157	10	2.62	+	3.82	0.000453	0.0151
positive regulation of leukocyte proliferation (GO:0070665)	142	9	2.37	+	3.8	0.000895	0.0262
response to organophosphorus (GO:0046683)	142	9	2.37	+	3.8	0.000895	0.0262
regulation of cell-cell adhesion (GO:0022407)	426	27	7.11	+	3.8	9.24e-09	1.37e-06
regulation of cysteine-type endopeptidase activity involved in apoptotic process (GO:0043281)	221	14	3.69	+	3.8	3.68e-05	0.00196
ATP metabolic process (GO:0046034)	207	13	3.45	+	3.76	7.55e-05	0.00362
T cell activation (GO:0042110)	239	15	3.99	+	3.76	2.16e-05	0.00127
regulation of peptidyl-serine phosphorylation (GO:0033135)	144	9	2.4	+	3.74	0.000982	0.0285
cellular response to interleukin-1 (GO:0071347)	176	11	2.94	+	3.74	0.000278	0.0103
response to ionizing radiation (GO:0010212)	145	9	2.42	+	3.72	0.00103	0.0297
positive regulation of apoptotic signaling pathway (GO:2001235)	178	11	2.97	+	3.7	0.000304	0.0112
regulation of translation (GO:0006417)	374	23	6.24	+	3.68	1.98e-07	2.02e-05
cellular response to tumor necrosis factor (GO:0071356)	245	15	4.09	+	3.67	2.83e-05	0.00162
regulation of cysteine-type endopeptidase activity (GO:2000116)	245	15	4.09	+	3.67	2.83e-05	0.00161
hemopoiesis (GO:0030097)	574	35	9.58	+	3.65	1.41e-10	3.45e-08
regulation of ossification (GO:0030278)	197	12	3.29	+	3.65	0.000186	0.00755
negative regulation of apoptotic signaling pathway (GO:2001234)	231	14	3.86	+	3.63	5.79e-05	0.00288
regulation of mRNA stability (GO:0043488)	182	11	3.04	+	3.62	0.000364	0.0128
response to interleukin-1 (GO:0070555)	201	12	3.35	+	3.58	0.000221	0.00869
negative regulation of protein modification process (GO:0031400)	606	36	10.11	+	3.56	1.49e-10	3.6e-08
regulation of reactive oxygen species metabolic process (GO:2000377)	186	11	3.1	+	3.54	0.000433	0.0147
negative regulation of cell activation (GO:0050866)	203	12	3.39	+	3.54	0.000241	0.0092
response to lipopolysaccharide (GO:0032496)	323	19	5.39	+	3.52	4.27e-06	0.00031
negative regulation of cell growth (GO:0030308)	187	11	3.12	+	3.52	0.000451	0.0151
B cell activation (GO:0042113)	155	9	2.59	+	3.48	0.0016	0.0422
mitochondrial transport (GO:0006839)	224	13	3.74	+	3.48	0.000159	0.00663
negative regulation of phosphate metabolic process (GO:0045936)	569	33	9.5	+	3.47	1.61e-09	2.79e-07
negative regulation of phosphorus metabolic process (GO:0010563)	570	33	9.51	+	3.47	1.68e-09	2.85e-07
hematopoietic or lymphoid organ development (GO:0048534)	622	36	10.38	+	3.47	2.93e-10	6.77e-08
regulation of G1/S transition of mitotic cell cycle (GO:2000045)	156	9	2.6	+	3.46	0.00166	0.0437
positive regulation of NF-kappaB transcription factor activity (GO:0051092)	156	9	2.6	+	3.46	0.00166	0.0437
regulation of RNA stability (GO:0043487)	191	11	3.19	+	3.45	0.000534	0.0173
negative regulation of cytokine production (GO:0001818)	278	16	4.64	+	3.45	3.14e-05	0.00174
cellular response to extracellular stimulus (GO:0031668)	296	17	4.94	+	3.44	1.83e-05	0.00111
placenta development (GO:0001890)	158	9	2.64	+	3.41	0.00181	0.0463
cellular respiration (GO:0045333)	158	9	2.64	+	3.41	0.00181	0.0462
regulation of lymphocyte activation (GO:0051249)	532	30	8.88	+	3.38	1.68e-08	2.36e-06
cellular response to cytokine stimulus (GO:0071345)	1031	58	17.21	+	3.37	1.67e-15	1.48e-12
immune system development (GO:0002520)	659	37	11	+	3.36	3.63e-10	7.93e-08
negative regulation of cellular protein metabolic process (GO:0032269)	1051	59	17.54	+	3.36	1e-15	1.07e-12
regulation of protein localization to membrane (GO:1905475)	196	11	3.27	+	3.36	0.000655	0.0206
regulation of cellular amide metabolic process (GO:0034248)	428	24	7.14	+	3.36	5.25e-07	4.7e-05
response to molecule of bacterial origin (GO:0002237)	340	19	5.67	+	3.35	8.55e-06	0.000574
regulation of leukocyte proliferation (GO:0070663)	233	13	3.89	+	3.34	0.000229	0.00884
mitochondrion organization (GO:0007005)	449	25	7.49	+	3.34	3.42e-07	3.22e-05
T cell receptor signaling pathway (GO:0050852)	180	10	3	+	3.33	0.00123	0.0341
leukocyte activation (GO:0045321)	921	51	15.37	+	3.32	1.9e-13	8.41e-11
response to tumor necrosis factor (GO:0034612)	271	15	4.52	+	3.32	8.39e-05	0.00396
apoptotic process (GO:0006915)	909	50	15.17	+	3.3	4.28e-13	1.8e-10
positive regulation of DNA metabolic process (GO:0051054)	200	11	3.34	+	3.3	0.000767	0.023
cytokine-mediated signaling pathway (GO:0019221)	694	38	11.58	+	3.28	4.04e-10	8.6e-08
regulation of cytokine production (GO:0001817)	734	40	12.25	+	3.27	1.54e-10	3.66e-08
response to cytokine (GO:0034097)	1121	61	18.71	+	3.26	1.18e-15	1.18e-12
response to endoplasmic reticulum stress (GO:0034976)	258	14	4.31	+	3.25	0.000175	0.00716
cellular response to external stimulus (GO:0071496)	369	20	6.16	+	3.25	7.61e-06	0.000513
regulation of apoptotic signaling pathway (GO:2001233)	406	22	6.78	+	3.25	2.67e-06	0.000204
positive regulation of cytokine production (GO:0001819)	462	25	7.71	+	3.24	5.65e-07	5.04e-05
positive regulation of intracellular protein transport (GO:0090316)	185	10	3.09	+	3.24	0.00149	0.04
regulation of protein stability (GO:0031647)	296	16	4.94	+	3.24	6.39e-05	0.00315
positive regulation of lymphocyte activation (GO:0051251)	373	20	6.23	+	3.21	8.85e-06	0.000591
regulation of neuron death (GO:1901214)	320	17	5.34	+	3.18	4.65e-05	0.00241
regulation of epithelial cell migration (GO:0010632)	226	12	3.77	+	3.18	0.000602	0.0191
negative regulation of establishment of protein localization (GO:1904950)	189	10	3.15	+	3.17	0.00173	0.0449
female pregnancy (GO:0007565)	189	10	3.15	+	3.17	0.00173	0.0448
positive regulation of leukocyte activation (GO:0002696)	416	22	6.94	+	3.17	3.88e-06	0.000287
cellular response to nutrient levels (GO:0031669)	265	14	4.42	+	3.17	0.000227	0.00884
cell cycle phase transition (GO:0044770)	286	15	4.77	+	3.14	0.000148	0.00626
negative regulation of protein metabolic process (GO:0051248)	1126	59	18.79	+	3.14	1.82e-14	1.26e-11
cellular response to chemical stress (GO:0062197)	289	15	4.82	+	3.11	0.000164	0.00676
RNA catabolic process (GO:0006401)	251	13	4.19	+	3.1	0.000452	0.0151
positive regulation of protein-containing complex assembly (GO:0031334)	251	13	4.19	+	3.1	0.000452	0.015
regulation of protein serine/threonine kinase activity (GO:0071900)	522	27	8.71	+	3.1	4.58e-07	4.15e-05
positive regulation of cell adhesion (GO:0045785)	428	22	7.14	+	3.08	5.97e-06	0.000416
positive regulation of cell activation (GO:0050867)	430	22	7.18	+	3.07	6.4e-06	0.000442
mRNA catabolic process (GO:0006402)	216	11	3.61	+	3.05	0.00139	0.0381
cell activation (GO:0001775)	1068	54	17.82	+	3.03	1.05e-12	3.83e-10
regulation of cytokine secretion (GO:0050707)	218	11	3.64	+	3.02	0.00149	0.04
regulation of leukocyte activation (GO:0002694)	615	31	10.26	+	3.02	1.08e-07	1.22e-05
mitotic cell cycle phase transition (GO:0044772)	278	14	4.64	+	3.02	0.000361	0.0128
cellular response to oxygen levels (GO:0071453)	219	11	3.66	+	3.01	0.00154	0.0412
regulation of lymphocyte proliferation (GO:0050670)	220	11	3.67	+	3	0.00159	0.0422
negative regulation of immune system process (GO:0002683)	623	31	10.4	+	2.98	1.41e-07	1.5e-05
regulation of mononuclear cell proliferation (GO:0032944)	222	11	3.71	+	2.97	0.0017	0.0445
posttranscriptional regulation of gene expression (GO:0010608)	545	27	9.1	+	2.97	1.01e-06	8.44e-05
positive regulation of cell death (GO:0010942)	711	35	11.87	+	2.95	2.72e-08	3.5e-06
negative regulation of intracellular signal transduction (GO:1902532)	509	25	8.5	+	2.94	2.97e-06	0.000224
programmed cell death (GO:0012501)	1040	51	17.36	+	2.94	1.43e-11	4.14e-09
regulation of I-kappaB kinase/NF-kappaB signaling (GO:0043122)	245	12	4.09	+	2.93	0.00117	0.0329
cellular response to biotic stimulus (GO:0071216)	225	11	3.76	+	2.93	0.00189	0.048
inflammatory response (GO:0006954)	512	25	8.55	+	2.93	3.28e-06	0.000243
positive regulation of programmed cell death (GO:0043068)	659	32	11	+	2.91	1.49e-07	1.55e-05
regulation of DNA-binding transcription factor activity (GO:0051090)	436	21	7.28	+	2.89	2.45e-05	0.00141
myeloid leukocyte activation (GO:0002274)	583	28	9.73	+	2.88	1.13e-06	9.38e-05
negative regulation of programmed cell death (GO:0043069)	921	44	15.37	+	2.86	9.13e-10	1.67e-07
negative regulation of apoptotic process (GO:0043066)	904	43	15.09	+	2.85	1.64e-09	2.81e-07
symbiotic process (GO:0044403)	883	42	14.74	+	2.85	2.59e-09	4.13e-07
positive regulation of apoptotic process (GO:0043065)	653	31	10.9	+	2.84	3.75e-07	3.44e-05
cell death (GO:0008219)	1076	51	17.96	+	2.84	4.62e-11	1.15e-08
regulation of cell activation (GO:0050865)	656	31	10.95	+	2.83	4.12e-07	3.76e-05
regulation of peptidyl-tyrosine phosphorylation (GO:0050730)	255	12	4.26	+	2.82	0.00162	0.0427
leukocyte activation involved in immune response (GO:0002366)	619	29	10.33	+	2.81	1.17e-06	9.61e-05
viral process (GO:0016032)	791	37	13.2	+	2.8	3.74e-08	4.63e-06
myeloid leukocyte mediated immunity (GO:0002444)	514	24	8.58	+	2.8	1.05e-05	0.000695
cell activation involved in immune response (GO:0002263)	623	29	10.4	+	2.79	1.32e-06	0.000107
negative regulation of cell death (GO:0060548)	1013	47	16.91	+	2.78	5.7e-10	1.1e-07
myeloid cell activation involved in immune response (GO:0002275)	519	24	8.66	+	2.77	1.23e-05	0.000784
regulation of innate immune response (GO:0045088)	304	14	5.07	+	2.76	0.000835	0.0248
granulocyte activation (GO:0036230)	500	23	8.34	+	2.76	2.02e-05	0.0012
regulation of cell adhesion (GO:0030155)	718	33	11.98	+	2.75	3.13e-07	2.97e-05
regulation of cellular response to stress (GO:0080135)	740	34	12.35	+	2.75	2.07e-07	2.09e-05
response to radiation (GO:0009314)	437	20	7.29	+	2.74	7.5e-05	0.00362
neutrophil degranulation (GO:0043312)	482	22	8.04	+	2.73	3.42e-05	0.00185
leukocyte degranulation (GO:0043299)	504	23	8.41	+	2.73	2.28e-05	0.00133
response to steroid hormone (GO:0048545)	329	15	5.49	+	2.73	0.000608	0.0193
regulation of mitotic cell cycle phase transition (GO:1901990)	418	19	6.98	+	2.72	0.000123	0.00535
neutrophil activation involved in immune response (GO:0002283)	486	22	8.11	+	2.71	3.85e-05	0.00204
positive regulation of cellular catabolic process (GO:0031331)	378	17	6.31	+	2.69	0.000312	0.0115
regulation of protein kinase activity (GO:0045859)	802	36	13.39	+	2.69	1.53e-07	1.58e-05
cellular response to abiotic stimulus (GO:0071214)	312	14	5.21	+	2.69	0.00106	0.0303
cellular response to environmental stimulus (GO:0104004)	312	14	5.21	+	2.69	0.00106	0.0303
negative regulation of cellular macromolecule biosynthetic process (GO:2000113)	1428	64	23.83	+	2.69	1.08e-12	3.83e-10
negative regulation of cell differentiation (GO:0045596)	715	32	11.93	+	2.68	8.29e-07	7.08e-05
regulation of inflammatory response (GO:0050727)	537	24	8.96	+	2.68	2.09e-05	0.00123
neutrophil mediated immunity (GO:0002446)	493	22	8.23	+	2.67	4.72e-05	0.00243
regulation of ERK1 and ERK2 cascade (GO:0070372)	292	13	4.87	+	2.67	0.00169	0.0443
response to antibiotic (GO:0046677)	315	14	5.26	+	2.66	0.00116	0.0326
neutrophil activation (GO:0042119)	495	22	8.26	+	2.66	5e-05	0.00255
negative regulation of signal transduction (GO:0009968)	1284	57	21.43	+	2.66	3.32e-11	8.55e-09
positive regulation of cellular protein localization (GO:1903829)	338	15	5.64	+	2.66	0.000791	0.0237
negative regulation of macromolecule biosynthetic process (GO:0010558)	1511	67	25.22	+	2.66	4.56e-13	1.87e-10
regulation of programmed cell death (GO:0043067)	1579	70	26.35	+	2.66	1.22e-13	5.73e-11
response to biotic stimulus (GO:0009607)	1379	61	23.02	+	2.65	6.87e-12	2.19e-09
cellular response to stress (GO:0033554)	1769	78	29.52	+	2.64	4.39e-15	3.51e-12
regulation of DNA metabolic process (GO:0051052)	363	16	6.06	+	2.64	0.000574	0.0185
positive regulation of immune system process (GO:0002684)	1091	48	18.21	+	2.64	1.94e-09	3.16e-07
regulation of cell death (GO:0010941)	1706	75	28.47	+	2.63	1.97e-14	1.31e-11
negative regulation of cellular biosynthetic process (GO:0031327)	1570	69	26.2	+	2.63	2.83e-13	1.22e-10
response to other organism (GO:0051707)	1345	59	22.45	+	2.63	2.23e-11	6.04e-09
regulation of transferase activity (GO:0051338)	1027	45	17.14	+	2.63	7.43e-09	1.11e-06
response to external biotic stimulus (GO:0043207)	1347	59	22.48	+	2.62	2.37e-11	6.29e-09
response to abiotic stimulus (GO:0009628)	1165	51	19.44	+	2.62	6.67e-10	1.27e-07
regulation of apoptotic process (GO:0042981)	1557	68	25.99	+	2.62	5.79e-13	2.31e-10
negative regulation of cell cycle (GO:0045786)	573	25	9.56	+	2.61	2.06e-05	0.00122
interspecies interaction between organisms (GO:0044419)	2001	87	33.4	+	2.61	1.58e-16	2.52e-13
negative regulation of cell communication (GO:0010648)	1428	62	23.83	+	2.6	9.5e-12	2.92e-09
immune effector process (GO:0002252)	1083	47	18.08	+	2.6	4.42e-09	6.85e-07
negative regulation of immune response (GO:0050777)	346	15	5.77	+	2.6	0.000992	0.0287
negative regulation of signaling (GO:0023057)	1432	62	23.9	+	2.59	1.06e-11	3.2e-09
positive regulation of protein serine/threonine kinase activity (GO:0071902)	347	15	5.79	+	2.59	0.00102	0.0295
negative regulation of biosynthetic process (GO:0009890)	1600	69	26.7	+	2.58	9.81e-13	3.64e-10
regulation of kinase activity (GO:0043549)	910	39	15.19	+	2.57	1.42e-07	1.5e-05
response to lipid (GO:0033993)	869	37	14.5	+	2.55	5.74e-07	5.06e-05
regulation of mitotic cell cycle (GO:0007346)	683	29	11.4	+	2.54	7.33e-06	0.000498
cellular response to DNA damage stimulus (GO:0006974)	784	33	13.08	+	2.52	3.03e-06	0.000227
regulation of cell cycle (GO:0051726)	1240	52	20.7	+	2.51	2.11e-09	3.4e-07
response to oxygen levels (GO:0070482)	382	16	6.38	+	2.51	0.000964	0.0281
regulation of cell cycle phase transition (GO:1901987)	455	19	7.59	+	2.5	0.000344	0.0123
positive regulation of establishment of protein localization (GO:1904951)	480	20	8.01	+	2.5	0.000248	0.00946
regulation of response to biotic stimulus (GO:0002831)	408	17	6.81	+	2.5	0.000714	0.0219
negative regulation of nitrogen compound metabolic process (GO:0051172)	2413	100	40.27	+	2.48	1.16e-17	2.32e-14
positive regulation of proteolysis (GO:0045862)	364	15	6.08	+	2.47	0.0016	0.0423
negative regulation of cellular metabolic process (GO:0031324)	2610	107	43.56	+	2.46	8.77e-19	2.8e-15
response to toxic substance (GO:0009636)	520	21	8.68	+	2.42	0.000377	0.0132
response to inorganic substance (GO:0010035)	545	22	9.1	+	2.42	0.000263	0.00988
negative regulation of transcription by RNA polymerase II (GO:0000122)	892	36	14.89	+	2.42	1.86e-06	0.000147
positive regulation of hydrolase activity (GO:0051345)	770	31	12.85	+	2.41	1.11e-05	0.000729
negative regulation of catalytic activity (GO:0043086)	820	33	13.69	+	2.41	5.56e-06	0.000391
positive regulation of cell migration (GO:0030335)	522	21	8.71	+	2.41	0.000386	0.0134
positive regulation of catabolic process (GO:0009896)	448	18	7.48	+	2.41	0.00116	0.0327
regulation of immune system process (GO:0002682)	1718	69	28.67	+	2.41	1.67e-11	4.68e-09
negative regulation of developmental process (GO:0051093)	972	39	16.22	+	2.4	7.38e-07	6.37e-05
regulation of endopeptidase activity (GO:0052548)	425	17	7.09	+	2.4	0.00171	0.0446
negative regulation of response to stimulus (GO:0048585)	1836	73	30.64	+	2.38	8.09e-12	2.53e-09
negative regulation of nucleobase-containing compound metabolic process (GO:0045934)	1486	59	24.8	+	2.38	1.02e-09	1.83e-07
cellular response to lipid (GO:0071396)	529	21	8.83	+	2.38	0.000425	0.0145
negative regulation of nucleic acid-templated transcription (GO:1903507)	1286	51	21.46	+	2.38	1.89e-08	2.6e-06
negative regulation of RNA biosynthetic process (GO:1902679)	1288	51	21.5	+	2.37	1.96e-08	2.67e-06
regulation of peptidase activity (GO:0052547)	455	18	7.59	+	2.37	0.00126	0.0349
immune response (GO:0006955)	1872	74	31.24	+	2.37	6.3e-12	2.05e-09
negative regulation of gene expression (GO:0010629)	1773	70	29.59	+	2.37	3.07e-11	8.03e-09
regulation of growth (GO:0040008)	684	27	11.42	+	2.37	5.76e-05	0.00287
regulation of response to stress (GO:0080134)	1625	64	27.12	+	2.36	3.26e-10	7.44e-08
leukocyte mediated immunity (GO:0002443)	762	30	12.72	+	2.36	2.2e-05	0.00129
regulation of establishment of protein localization (GO:0070201)	788	31	13.15	+	2.36	1.6e-05	0.000984
positive regulation of response to external stimulus (GO:0032103)	509	20	8.5	+	2.35	0.000651	0.0205
defense response to other organism (GO:0098542)	970	38	16.19	+	2.35	2.41e-06	0.000187
positive regulation of cellular component movement (GO:0051272)	563	22	9.4	+	2.34	0.000345	0.0123
negative regulation of RNA metabolic process (GO:0051253)	1382	54	23.07	+	2.34	9.75e-09	1.43e-06
negative regulation of transcription, DNA-templated (GO:0045892)	1233	48	20.58	+	2.33	8.42e-08	9.73e-06
positive regulation of protein transport (GO:0051222)	464	18	7.74	+	2.32	0.00142	0.0384
negative regulation of macromolecule metabolic process (GO:0010605)	2712	105	45.26	+	2.32	1.7e-16	2.47e-13
defense response (GO:0006952)	1369	53	22.85	+	2.32	2.65e-08	3.44e-06
innate immune response (GO:0045087)	777	30	12.97	+	2.31	4.73e-05	0.00243
response to extracellular stimulus (GO:0009991)	571	22	9.53	+	2.31	0.000398	0.0138
positive regulation of cell motility (GO:2000147)	547	21	9.13	+	2.3	0.00057	0.0184
positive regulation of nucleobase-containing compound metabolic process (GO:0045935)	1914	73	31.94	+	2.29	4.44e-11	1.12e-08
regulation of protein transport (GO:0051223)	763	29	12.73	+	2.28	7.5e-05	0.00361
positive regulation of organelle organization (GO:0010638)	637	24	10.63	+	2.26	0.000276	0.0103
regulation of protein phosphorylation (GO:0001932)	1461	55	24.38	+	2.26	2.45e-08	3.2e-06
immune system process (GO:0002376)	2778	104	46.36	+	2.24	1.64e-15	1.54e-12
positive regulation of locomotion (GO:0040017)	562	21	9.38	+	2.24	0.000751	0.0227
negative regulation of molecular function (GO:0044092)	1178	44	19.66	+	2.24	1.07e-06	8.88e-05
regulation of protein modification process (GO:0031399)	1875	70	31.29	+	2.24	4.08e-10	8.57e-08
negative regulation of metabolic process (GO:0009892)	2976	111	49.67	+	2.23	1.95e-16	2.4e-13
response to organic substance (GO:0010033)	3033	113	50.62	+	2.23	8.77e-17	1.55e-13
positive regulation of catalytic activity (GO:0043085)	1477	55	24.65	+	2.23	4.64e-08	5.57e-06
regulation of cellular protein metabolic process (GO:0032268)	2668	99	44.53	+	2.22	1.73e-14	1.25e-11
cellular response to organic substance (GO:0071310)	2400	89	40.06	+	2.22	7.52e-13	2.93e-10
positive regulation of protein kinase activity (GO:0045860)	541	20	9.03	+	2.22	0.00113	0.0319
response to stress (GO:0006950)	3635	134	60.67	+	2.21	3.44e-20	5.49e-16
regulation of immune response (GO:0050776)	1143	42	19.08	+	2.2	2.69e-06	0.000205
response to bacterium (GO:0009617)	709	26	11.83	+	2.2	0.000276	0.0103
positive regulation of RNA metabolic process (GO:0051254)	1748	64	29.17	+	2.19	4.95e-09	7.53e-07
response to organic cyclic compound (GO:0014070)	930	34	15.52	+	2.19	3.77e-05	0.002
regulation of peptide transport (GO:0090087)	795	29	13.27	+	2.19	0.000117	0.00516
protein localization to organelle (GO:0033365)	768	28	12.82	+	2.18	0.000159	0.00662
regulation of cell migration (GO:0030334)	879	32	14.67	+	2.18	7.57e-05	0.00362
regulation of defense response (GO:0031347)	856	31	14.29	+	2.17	0.000109	0.00489
cellular protein-containing complex assembly (GO:0034622)	801	29	13.37	+	2.17	0.00013	0.0056
regulation of phosphorylation (GO:0042325)	1630	59	27.2	+	2.17	3.39e-08	4.26e-06
mitotic cell cycle (GO:0000278)	746	27	12.45	+	2.17	0.000234	0.00901
positive regulation of cell differentiation (GO:0045597)	1001	36	16.71	+	2.15	2.4e-05	0.00139
regulation of response to external stimulus (GO:0032101)	1196	43	19.96	+	2.15	4.26e-06	0.00031
regulated exocytosis (GO:0045055)	696	25	11.62	+	2.15	0.00046	0.0152
negative regulation of cell population proliferation (GO:0008285)	698	25	11.65	+	2.15	0.000473	0.0156
positive regulation of intracellular signal transduction (GO:1902533)	1034	37	17.26	+	2.14	1.92e-05	0.00115
regulation of protein metabolic process (GO:0051246)	2845	101	47.48	+	2.13	1.63e-13	7.42e-11
cellular response to chemical stimulus (GO:0070887)	2961	105	49.42	+	2.12	3.89e-14	2.39e-11
positive regulation of protein phosphorylation (GO:0001934)	1016	36	16.96	+	2.12	3.01e-05	0.00169
regulation of cellular catabolic process (GO:0031329)	850	30	14.19	+	2.11	0.000184	0.0075
regulation of proteolysis (GO:0030162)	740	26	12.35	+	2.11	0.000662	0.0207
positive regulation of transcription by RNA polymerase II (GO:0045944)	1224	43	20.43	+	2.1	6.01e-06	0.000417
positive regulation of molecular function (GO:0044093)	1832	64	30.58	+	2.09	2.32e-08	3.06e-06
head development (GO:0060322)	802	28	13.39	+	2.09	0.00037	0.013
membrane organization (GO:0061024)	890	31	14.85	+	2.09	0.000158	0.00663
positive regulation of macromolecule biosynthetic process (GO:0010557)	1934	67	32.28	+	2.08	1.53e-08	2.17e-06
regulation of protein localization (GO:0032880)	1070	37	17.86	+	2.07	4.37e-05	0.00228
positive regulation of protein modification process (GO:0031401)	1247	43	20.81	+	2.07	1.17e-05	0.000755
positive regulation of cellular protein metabolic process (GO:0032270)	1625	56	27.12	+	2.06	3.51e-07	3.28e-05
regulation of transcription by RNA polymerase II (GO:0006357)	2264	78	37.79	+	2.06	8.01e-10	1.49e-07
positive regulation of transferase activity (GO:0051347)	698	24	11.65	+	2.06	0.00139	0.0382
regulation of catalytic activity (GO:0050790)	2393	82	39.94	+	2.05	3.61e-10	8e-08
regulation of cell cycle process (GO:0010564)	764	26	12.75	+	2.04	0.000826	0.0246
RNA biosynthetic process (GO:0032774)	676	23	11.28	+	2.04	0.00199	0.0497
positive regulation of protein metabolic process (GO:0051247)	1736	59	28.97	+	2.04	2.7e-07	2.61e-05
regulation of cell motility (GO:2000145)	942	32	15.72	+	2.04	0.000228	0.0088
central nervous system development (GO:0007417)	1001	34	16.71	+	2.04	0.000128	0.00554
positive regulation of nitrogen compound metabolic process (GO:0051173)	3239	110	54.06	+	2.03	1.2e-13	5.78e-11
positive regulation of macromolecule metabolic process (GO:0010604)	3417	115	57.03	+	2.02	6.67e-14	3.67e-11
response to external stimulus (GO:0009605)	2477	83	41.34	+	2.01	7.3e-10	1.37e-07
regulation of catabolic process (GO:0009894)	1015	34	16.94	+	2.01	0.000152	0.00641
RNA metabolic process (GO:0016070)	1702	57	28.41	+	2.01	6.53e-07	5.69e-05
positive regulation of cellular metabolic process (GO:0031325)	3405	114	56.83	+	2.01	1.1e-13	5.83e-11
regulation of phosphate metabolic process (GO:0019220)	1826	61	30.48	+	2	3.03e-07	2.91e-05
regulation of phosphorus metabolic process (GO:0051174)	1827	61	30.49	+	2	3.06e-07	2.92e-05
brain development (GO:0007420)	757	25	12.63	+	1.98	0.00143	0.0388
positive regulation of phosphorylation (GO:0042327)	1093	36	18.24	+	1.97	0.000149	0.0063
regulation of MAPK cascade (GO:0043408)	729	24	12.17	+	1.97	0.0019	0.0481
positive regulation of gene expression (GO:0010628)	2038	67	34.01	+	1.97	1.04e-07	1.2e-05
regulation of cell differentiation (GO:0045595)	1857	61	30.99	+	1.97	6.24e-07	5.47e-05
regulation of intracellular signal transduction (GO:1902531)	1799	59	30.03	+	1.97	7.75e-07	6.65e-05
positive regulation of signal transduction (GO:0009967)	1709	56	28.52	+	1.96	1.82e-06	0.000144
negative regulation of multicellular organismal process (GO:0051241)	1224	40	20.43	+	1.96	7.94e-05	0.00376
regulation of locomotion (GO:0040012)	982	32	16.39	+	1.95	0.000504	0.0164
positive regulation of cellular biosynthetic process (GO:0031328)	2027	66	33.83	+	1.95	2.47e-07	2.43e-05
positive regulation of biosynthetic process (GO:0009891)	2059	67	34.36	+	1.95	1.83e-07	1.87e-05
regulation of cellular component movement (GO:0051270)	1027	33	17.14	+	1.93	0.000432	0.0147
nucleic acid metabolic process (GO:0090304)	2303	74	38.44	+	1.93	4.56e-08	5.51e-06
response to drug (GO:0042493)	1030	33	17.19	+	1.92	0.000445	0.0149
regulation of cellular macromolecule biosynthetic process (GO:2000112)	3929	125	65.57	+	1.91	1.17e-13	6.02e-11
positive regulation of phosphorus metabolic process (GO:0010562)	1163	37	19.41	+	1.91	0.000236	0.00906
positive regulation of phosphate metabolic process (GO:0045937)	1163	37	19.41	+	1.91	0.000236	0.00904
positive regulation of metabolic process (GO:0009893)	3716	118	62.02	+	1.9	1.39e-12	4.84e-10
regulation of nucleobase-containing compound metabolic process (GO:0019219)	4065	129	67.84	+	1.9	4.66e-14	2.76e-11
regulation of macromolecule biosynthetic process (GO:0010556)	4069	129	67.91	+	1.9	4.86e-14	2.77e-11
regulation of molecular function (GO:0065009)	3073	97	51.29	+	1.89	4.35e-10	8.9e-08
protein-containing complex subunit organization (GO:0043933)	1525	48	25.45	+	1.89	2.98e-05	0.00168
positive regulation of transcription, DNA-templated (GO:0045893)	1560	49	26.04	+	1.88	2.41e-05	0.00139
positive regulation of developmental process (GO:0051094)	1401	44	23.38	+	1.88	8.97e-05	0.00415
regulation of gene expression (GO:0010468)	4494	141	75	+	1.88	3.38e-15	2.84e-12
cell cycle (GO:0007049)	1371	43	22.88	+	1.88	0.000121	0.00527
positive regulation of nucleic acid-templated transcription (GO:1903508)	1658	52	27.67	+	1.88	1.52e-05	0.000947
positive regulation of RNA biosynthetic process (GO:1902680)	1659	52	27.69	+	1.88	1.54e-05	0.000951
regulation of signal transduction (GO:0009966)	3160	99	52.74	+	1.88	4.2e-10	8.7e-08
positive regulation of response to stimulus (GO:0048584)	2458	77	41.02	+	1.88	6.64e-08	7.74e-06
nucleobase-containing compound biosynthetic process (GO:0034654)	1118	35	18.66	+	1.88	0.000466	0.0154
regulation of RNA metabolic process (GO:0051252)	3807	119	63.54	+	1.87	2.39e-12	7.95e-10
regulation of biosynthetic process (GO:0009889)	4297	134	71.72	+	1.87	3.61e-14	2.31e-11
positive regulation of cellular component organization (GO:0051130)	1220	38	20.36	+	1.87	0.000322	0.0117
negative regulation of cellular process (GO:0048523)	4888	152	81.58	+	1.86	1.93e-16	2.57e-13
intracellular signal transduction (GO:0035556)	1705	53	28.46	+	1.86	1.93e-05	0.00115
heterocycle biosynthetic process (GO:0018130)	1191	37	19.88	+	1.86	0.00043	0.0147
regulation of cellular biosynthetic process (GO:0031326)	4217	131	70.38	+	1.86	1.17e-13	5.84e-11
regulation of hydrolase activity (GO:0051336)	1295	40	21.61	+	1.85	0.000213	0.00846
positive regulation of cell communication (GO:0010647)	1943	60	32.43	+	1.85	4.56e-06	0.000328
regulation of nitrogen compound metabolic process (GO:0051171)	5891	180	98.32	+	1.83	8.11e-20	4.32e-16
protein-containing complex assembly (GO:0065003)	1279	39	21.35	+	1.83	0.000438	0.0148
positive regulation of multicellular organismal process (GO:0051240)	1783	54	29.76	+	1.81	2.88e-05	0.00163
positive regulation of signaling (GO:0023056)	1951	59	32.56	+	1.81	1.13e-05	0.000742
cell surface receptor signaling pathway (GO:0007166)	2493	75	41.61	+	1.8	5.1e-07	4.6e-05
aromatic compound biosynthetic process (GO:0019438)	1199	36	20.01	+	1.8	0.000759	0.0229
regulation of transcription, DNA-templated (GO:0006355)	3469	104	57.9	+	1.8	1.27e-09	2.22e-07
regulation of nucleic acid-templated transcription (GO:1903506)	3536	106	59.02	+	1.8	1.02e-09	1.84e-07
regulation of RNA biosynthetic process (GO:2001141)	3541	106	59.1	+	1.79	1.04e-09	1.85e-07
regulation of cellular metabolic process (GO:0031323)	6284	188	104.88	+	1.79	7.02e-20	5.61e-16
nucleobase-containing compound metabolic process (GO:0006139)	2814	84	46.97	+	1.79	1.44e-07	1.51e-05
response to oxygen-containing compound (GO:1901700)	1609	48	26.85	+	1.79	0.000112	0.00497
organic cyclic compound biosynthetic process (GO:1901362)	1342	40	22.4	+	1.79	0.000593	0.0189
regulation of primary metabolic process (GO:0080090)	6077	181	101.42	+	1.78	1.02e-18	2.32e-15
regulation of multicellular organismal development (GO:2000026)	2082	62	34.75	+	1.78	9.19e-06	0.000608
regulation of macromolecule metabolic process (GO:0060255)	6215	184	103.73	+	1.77	9.29e-19	2.47e-15
negative regulation of biological process (GO:0048519)	5541	164	92.48	+	1.77	4.53e-16	5.17e-13
regulation of response to stimulus (GO:0048583)	4403	129	73.49	+	1.76	1.49e-11	4.24e-09
cellular protein localization (GO:0034613)	1643	48	27.42	+	1.75	0.000193	0.00783
cellular macromolecule localization (GO:0070727)	1651	48	27.55	+	1.74	0.000205	0.00819
heterocycle metabolic process (GO:0046483)	3001	87	50.09	+	1.74	2.21e-07	2.21e-05
regulation of cell population proliferation (GO:0042127)	1656	48	27.64	+	1.74	0.000213	0.00847
response to chemical (GO:0042221)	4520	131	75.44	+	1.74	2.22e-11	6.12e-09
regulation of cell communication (GO:0010646)	3646	105	60.85	+	1.73	9.86e-09	1.43e-06
regulation of metabolic process (GO:0019222)	6772	195	113.02	+	1.73	4.31e-19	1.72e-15
positive regulation of cellular process (GO:0048522)	5725	164	95.55	+	1.72	1.11e-14	8.42e-12
establishment of localization in cell (GO:0051649)	2387	68	39.84	+	1.71	1.38e-05	0.000869
cellular aromatic compound metabolic process (GO:0006725)	3048	86	50.87	+	1.69	8.82e-07	7.41e-05
regulation of signaling (GO:0023051)	3686	104	61.52	+	1.69	3.95e-08	4.85e-06
cellular localization (GO:0051641)	2999	84	50.05	+	1.68	1.66e-06	0.000132
intracellular transport (GO:0046907)	1546	43	25.8	+	1.67	0.00132	0.0367
organic cyclic compound metabolic process (GO:1901360)	3282	91	54.78	+	1.66	8.54e-07	7.25e-05
protein localization (GO:0008104)	2208	60	36.85	+	1.63	0.000213	0.00845
regulation of developmental process (GO:0050793)	2651	72	44.24	+	1.63	3.39e-05	0.00184
cellular nitrogen compound biosynthetic process (GO:0044271)	1673	45	27.92	+	1.61	0.00197	0.0494
positive regulation of biological process (GO:0048518)	6278	168	104.78	+	1.6	2.21e-12	7.5e-10
animal organ development (GO:0048513)	3225	85	53.82	+	1.58	1.89e-05	0.00114
vesicle-mediated transport (GO:0016192)	1944	51	32.45	+	1.57	0.00153	0.0411
cellular nitrogen compound metabolic process (GO:0034641)	3464	90	57.81	+	1.56	1.71e-05	0.00104
macromolecule localization (GO:0033036)	2549	65	42.54	+	1.53	0.000696	0.0214
cellular component assembly (GO:0022607)	2331	59	38.9	+	1.52	0.00147	0.0397
organelle organization (GO:0006996)	3481	88	58.1	+	1.51	6.39e-05	0.00314
regulation of multicellular organismal process (GO:0051239)	3211	81	53.59	+	1.51	0.000131	0.00564
cellular macromolecule metabolic process (GO:0044260)	5146	127	85.89	+	1.48	1.26e-06	0.000103
cellular response to stimulus (GO:0051716)	6801	167	113.51	+	1.47	4.59e-09	7.04e-07
regulation of biological quality (GO:0065008)	4134	101	69	+	1.46	4.61e-05	0.0024
cellular developmental process (GO:0048869)	3798	92	63.39	+	1.45	0.000199	0.00804
cell differentiation (GO:0030154)	3744	89	62.49	+	1.42	0.000428	0.0146
response to stimulus (GO:0050896)	8572	202	143.07	+	1.41	3.9e-10	8.42e-08
signal transduction (GO:0007165)	5146	121	85.89	+	1.41	3.35e-05	0.00182
localization (GO:0051179)	5802	136	96.83	+	1.4	7.57e-06	0.000512
system development (GO:0048731)	4460	104	74.44	+	1.4	0.000221	0.00868
macromolecule metabolic process (GO:0043170)	6248	144	104.28	+	1.38	9.01e-06	0.000599
multicellular organism development (GO:0007275)	5080	117	84.78	+	1.38	0.00012	0.00525
cell communication (GO:0007154)	5610	129	93.63	+	1.38	4.26e-05	0.00223
signaling (GO:0023052)	5504	125	91.86	+	1.36	0.000109	0.00489
cellular metabolic process (GO:0044237)	7742	174	129.21	+	1.35	1.37e-06	0.00011
anatomical structure development (GO:0048856)	5469	122	91.28	+	1.34	0.000357	0.0127
developmental process (GO:0032502)	5918	131	98.77	+	1.33	0.000248	0.00944
nitrogen compound metabolic process (GO:0006807)	7072	155	118.03	+	1.31	4.88e-05	0.0025
cellular component organization (GO:0016043)	5536	121	92.39	+	1.31	0.000765	0.023
regulation of cellular process (GO:0050794)	11288	246	188.39	+	1.31	4.43e-10	8.85e-08
cellular component organization or biogenesis (GO:0071840)	5754	124	96.03	+	1.29	0.00133	0.0369
regulation of biological process (GO:0050789)	11825	254	197.36	+	1.29	5.11e-10	9.95e-08
metabolic process (GO:0008152)	8492	182	141.73	+	1.28	1.69e-05	0.00103
biological regulation (GO:0065007)	12525	263	209.04	+	1.26	1.81e-09	2.98e-07
primary metabolic process (GO:0044238)	7537	158	125.79	+	1.26	0.000477	0.0156
organic substance metabolic process (GO:0071704)	7917	163	132.13	+	1.23	0.000829	0.0247
cellular process (GO:0009987)	15458	304	257.99	+	1.18	2.87e-09	4.53e-07
biological_process (GO:0008150)	17810	329	297.25	+	1.11	1.24e-07	1.38e-05
Unclassified (UNCLASSIFIED)	3041	19	50.75	-	0.37	1.24e-07	1.37e-05
nervous system process (GO:0050877)	1403	8	23.42	-	0.34	0.000307	0.0113
detection of stimulus involved in sensory perception (GO:0050906)	546	1	9.11	-	0.11	0.00185	0.0471
sensory perception (GO:0007600)	978	1	16.32	-	0.06	1.98e-06	0.000155
detection of chemical stimulus involved in sensory perception of smell (GO:0050911)	439	0	7.33	-	< 0.01	0.00167	0.0437
detection of chemical stimulus involved in sensory perception (GO:0050907)	483	0	8.06	-	< 0.01	0.000741	0.0226
detection of chemical stimulus (GO:0009593)	519	0	8.66	-	< 0.01	0.000316	0.0116
sensory perception of smell (GO:0007608)	468	0	7.81	-	< 0.01	0.00069	0.0212
sensory perception of chemical stimulus (GO:0007606)	540	0	9.01	-	< 0.01	0.000211	0.00843

## Sheet: CD8+ T-SYM
Analysis Type:	PANTHER Overrepresentation Test (Released 20200407)
Annotation Version and Release Date:	GO Ontology database DOI: 10.5281/zenodo.3727280 Released 2020-03-23
Analyzed List:	upload_1 (Homo sapiens)
Reference List:	Homo sapiens (all genes in database)
Test Type:	FISHER
Correction:	FDR
GO biological process complete	Homo sapiens - REFLIST (20851)	upload_1 (128)	upload_1 (expected)	upload_1 (over/under)	upload_1 (fold Enrichment)	upload_1 (raw P-value)	upload_1 (FDR)
neutrophil aggregation (GO:0070488)	2	2	0.01	+	> 100	0.00022	0.0175
regulation of T cell costimulation (GO:2000523)	4	2	0.02	+	81.45	0.000545	0.037
sequestering of zinc ion (GO:0032119)	4	2	0.02	+	81.45	0.000545	0.0369
protein transport to vacuole involved in ubiquitin-dependent protein catabolic process via the multivesicular body sorting pathway (GO:0043328)	4	2	0.02	+	81.45	0.000545	0.0367
regulation of transepithelial transport (GO:0150111)	4	2	0.02	+	81.45	0.000545	0.0366
somatostatin signaling pathway (GO:0038170)	5	2	0.03	+	65.16	0.00076	0.0474
somatostatin receptor signaling pathway (GO:0038169)	5	2	0.03	+	65.16	0.00076	0.0472
positive regulation of acute inflammatory response to antigenic stimulus (GO:0002866)	8	3	0.05	+	61.09	3.53e-05	0.00394
antigen processing and presentation of exogenous peptide antigen via MHC class I, TAP-independent (GO:0002480)	9	3	0.06	+	54.3	4.69e-05	0.00499
chemokine production (GO:0032602)	10	3	0.06	+	48.87	6.07e-05	0.00609
leukocyte aggregation (GO:0070486)	12	3	0.07	+	40.72	9.57e-05	0.00893
sequestering of metal ion (GO:0051238)	12	3	0.07	+	40.72	9.57e-05	0.00888
positive regulation of inflammatory response to antigenic stimulus (GO:0002863)	12	3	0.07	+	40.72	9.57e-05	0.00883
antigen processing and presentation of peptide antigen via MHC class Ib (GO:0002428)	14	3	0.09	+	34.91	0.000142	0.0122
regulation of acute inflammatory response to antigenic stimulus (GO:0002864)	14	3	0.09	+	34.91	0.000142	0.0122
antigen processing and presentation of endogenous peptide antigen (GO:0002483)	21	4	0.13	+	31.03	1.51e-05	0.00193
antigen processing and presentation of endogenous peptide antigen via MHC class I (GO:0019885)	21	4	0.13	+	31.03	1.51e-05	0.00192
antigen processing and presentation of endogenous antigen (GO:0019883)	28	5	0.17	+	29.09	1.62e-06	0.000275
regulation of respiratory burst (GO:0060263)	17	3	0.1	+	28.75	0.000234	0.0185
positive regulation of superoxide anion generation (GO:0032930)	20	3	0.12	+	24.43	0.000359	0.0262
antigen processing and presentation via MHC class Ib (GO:0002475)	21	3	0.13	+	23.27	0.000409	0.0287
regulation of superoxide anion generation (GO:0032928)	23	3	0.14	+	21.25	0.000521	0.0358
proteasomal ubiquitin-independent protein catabolic process (GO:0010499)	23	3	0.14	+	21.25	0.000521	0.0357
positive regulation of neutrophil chemotaxis (GO:0090023)	26	3	0.16	+	18.8	0.000722	0.0454
regulation of androgen receptor signaling pathway (GO:0060765)	26	3	0.16	+	18.8	0.000722	0.0452
regulation of superoxide metabolic process (GO:0090322)	36	4	0.22	+	18.1	0.000102	0.00935
endosome transport via multivesicular body sorting pathway (GO:0032509)	27	3	0.17	+	18.1	0.000798	0.049
retina homeostasis (GO:0001895)	76	8	0.47	+	17.15	4.55e-08	1.02e-05
negative regulation of leukocyte apoptotic process (GO:2000107)	49	5	0.3	+	16.62	1.95e-05	0.00241
antigen processing and presentation of exogenous peptide antigen via MHC class I (GO:0042590)	80	8	0.49	+	16.29	6.58e-08	1.44e-05
antigen processing and presentation of exogenous peptide antigen via MHC class I, TAP-dependent (GO:0002479)	76	7	0.47	+	15	7.54e-07	0.000135
leukocyte cell-cell adhesion (GO:0007159)	55	5	0.34	+	14.81	3.26e-05	0.00372
positive regulation of leukocyte mediated cytotoxicity (GO:0001912)	56	5	0.34	+	14.54	3.54e-05	0.00392
antigen processing and presentation of peptide antigen via MHC class I (GO:0002474)	103	9	0.63	+	14.23	2.86e-08	6.8e-06
regulation of acute inflammatory response (GO:0002673)	46	4	0.28	+	14.17	0.000245	0.0191
regulation of granulocyte chemotaxis (GO:0071622)	46	4	0.28	+	14.17	0.000245	0.019
positive regulation of cytokine production involved in immune response (GO:0002720)	59	5	0.36	+	13.8	4.47e-05	0.00479
positive regulation of cell killing (GO:0031343)	74	6	0.45	+	13.21	9.52e-06	0.00129
regulation of leukocyte mediated cytotoxicity (GO:0001910)	78	6	0.48	+	12.53	1.26e-05	0.00164
interferon-gamma-mediated signaling pathway (GO:0060333)	72	5	0.44	+	11.31	0.000109	0.00991
cellular response to glucocorticoid stimulus (GO:0071385)	58	4	0.36	+	11.23	0.000561	0.0375
opsonization (GO:0008228)	73	5	0.45	+	11.16	0.000116	0.0104
regulation of cell killing (GO:0031341)	104	7	0.64	+	10.96	5.36e-06	0.000763
cellular response to corticosteroid stimulus (GO:0071384)	61	4	0.37	+	10.68	0.000671	0.043
positive regulation of viral life cycle (GO:1903902)	61	4	0.37	+	10.68	0.000671	0.0429
phagocytosis, engulfment (GO:0006911)	128	8	0.79	+	10.18	1.89e-06	0.000314
antigen processing and presentation of exogenous peptide antigen (GO:0002478)	176	11	1.08	+	10.18	2.07e-08	5.24e-06
antigen processing and presentation of peptide antigen (GO:0048002)	195	12	1.2	+	10.02	5.39e-09	1.59e-06
neutrophil migration (GO:1990266)	83	5	0.51	+	9.81	0.000204	0.0165
antigen processing and presentation of exogenous antigen (GO:0019884)	183	11	1.12	+	9.79	3.02e-08	7.09e-06
Fc receptor mediated stimulatory signaling pathway (GO:0002431)	137	8	0.84	+	9.51	3.05e-06	0.000477
plasma membrane invagination (GO:0099024)	137	8	0.84	+	9.51	3.05e-06	0.000473
positive regulation of production of molecular mediator of immune response (GO:0002702)	104	6	0.64	+	9.4	5.85e-05	0.00591
Fc-gamma receptor signaling pathway (GO:0038094)	139	8	0.85	+	9.38	3.38e-06	0.000509
regulation of leukocyte apoptotic process (GO:2000106)	87	5	0.53	+	9.36	0.000251	0.0194
leukocyte chemotaxis (GO:0030595)	141	8	0.87	+	9.24	3.73e-06	0.000552
phagocytosis, recognition (GO:0006910)	106	6	0.65	+	9.22	6.47e-05	0.00637
regulation of cytokine production involved in immune response (GO:0002718)	89	5	0.55	+	9.15	0.000278	0.0211
membrane invagination (GO:0010324)	144	8	0.88	+	9.05	4.33e-06	0.000628
positive regulation of lymphocyte mediated immunity (GO:0002708)	109	6	0.67	+	8.97	7.49e-05	0.00729
granulocyte migration (GO:0097530)	93	5	0.57	+	8.76	0.000337	0.0252
antigen processing and presentation (GO:0019882)	224	12	1.38	+	8.73	2.33e-08	5.82e-06
positive regulation of B cell activation (GO:0050871)	170	9	1.04	+	8.62	1.56e-06	0.000268
tissue homeostasis (GO:0001894)	191	10	1.17	+	8.53	4.43e-07	8.23e-05
immune response-regulating cell surface receptor signaling pathway involved in phagocytosis (GO:0002433)	135	7	0.83	+	8.45	2.68e-05	0.00315
Fc-gamma receptor signaling pathway involved in phagocytosis (GO:0038096)	135	7	0.83	+	8.45	2.68e-05	0.00312
regulation of B cell activation (GO:0050864)	214	11	1.31	+	8.37	1.37e-07	2.81e-05
regulation of inflammatory response to antigenic stimulus (GO:0002861)	220	11	1.35	+	8.14	1.79e-07	3.52e-05
positive regulation of leukocyte mediated immunity (GO:0002705)	141	7	0.87	+	8.09	3.5e-05	0.00393
positive regulation of reactive oxygen species metabolic process (GO:2000379)	101	5	0.62	+	8.06	0.000484	0.0336
peptide cross-linking (GO:0018149)	101	5	0.62	+	8.06	0.000484	0.0335
lymphocyte mediated immunity (GO:0002449)	264	13	1.62	+	8.02	1.53e-08	3.95e-06
myeloid leukocyte migration (GO:0097529)	122	6	0.75	+	8.01	0.000135	0.0117
cellular detoxification (GO:1990748)	105	5	0.64	+	7.76	0.000574	0.038
antigen receptor-mediated signaling pathway (GO:0050851)	296	14	1.82	+	7.7	6.77e-09	1.97e-06
negative regulation of protein binding (GO:0032091)	106	5	0.65	+	7.68	0.000598	0.0393
B cell receptor signaling pathway (GO:0050853)	128	6	0.79	+	7.64	0.000174	0.0146
positive regulation of viral process (GO:0048524)	107	5	0.66	+	7.61	0.000623	0.0404
maintenance of location in cell (GO:0051651)	108	5	0.66	+	7.54	0.000648	0.0419
positive regulation of adaptive immune response based on somatic recombination of immune receptors built from immunoglobulin superfamily domains (GO:0002824)	109	5	0.67	+	7.47	0.000675	0.0429
Fc receptor signaling pathway (GO:0038093)	240	11	1.47	+	7.47	4.1e-07	7.7e-05
regulation of lymphocyte mediated immunity (GO:0002706)	155	7	0.95	+	7.36	6.22e-05	0.0062
T cell receptor signaling pathway (GO:0050852)	180	8	1.1	+	7.24	2.05e-05	0.00252
neutrophil activation (GO:0042119)	495	22	3.04	+	7.24	7.07e-13	1.25e-09
cell chemotaxis (GO:0060326)	204	9	1.25	+	7.19	6.5e-06	0.000918
adaptive immune response based on somatic recombination of immune receptors built from immunoglobulin superfamily domains (GO:0002460)	272	12	1.67	+	7.19	1.77e-07	3.52e-05
regulation of humoral immune response (GO:0002920)	136	6	0.83	+	7.19	0.000238	0.0187
granulocyte activation (GO:0036230)	500	22	3.07	+	7.17	8.57e-13	1.37e-09
immunoglobulin mediated immune response (GO:0016064)	205	9	1.26	+	7.15	6.75e-06	0.000945
positive regulation of adaptive immune response (GO:0002821)	114	5	0.7	+	7.14	0.000819	0.0499
leukocyte degranulation (GO:0043299)	504	22	3.09	+	7.11	9.97e-13	1.45e-09
neutrophil degranulation (GO:0043312)	482	21	2.96	+	7.1	3.58e-12	3.81e-09
leukocyte mediated immunity (GO:0002443)	762	33	4.68	+	7.05	9.14e-19	7.3e-15
B cell mediated immunity (GO:0019724)	208	9	1.28	+	7.05	7.55e-06	0.00105
neutrophil activation involved in immune response (GO:0002283)	486	21	2.98	+	7.04	4.16e-12	4.15e-09
positive regulation of lymphocyte activation (GO:0051251)	373	16	2.29	+	6.99	2.03e-09	6.6e-07
cellular response to interferon-gamma (GO:0071346)	164	7	1.01	+	6.95	8.73e-05	0.00835
leukocyte migration (GO:0050900)	375	16	2.3	+	6.95	2.18e-09	6.96e-07
regulation of leukocyte mediated immunity (GO:0002703)	211	9	1.3	+	6.95	8.43e-06	0.00116
neutrophil mediated immunity (GO:0002446)	493	21	3.03	+	6.94	5.39e-12	4.53e-09
positive regulation of chemotaxis (GO:0050921)	141	6	0.87	+	6.93	0.000287	0.0216
antimicrobial humoral response (GO:0019730)	142	6	0.87	+	6.88	0.000298	0.0223
defense response to bacterium (GO:0042742)	339	14	2.08	+	6.73	3.48e-08	7.92e-06
cellular response to toxic substance (GO:0097237)	220	9	1.35	+	6.66	1.16e-05	0.00152
positive regulation of leukocyte activation (GO:0002696)	416	17	2.55	+	6.66	1.24e-09	4.49e-07
myeloid leukocyte mediated immunity (GO:0002444)	514	21	3.16	+	6.66	1.14e-11	7.94e-09
regulation of viral life cycle (GO:1903900)	147	6	0.9	+	6.65	0.000356	0.0261
myeloid cell activation involved in immune response (GO:0002275)	519	21	3.19	+	6.59	1.36e-11	8.69e-09
Fc-epsilon receptor signaling pathway (GO:0038095)	173	7	1.06	+	6.59	0.00012	0.0108
negative regulation of binding (GO:0051100)	173	7	1.06	+	6.59	0.00012	0.0107
regulation of production of molecular mediator of immune response (GO:0002700)	150	6	0.92	+	6.52	0.000395	0.028
positive regulation of immune effector process (GO:0002699)	226	9	1.39	+	6.49	1.43e-05	0.00184
phagocytosis (GO:0006909)	328	13	2.01	+	6.46	1.74e-07	3.51e-05
positive regulation of cell activation (GO:0050867)	430	17	2.64	+	6.44	2e-09	6.65e-07
negative regulation of inflammatory response to antigenic stimulus (GO:0002862)	207	8	1.27	+	6.3	5.33e-05	0.00552
regulation of leukocyte proliferation (GO:0070663)	233	9	1.43	+	6.29	1.8e-05	0.00227
cell recognition (GO:0008037)	233	9	1.43	+	6.29	1.8e-05	0.00225
regulation of viral process (GO:0050792)	209	8	1.28	+	6.24	5.69e-05	0.00578
anatomical structure homeostasis (GO:0060249)	341	13	2.09	+	6.21	2.67e-07	5.19e-05
immune response-activating cell surface receptor signaling pathway (GO:0002429)	448	17	2.75	+	6.18	3.61e-09	1.13e-06
immune response-activating signal transduction (GO:0002757)	448	17	2.75	+	6.18	3.61e-09	1.11e-06
positive regulation of T cell activation (GO:0050870)	212	8	1.3	+	6.15	6.26e-05	0.00621
myeloid leukocyte activation (GO:0002274)	583	22	3.58	+	6.15	1.55e-11	9.54e-09
receptor-mediated endocytosis (GO:0006898)	239	9	1.47	+	6.13	2.19e-05	0.00265
response to interferon-gamma (GO:0034341)	186	7	1.14	+	6.13	0.000185	0.0154
complement activation, classical pathway (GO:0006958)	161	6	0.99	+	6.07	0.000566	0.0377
leukocyte activation involved in immune response (GO:0002366)	619	23	3.8	+	6.05	6.84e-12	5.2e-09
cell activation involved in immune response (GO:0002263)	623	23	3.82	+	6.01	7.76e-12	5.63e-09
regulation of intrinsic apoptotic signaling pathway (GO:2001242)	163	6	1	+	6	0.000603	0.0393
regulation of lymphocyte proliferation (GO:0050670)	220	8	1.35	+	5.92	8.04e-05	0.00778
regulation of mononuclear cell proliferation (GO:0032944)	222	8	1.36	+	5.87	8.54e-05	0.00822
humoral immune response mediated by circulating immunoglobulin (GO:0002455)	167	6	1.03	+	5.85	0.000682	0.043
regulation of lymphocyte activation (GO:0051249)	532	19	3.27	+	5.82	1.05e-09	4e-07
response to reactive oxygen species (GO:0000302)	196	7	1.2	+	5.82	0.000252	0.0193
regulation of symbiosis, encompassing mutualism through parasitism (GO:0043903)	225	8	1.38	+	5.79	9.35e-05	0.00878
immune response-regulating cell surface receptor signaling pathway (GO:0002768)	483	17	2.97	+	5.73	1.06e-08	2.92e-06
regulation of adaptive immune response (GO:0002819)	171	6	1.05	+	5.72	0.000768	0.0475
immune response-regulating signaling pathway (GO:0002764)	486	17	2.98	+	5.7	1.16e-08	3.13e-06
positive regulation of immune response (GO:0050778)	749	26	4.6	+	5.65	1.06e-12	1.41e-09
negative regulation of immune response (GO:0050777)	346	12	2.12	+	5.65	2.04e-06	0.000336
positive regulation of leukocyte cell-cell adhesion (GO:1903039)	231	8	1.42	+	5.64	0.000111	0.0101
activation of immune response (GO:0002253)	521	18	3.2	+	5.63	4.98e-09	1.5e-06
immune effector process (GO:0002252)	1083	37	6.65	+	5.57	8.74e-18	4.65e-14
regulation of leukocyte activation (GO:0002694)	615	21	3.78	+	5.56	2.79e-10	1.23e-07
regulation of immune effector process (GO:0002697)	477	16	2.93	+	5.46	5.65e-08	1.25e-05
regulation of inflammatory response (GO:0050727)	537	18	3.3	+	5.46	7.84e-09	2.24e-06
innate immune response (GO:0045087)	777	26	4.77	+	5.45	2.36e-12	2.69e-09
regulated exocytosis (GO:0045055)	696	23	4.27	+	5.38	6.61e-11	3.2e-08
positive regulation of innate immune response (GO:0045089)	212	7	1.3	+	5.38	0.000399	0.0282
adaptive immune response (GO:0002250)	613	20	3.76	+	5.31	1.66e-09	5.63e-07
leukocyte activation (GO:0045321)	921	30	5.65	+	5.31	6.89e-14	1.37e-10
positive regulation of defense response (GO:0031349)	370	12	2.27	+	5.28	3.98e-06	0.000583
regulation of chemotaxis (GO:0050920)	218	7	1.34	+	5.23	0.000469	0.0327
regulation of cell activation (GO:0050865)	656	21	4.03	+	5.21	8.6e-10	3.35e-07
positive regulation of response to biotic stimulus (GO:0002833)	251	8	1.54	+	5.19	0.000193	0.016
positive regulation of response to external stimulus (GO:0032103)	509	16	3.12	+	5.12	1.33e-07	2.76e-05
autophagy (GO:0006914)	290	9	1.78	+	5.06	9.32e-05	0.00886
process utilizing autophagic mechanism (GO:0061919)	290	9	1.78	+	5.06	9.32e-05	0.0088
cell activation (GO:0001775)	1068	33	6.56	+	5.03	1.26e-14	3.35e-11
negative regulation of immune system process (GO:0002683)	623	19	3.82	+	4.97	1.27e-08	3.33e-06
multicellular organismal homeostasis (GO:0048871)	328	10	2.01	+	4.97	4.36e-05	0.0047
exocytosis (GO:0006887)	788	24	4.84	+	4.96	1.22e-10	5.55e-08
regulation of defense response (GO:0031347)	856	26	5.25	+	4.95	1.91e-11	1.13e-08
positive regulation of cytokine production (GO:0001819)	462	14	2.84	+	4.94	1.3e-06	0.000231
regulation of T cell activation (GO:0050863)	331	10	2.03	+	4.92	4.7e-05	0.00496
negative regulation of inflammatory response (GO:0050728)	333	10	2.04	+	4.89	4.93e-05	0.00518
regulation of immune response (GO:0050776)	1143	34	7.02	+	4.85	1.33e-14	3.04e-11
regulation of innate immune response (GO:0045088)	304	9	1.87	+	4.82	0.000132	0.0116
negative regulation of defense response (GO:0031348)	406	12	2.49	+	4.81	9.9e-06	0.00133
humoral immune response (GO:0006959)	373	11	2.29	+	4.8	2.41e-05	0.00287
T cell activation (GO:0042110)	239	7	1.47	+	4.77	0.000795	0.049
positive regulation of cell-cell adhesion (GO:0022409)	275	8	1.69	+	4.74	0.000351	0.0258
regulation of leukocyte cell-cell adhesion (GO:1903037)	317	9	1.95	+	4.62	0.000179	0.0149
defense response to other organism (GO:0098542)	970	27	5.95	+	4.53	5.05e-11	2.52e-08
positive regulation of immune system process (GO:0002684)	1091	30	6.7	+	4.48	4.6e-12	4.32e-09
regulation of response to biotic stimulus (GO:0002831)	408	11	2.5	+	4.39	5.31e-05	0.00554
immune response (GO:0006955)	1872	50	11.49	+	4.35	6.08e-20	9.71e-16
lymphocyte activation (GO:0046649)	385	10	2.36	+	4.23	0.000158	0.0135
secretion by cell (GO:0032940)	1002	26	6.15	+	4.23	5.32e-10	2.24e-07
cytokine-mediated signaling pathway (GO:0019221)	694	18	4.26	+	4.23	3.33e-07	6.41e-05
endocytosis (GO:0006897)	547	14	3.36	+	4.17	8.64e-06	0.00118
response to bacterium (GO:0009617)	709	18	4.35	+	4.14	4.51e-07	8.28e-05
regulation of response to external stimulus (GO:0032101)	1196	30	7.34	+	4.09	4.23e-11	2.18e-08
regulation of immune system process (GO:0002682)	1718	43	10.55	+	4.08	6.24e-16	1.99e-12
response to toxic substance (GO:0009636)	520	13	3.19	+	4.07	2.34e-05	0.00281
defense response (GO:0006952)	1369	34	8.4	+	4.05	1.99e-12	2.45e-09
export from cell (GO:0140352)	1049	26	6.44	+	4.04	1.37e-09	4.76e-07
regulation of apoptotic signaling pathway (GO:2001233)	406	10	2.49	+	4.01	0.000239	0.0187
regulation of cytokine production (GO:0001817)	734	18	4.51	+	3.99	7.36e-07	0.000133
positive regulation of apoptotic process (GO:0043065)	653	16	4.01	+	3.99	3.24e-06	0.000498
positive regulation of programmed cell death (GO:0043068)	659	16	4.05	+	3.96	3.63e-06	0.000542
secretion (GO:0046903)	1119	27	6.87	+	3.93	1.1e-09	4.09e-07
regulation of binding (GO:0051098)	374	9	2.3	+	3.92	0.00058	0.0382
response to biotic stimulus (GO:0009607)	1379	33	8.47	+	3.9	1.22e-11	8.08e-09
positive regulation of cell death (GO:0010942)	711	17	4.36	+	3.89	2.15e-06	0.00035
response to other organism (GO:0051707)	1345	32	8.26	+	3.88	3.12e-11	1.72e-08
response to external biotic stimulus (GO:0043207)	1347	32	8.27	+	3.87	3.24e-11	1.72e-08
regulation of cell-cell adhesion (GO:0022407)	426	10	2.62	+	3.82	0.000347	0.0257
positive regulation of cell adhesion (GO:0045785)	428	10	2.63	+	3.81	0.00036	0.0261
negative regulation of response to external stimulus (GO:0032102)	565	13	3.47	+	3.75	5.4e-05	0.00556
response to oxidative stress (GO:0006979)	393	9	2.41	+	3.73	0.000817	0.05
response to inorganic substance (GO:0010035)	545	12	3.35	+	3.59	0.000158	0.0134
inflammatory response (GO:0006954)	512	11	3.14	+	3.5	0.000367	0.0264
cellular response to cytokine stimulus (GO:0071345)	1031	22	6.33	+	3.48	3.87e-07	7.35e-05
homeostatic process (GO:0042592)	1668	35	10.24	+	3.42	8.87e-11	4.16e-08
regulation of cell adhesion (GO:0030155)	718	15	4.41	+	3.4	4.15e-05	0.00451
immune system process (GO:0002376)	2778	57	17.05	+	3.34	9.52e-18	3.8e-14
regulation of response to stress (GO:0080134)	1625	33	9.98	+	3.31	8.1e-10	3.23e-07
vesicle-mediated transport (GO:0016192)	1944	39	11.93	+	3.27	1.97e-11	1.12e-08
response to cytokine (GO:0034097)	1121	22	6.88	+	3.2	1.52e-06	0.000264
metal ion homeostasis (GO:0055065)	634	12	3.89	+	3.08	0.000603	0.0394
cell migration (GO:0016477)	957	18	5.87	+	3.06	2.65e-05	0.00313
interspecies interaction between organisms (GO:0044419)	2001	37	12.28	+	3.01	7.41e-10	3.03e-07
positive regulation of response to stimulus (GO:0048584)	2458	45	15.09	+	2.98	6.56e-12	5.24e-09
localization of cell (GO:0051674)	1078	19	6.62	+	2.87	3.72e-05	0.00409
cell motility (GO:0048870)	1078	19	6.62	+	2.87	3.72e-05	0.00406
cellular homeostasis (GO:0019725)	924	16	5.67	+	2.82	0.000196	0.0161
response to external stimulus (GO:0009605)	2477	42	15.21	+	2.76	4.8e-10	2.07e-07
membrane organization (GO:0061024)	890	15	5.46	+	2.75	0.000416	0.0292
chemical homeostasis (GO:0048878)	1131	19	6.94	+	2.74	7e-05	0.00685
positive regulation of transport (GO:0051050)	1021	17	6.27	+	2.71	0.000193	0.0159
establishment of localization in cell (GO:0051649)	2387	38	14.65	+	2.59	2.43e-08	5.96e-06
regulation of programmed cell death (GO:0043067)	1579	25	9.69	+	2.58	1.15e-05	0.00152
regulation of cell death (GO:0010941)	1706	27	10.47	+	2.58	4.82e-06	0.000693
regulation of apoptotic process (GO:0042981)	1557	24	9.56	+	2.51	2.74e-05	0.00317
response to stress (GO:0006950)	3635	56	22.31	+	2.51	4.92e-12	4.36e-09
cell surface receptor signaling pathway (GO:0007166)	2493	38	15.3	+	2.48	7.6e-08	1.64e-05
locomotion (GO:0040011)	1314	20	8.07	+	2.48	0.000166	0.014
cellular response to chemical stimulus (GO:0070887)	2961	43	18.18	+	2.37	3.19e-08	7.38e-06
cellular response to organic substance (GO:0071310)	2400	34	14.73	+	2.31	2.57e-06	0.00041
negative regulation of response to stimulus (GO:0048585)	1836	26	11.27	+	2.31	5.67e-05	0.0058
positive regulation of signal transduction (GO:0009967)	1709	24	10.49	+	2.29	0.000132	0.0116
movement of cell or subcellular component (GO:0006928)	1570	22	9.64	+	2.28	0.000282	0.0213
regulation of cell population proliferation (GO:0042127)	1656	23	10.17	+	2.26	0.000217	0.0173
cellular catabolic process (GO:0044248)	1810	24	11.11	+	2.16	0.000381	0.0271
response to organic substance (GO:0010033)	3033	40	18.62	+	2.15	1.78e-06	0.000298
regulation of response to stimulus (GO:0048583)	4403	58	27.03	+	2.15	1.3e-09	4.61e-07
cellular localization (GO:0051641)	2999	39	18.41	+	2.12	3.3e-06	0.000502
positive regulation of multicellular organismal process (GO:0051240)	1783	23	10.95	+	2.1	0.000677	0.0429
positive regulation of cell communication (GO:0010647)	1943	25	11.93	+	2.1	0.000362	0.0262
regulation of biological quality (GO:0065008)	4134	53	25.38	+	2.09	2.46e-08	5.94e-06
positive regulation of signaling (GO:0023056)	1951	25	11.98	+	2.09	0.00038	0.0272
transport (GO:0006810)	4550	55	27.93	+	1.97	1.31e-07	2.75e-05
establishment of localization (GO:0051234)	4680	56	28.73	+	1.95	1.02e-07	2.17e-05
regulation of protein metabolic process (GO:0051246)	2845	32	17.46	+	1.83	0.000662	0.0426
positive regulation of biological process (GO:0048518)	6278	70	38.54	+	1.82	9.87e-09	2.76e-06
response to chemical (GO:0042221)	4520	49	27.75	+	1.77	2.14e-05	0.00261
positive regulation of cellular process (GO:0048522)	5725	61	35.14	+	1.74	1.31e-06	0.00023
negative regulation of biological process (GO:0048519)	5541	59	34.02	+	1.73	2.73e-06	0.000432
localization (GO:0051179)	5802	61	35.62	+	1.71	2.35e-06	0.000379
signal transduction (GO:0007165)	5146	53	31.59	+	1.68	3.32e-05	0.00376
negative regulation of cellular process (GO:0048523)	4888	49	30.01	+	1.63	0.000215	0.0172
response to stimulus (GO:0050896)	8572	85	52.62	+	1.62	1.19e-08	3.15e-06
cell communication (GO:0007154)	5610	55	34.44	+	1.6	0.000124	0.011
cellular response to stimulus (GO:0051716)	6801	66	41.75	+	1.58	1.1e-05	0.00147
signaling (GO:0023052)	5504	53	33.79	+	1.57	0.000261	0.0199
cellular metabolic process (GO:0044237)	7742	71	47.53	+	1.49	3.07e-05	0.00352
metabolic process (GO:0008152)	8492	74	52.13	+	1.42	0.000132	0.0116
biological regulation (GO:0065007)	12525	96	76.89	+	1.25	0.000531	0.0362
cellular process (GO:0009987)	15458	112	94.89	+	1.18	0.000342	0.0254
biological_process (GO:0008150)	17810	123	109.33	+	1.13	0.000203	0.0166
Unclassified (UNCLASSIFIED)	3041	5	18.67	-	0.27	0.000203	0.0165

## Sheet: CD4+ T-ASYM
Analysis Type:	PANTHER Overrepresentation Test (Released 20200407)
Annotation Version and Release Date:	GO Ontology database DOI: 10.5281/zenodo.3727280 Released 2020-03-23
Analyzed List:	upload_1 (Homo sapiens)
Reference List:	Homo sapiens (all genes in database)
Test Type:	FISHER
Correction:	FDR
GO biological process complete	Homo sapiens - REFLIST (20851)	upload_1 (365)	upload_1 (expected)	upload_1 (over/under)	upload_1 (fold Enrichment)	upload_1 (raw P-value)	upload_1 (FDR)
negative regulation of osteoclast proliferation (GO:0090291)	2	2	0.04	+	57.13	0.00173	0.0486
negative regulation of cardiac muscle tissue regeneration (GO:1905179)	2	2	0.04	+	57.13	0.00173	0.0486
regulation of cardiac muscle tissue regeneration (GO:1905178)	2	2	0.04	+	57.13	0.00173	0.0485
negative regulation of polynucleotide adenylyltransferase activity (GO:1904246)	2	2	0.04	+	57.13	0.00173	0.0484
heat acclimation (GO:0010286)	5	3	0.09	+	34.28	0.000265	0.0106
cellular heat acclimation (GO:0070370)	5	3	0.09	+	34.28	0.000265	0.0106
negative regulation of interleukin-2 biosynthetic process (GO:0045085)	6	3	0.11	+	28.56	0.000393	0.0147
regulation of nucleotide-binding oligomerization domain containing 2 signaling pathway (GO:0070432)	6	3	0.11	+	28.56	0.000393	0.0146
regulation of nucleotide-binding oligomerization domain containing signaling pathway (GO:0070424)	10	5	0.18	+	28.56	3.82e-06	0.000303
granzyme-mediated apoptotic signaling pathway (GO:0008626)	6	3	0.11	+	28.56	0.000393	0.0146
positive regulation of tau-protein kinase activity (GO:1902949)	7	3	0.12	+	24.48	0.000554	0.0195
regulation of tau-protein kinase activity (GO:1902947)	13	5	0.23	+	21.97	1.04e-05	0.000692
positive regulation of B cell receptor signaling pathway (GO:0050861)	8	3	0.14	+	21.42	0.000752	0.0248
regulation of chronic inflammatory response (GO:0002676)	9	3	0.16	+	19.04	0.00099	0.0312
positive regulation of interleukin-1 biosynthetic process (GO:0045362)	9	3	0.16	+	19.04	0.00099	0.0312
regulation of interleukin-1 biosynthetic process (GO:0045360)	9	3	0.16	+	19.04	0.00099	0.0311
positive regulation of interleukin-1 beta biosynthetic process (GO:0050725)	9	3	0.16	+	19.04	0.00099	0.031
regulation of interleukin-1 beta biosynthetic process (GO:0050722)	9	3	0.16	+	19.04	0.00099	0.031
positive regulation of nuclear-transcribed mRNA catabolic process, deadenylation-dependent decay (GO:1900153)	19	6	0.33	+	18.04	3.34e-06	0.000275
positive regulation of nuclear-transcribed mRNA poly(A) tail shortening (GO:0060213)	13	4	0.23	+	17.58	0.000172	0.00735
regulation of vascular wound healing (GO:0061043)	10	3	0.18	+	17.14	0.00127	0.038
regulation of nuclear-transcribed mRNA catabolic process, deadenylation-dependent decay (GO:1900151)	21	6	0.37	+	16.32	5.43e-06	0.000412
3'-UTR-mediated mRNA destabilization (GO:0061158)	18	5	0.32	+	15.87	3.82e-05	0.00204
regulation of removal of superoxide radicals (GO:2000121)	11	3	0.19	+	15.58	0.0016	0.0458
negative regulation of inclusion body assembly (GO:0090084)	11	3	0.19	+	15.58	0.0016	0.0457
positive regulation of hormone biosynthetic process (GO:0046886)	11	3	0.19	+	15.58	0.0016	0.0456
regulation of nuclear-transcribed mRNA poly(A) tail shortening (GO:0060211)	15	4	0.26	+	15.23	0.000272	0.0108
chaperone cofactor-dependent protein refolding (GO:0051085)	32	8	0.56	+	14.28	3.38e-07	3.72e-05
cellular response to arsenic-containing substance (GO:0071243)	21	5	0.37	+	13.6	7.16e-05	0.00346
G1 phase (GO:0051318)	21	5	0.37	+	13.6	7.16e-05	0.00345
mitotic G1 phase (GO:0000080)	21	5	0.37	+	13.6	7.16e-05	0.00344
mitotic cell cycle arrest (GO:0071850)	17	4	0.3	+	13.44	0.000409	0.0151
positive regulation by host of viral transcription (GO:0043923)	17	4	0.3	+	13.44	0.000409	0.0151
regulation of inclusion body assembly (GO:0090083)	18	4	0.32	+	12.69	0.000493	0.0179
'de novo' posttranslational protein folding (GO:0051084)	38	8	0.67	+	12.03	1.05e-06	9.67e-05
'de novo' protein folding (GO:0006458)	42	8	0.74	+	10.88	2.03e-06	0.000179
mRNA destabilization (GO:0061157)	32	6	0.56	+	10.71	4.31e-05	0.00227
positive regulation of mRNA catabolic process (GO:0061014)	50	9	0.88	+	10.28	7.04e-07	6.86e-05
negative regulation of cAMP-mediated signaling (GO:0043951)	23	4	0.4	+	9.93	0.00111	0.0341
positive regulation of antigen receptor-mediated signaling pathway (GO:0050857)	23	4	0.4	+	9.93	0.00111	0.0341
RNA destabilization (GO:0050779)	35	6	0.61	+	9.79	6.73e-05	0.00329
response to arsenic-containing substance (GO:0046685)	35	6	0.61	+	9.79	6.73e-05	0.00328
negative regulation of interleukin-2 production (GO:0032703)	24	4	0.42	+	9.52	0.00127	0.038
positive regulation of cyclin-dependent protein kinase activity (GO:1904031)	36	6	0.63	+	9.52	7.74e-05	0.00365
negative regulation of lymphocyte apoptotic process (GO:0070229)	31	5	0.54	+	9.21	0.000357	0.0135
regulation of B cell receptor signaling pathway (GO:0050855)	26	4	0.46	+	8.79	0.00166	0.0469
chaperone-mediated protein folding (GO:0061077)	59	9	1.03	+	8.71	2.41e-06	0.000207
regulation of CD4-positive, alpha-beta T cell differentiation (GO:0043370)	46	7	0.81	+	8.69	3.29e-05	0.0018
skeletal muscle cell differentiation (GO:0035914)	53	8	0.93	+	8.62	9.45e-06	0.000639
positive regulation of CD4-positive, alpha-beta T cell activation (GO:2000516)	34	5	0.6	+	8.4	0.000522	0.0187
positive regulation of mRNA metabolic process (GO:1903313)	82	12	1.44	+	8.36	7.56e-08	1.07e-05
positive regulation of alpha-beta T cell activation (GO:0046635)	62	9	1.09	+	8.29	3.48e-06	0.000284
positive regulation of telomerase activity (GO:0051973)	36	5	0.63	+	7.93	0.000661	0.0225
protein refolding (GO:0042026)	36	5	0.63	+	7.93	0.000661	0.0224
cellular response to heat (GO:0034605)	66	9	1.16	+	7.79	5.53e-06	0.000416
negative regulation of osteoblast differentiation (GO:0045668)	44	6	0.77	+	7.79	0.000209	0.00868
positive regulation of RNA splicing (GO:0033120)	37	5	0.65	+	7.72	0.000739	0.0246
regulation of CD4-positive, alpha-beta T cell activation (GO:2000514)	60	8	1.05	+	7.62	2.14e-05	0.00125
modulation by host of symbiont process (GO:0051851)	60	8	1.05	+	7.62	2.14e-05	0.00124
positive regulation of lymphocyte migration (GO:2000403)	38	5	0.67	+	7.52	0.000825	0.0269
positive regulation of alpha-beta T cell differentiation (GO:0046638)	46	6	0.81	+	7.45	0.00026	0.0105
regulation of alpha-beta T cell differentiation (GO:0046637)	62	8	1.09	+	7.37	2.65e-05	0.00147
cellular response to cadmium ion (GO:0071276)	39	5	0.68	+	7.32	0.000918	0.0295
positive regulation of response to endoplasmic reticulum stress (GO:1905898)	39	5	0.68	+	7.32	0.000918	0.0294
cellular response to glucose starvation (GO:0042149)	39	5	0.68	+	7.32	0.000918	0.0294
regulation of alpha-beta T cell activation (GO:0046634)	95	12	1.66	+	7.22	3.21e-07	3.58e-05
regulation of lymphocyte apoptotic process (GO:0070228)	56	7	0.98	+	7.14	0.000102	0.00466
DNA replication-independent nucleosome organization (GO:0034724)	40	5	0.7	+	7.14	0.00102	0.0317
mitochondrial electron transport, NADH to ubiquinone (GO:0006120)	49	6	0.86	+	7	0.000354	0.0135
regulation of DNA-templated transcription, initiation (GO:2000142)	42	5	0.74	+	6.8	0.00124	0.0374
positive regulation of B cell proliferation (GO:0030890)	42	5	0.74	+	6.8	0.00124	0.0374
positive regulation of nitric oxide biosynthetic process (GO:0045429)	43	5	0.75	+	6.64	0.00137	0.0401
positive regulation of DNA biosynthetic process (GO:2000573)	70	8	1.23	+	6.53	5.84e-05	0.0029
cellular response to antibiotic (GO:0071236)	123	14	2.15	+	6.5	1.09e-07	1.47e-05
negative regulation of T cell differentiation (GO:0045581)	44	5	0.77	+	6.49	0.0015	0.0434
positive regulation of nitric oxide metabolic process (GO:1904407)	44	5	0.77	+	6.49	0.0015	0.0433
negative regulation of stress-activated MAPK cascade (GO:0032873)	46	5	0.81	+	6.21	0.0018	0.0499
negative regulation of stress-activated protein kinase signaling cascade (GO:0070303)	46	5	0.81	+	6.21	0.0018	0.0498
regulation of viral transcription (GO:0046782)	65	7	1.14	+	6.15	0.000238	0.00965
response to cadmium ion (GO:0046686)	66	7	1.16	+	6.06	0.000259	0.0105
regulation of tumor necrosis factor-mediated signaling pathway (GO:0010803)	57	6	1	+	6.01	0.00074	0.0246
negative regulation of cytokine secretion (GO:0050710)	68	7	1.19	+	5.88	0.000306	0.012
regulation of mRNA splicing, via spliceosome (GO:0048024)	107	11	1.87	+	5.87	6.22e-06	0.000454
interaction with symbiont (GO:0051702)	88	9	1.54	+	5.84	4.51e-05	0.00236
mitochondrial ATP synthesis coupled electron transport (GO:0042775)	88	9	1.54	+	5.84	4.51e-05	0.00235
response to heat (GO:0009408)	108	11	1.89	+	5.82	6.75e-06	0.000483
regulation of alternative mRNA splicing, via spliceosome (GO:0000381)	69	7	1.21	+	5.8	0.000332	0.0128
regulation of cellular response to heat (GO:1900034)	79	8	1.38	+	5.78	0.000127	0.00564
ATP synthesis coupled electron transport (GO:0042773)	89	9	1.56	+	5.78	4.9e-05	0.00251
positive regulation of T cell differentiation (GO:0045582)	90	9	1.58	+	5.71	5.31e-05	0.00269
regulation of nitric oxide biosynthetic process (GO:0045428)	60	6	1.05	+	5.71	0.000948	0.0302
response to cAMP (GO:0051591)	101	10	1.77	+	5.66	2.22e-05	0.00128
regulation of translational initiation (GO:0006446)	81	8	1.42	+	5.64	0.000149	0.00653
regulation of telomere maintenance (GO:0032204)	82	8	1.44	+	5.57	0.000161	0.00698
regulation of DNA biosynthetic process (GO:2000278)	113	11	1.98	+	5.56	1e-05	0.000673
regulation of mRNA processing (GO:0050684)	146	14	2.56	+	5.48	7.4e-07	7.07e-05
regulation of telomere maintenance via telomere lengthening (GO:1904356)	63	6	1.1	+	5.44	0.0012	0.0364
respiratory electron transport chain (GO:0022904)	108	10	1.89	+	5.29	3.77e-05	0.00202
oxidative phosphorylation (GO:0006119)	119	11	2.08	+	5.28	1.57e-05	0.000962
response to hydrogen peroxide (GO:0042542)	119	11	2.08	+	5.28	1.57e-05	0.000959
NADH dehydrogenase complex assembly (GO:0010257)	65	6	1.14	+	5.27	0.00139	0.0407
mitochondrial respiratory chain complex I assembly (GO:0032981)	65	6	1.14	+	5.27	0.00139	0.0407
S phase (GO:0051320)	65	6	1.14	+	5.27	0.00139	0.0406
mitotic S phase (GO:0000084)	65	6	1.14	+	5.27	0.00139	0.0405
negative regulation of MAP kinase activity (GO:0043407)	76	7	1.33	+	5.26	0.00057	0.0198
negative regulation of ossification (GO:0030279)	77	7	1.35	+	5.19	0.000613	0.0211
alpha-beta T cell activation (GO:0046631)	66	6	1.16	+	5.19	0.0015	0.0433
response to unfolded protein (GO:0006986)	167	15	2.92	+	5.13	6.43e-07	6.37e-05
regulation of RNA splicing (GO:0043484)	145	13	2.54	+	5.12	3.66e-06	0.000295
modulation of process of other organism involved in symbiotic interaction (GO:0051817)	112	10	1.96	+	5.1	5.02e-05	0.00257
positive regulation of lymphocyte differentiation (GO:0045621)	101	9	1.77	+	5.09	0.000121	0.00541
mitotic interphase (GO:0051329)	79	7	1.38	+	5.06	0.000706	0.0237
interphase (GO:0051325)	79	7	1.38	+	5.06	0.000706	0.0237
regulation of defense response to virus (GO:0050688)	79	7	1.38	+	5.06	0.000706	0.0236
negative regulation of protein serine/threonine kinase activity (GO:0071901)	136	12	2.38	+	5.04	1.01e-05	0.000672
regulation of mRNA metabolic process (GO:1903311)	335	29	5.86	+	4.95	8.24e-12	3.29e-09
regulation of cyclin-dependent protein kinase activity (GO:1904029)	104	9	1.82	+	4.94	0.000148	0.0065
cellular response to UV (GO:0034644)	81	7	1.42	+	4.94	0.00081	0.0265
positive regulation of hemopoiesis (GO:1903708)	197	17	3.45	+	4.93	1.96e-07	2.42e-05
response to topologically incorrect protein (GO:0035966)	189	16	3.31	+	4.84	5.68e-07	5.67e-05
positive regulation of leukocyte differentiation (GO:1902107)	154	13	2.7	+	4.82	6.74e-06	0.000484
regulation of transcription from RNA polymerase II promoter in response to stress (GO:0043618)	120	10	2.1	+	4.76	8.59e-05	0.00402
regulation of mRNA catabolic process (GO:0061013)	204	17	3.57	+	4.76	3.1e-07	3.53e-05
cell cycle arrest (GO:0007050)	146	12	2.56	+	4.7	1.95e-05	0.00115
positive regulation of myeloid cell differentiation (GO:0045639)	98	8	1.72	+	4.66	0.000495	0.0179
regulation of interleukin-1 beta production (GO:0032651)	86	7	1.51	+	4.65	0.00112	0.0344
regulation of cytokine biosynthetic process (GO:0042035)	111	9	1.94	+	4.63	0.000234	0.00955
mitochondrial respiratory chain complex assembly (GO:0033108)	99	8	1.73	+	4.62	0.000528	0.0188
positive regulation of neuron death (GO:1901216)	99	8	1.73	+	4.62	0.000528	0.0188
extrinsic apoptotic signaling pathway (GO:0097191)	99	8	1.73	+	4.62	0.000528	0.0188
regulation of leukocyte apoptotic process (GO:2000106)	87	7	1.52	+	4.6	0.0012	0.0364
mitotic DNA damage checkpoint (GO:0044773)	100	8	1.75	+	4.57	0.000561	0.0197
regulation of cyclin-dependent protein serine/threonine kinase activity (GO:0000079)	100	8	1.75	+	4.57	0.000561	0.0197
intrinsic apoptotic signaling pathway (GO:0097193)	150	12	2.63	+	4.57	2.5e-05	0.00141
regulation of cytokine-mediated signaling pathway (GO:0001959)	163	13	2.85	+	4.56	1.19e-05	0.000766
T cell differentiation (GO:0030217)	138	11	2.42	+	4.55	5.59e-05	0.0028
regulation of steroid biosynthetic process (GO:0050810)	88	7	1.54	+	4.54	0.00127	0.0379
response to temperature stimulus (GO:0009266)	176	14	3.08	+	4.54	5.67e-06	0.000421
regulation of DNA-templated transcription in response to stress (GO:0043620)	126	10	2.21	+	4.53	0.000125	0.00557
positive regulation of cellular catabolic process (GO:0031331)	378	30	6.62	+	4.53	2.65e-11	8.99e-09
response to antibiotic (GO:0046677)	315	25	5.51	+	4.53	1.26e-09	2.52e-07
positive regulation of reactive oxygen species metabolic process (GO:2000379)	101	8	1.77	+	4.52	0.000597	0.0207
regulation of lymphocyte differentiation (GO:0045619)	177	14	3.1	+	4.52	6.02e-06	0.000441
cellular response to chemokine (GO:1990869)	89	7	1.56	+	4.49	0.00135	0.0398
response to chemokine (GO:1990868)	89	7	1.56	+	4.49	0.00135	0.0398
regulation of osteoblast differentiation (GO:0045667)	115	9	2.01	+	4.47	0.000299	0.0117
response to mechanical stimulus (GO:0009612)	218	17	3.82	+	4.45	7.35e-07	7.07e-05
negative regulation of protein kinase activity (GO:0006469)	232	18	4.06	+	4.43	3.71e-07	3.98e-05
modulation of process of other organism (GO:0035821)	129	10	2.26	+	4.43	0.00015	0.00652
regulation of mRNA stability (GO:0043488)	182	14	3.19	+	4.39	8.11e-06	0.00057
negative regulation of hemopoiesis (GO:1903707)	143	11	2.5	+	4.39	7.54e-05	0.00358
skeletal muscle tissue development (GO:0007519)	130	10	2.28	+	4.39	0.000159	0.0069
regulation of myeloid cell differentiation (GO:0045637)	236	18	4.13	+	4.36	4.69e-07	4.86e-05
regulation of ossification (GO:0030278)	197	15	3.45	+	4.35	4.34e-06	0.000341
negative regulation of transferase activity (GO:0051348)	291	22	5.09	+	4.32	2.86e-08	4.43e-06
negative regulation of kinase activity (GO:0033673)	252	19	4.41	+	4.31	2.65e-07	3.07e-05
regulation of reactive oxygen species biosynthetic process (GO:1903426)	93	7	1.63	+	4.3	0.00171	0.0483
response to glucocorticoid (GO:0051384)	147	11	2.57	+	4.27	9.5e-05	0.00437
regulation of response to cytokine stimulus (GO:0060759)	174	13	3.05	+	4.27	2.27e-05	0.0013
electron transport chain (GO:0022900)	175	13	3.06	+	4.24	2.4e-05	0.00136
mitotic DNA integrity checkpoint (GO:0044774)	108	8	1.89	+	4.23	0.0009	0.029
regulation of leukocyte differentiation (GO:1902105)	284	21	4.97	+	4.22	8.43e-08	1.18e-05
regulation of T cell differentiation (GO:0045580)	149	11	2.61	+	4.22	0.000106	0.00482
regulation of myeloid leukocyte differentiation (GO:0002761)	122	9	2.14	+	4.21	0.000448	0.0165
positive regulation of catabolic process (GO:0009896)	448	33	7.84	+	4.21	1.66e-11	5.89e-09
positive regulation of leukocyte cell-cell adhesion (GO:1903039)	231	17	4.04	+	4.2	1.55e-06	0.000139
regulation of smooth muscle cell proliferation (GO:0048660)	136	10	2.38	+	4.2	0.000224	0.00922
negative regulation of translation (GO:0017148)	136	10	2.38	+	4.2	0.000224	0.0092
regulation of RNA stability (GO:0043487)	191	14	3.34	+	4.19	1.35e-05	0.000846
mitochondrial membrane organization (GO:0007006)	137	10	2.4	+	4.17	0.000237	0.00965
apoptotic signaling pathway (GO:0097190)	288	21	5.04	+	4.17	1.05e-07	1.43e-05
regulation of hemopoiesis (GO:1903706)	468	34	8.19	+	4.15	1.15e-11	4.16e-09
myeloid leukocyte differentiation (GO:0002573)	124	9	2.17	+	4.15	0.000501	0.018
negative regulation of DNA metabolic process (GO:0051053)	125	9	2.19	+	4.11	0.000529	0.0188
skeletal muscle organ development (GO:0060538)	139	10	2.43	+	4.11	0.000264	0.0106
positive regulation of T cell activation (GO:0050870)	212	15	3.71	+	4.04	9.92e-06	0.000668
negative regulation of protein phosphorylation (GO:0001933)	410	29	7.18	+	4.04	7.15e-10	1.56e-07
response to organophosphorus (GO:0046683)	142	10	2.49	+	4.02	0.00031	0.0121
regulation of DNA binding (GO:0051101)	128	9	2.24	+	4.02	0.000621	0.0213
myeloid cell differentiation (GO:0030099)	228	16	3.99	+	4.01	5.55e-06	0.000416
positive regulation of protein catabolic process (GO:0045732)	229	16	4.01	+	3.99	5.84e-06	0.000432
regulation of epithelial cell differentiation (GO:0030856)	144	10	2.52	+	3.97	0.000344	0.0132
positive regulation of epithelial cell migration (GO:0010634)	146	10	2.56	+	3.91	0.000382	0.0143
response to fibroblast growth factor (GO:0071774)	117	8	2.05	+	3.91	0.00146	0.0423
cellular response to interleukin-1 (GO:0071347)	176	12	3.08	+	3.89	0.000106	0.00483
ATP metabolic process (GO:0046034)	207	14	3.62	+	3.86	3.13e-05	0.00172
regulation of protein modification by small protein conjugation or removal (GO:1903320)	237	16	4.15	+	3.86	8.77e-06	0.000603
regulation of fat cell differentiation (GO:0045598)	134	9	2.35	+	3.84	0.000845	0.0274
response to corticosteroid (GO:0031960)	164	11	2.87	+	3.83	0.000234	0.00957
regulation of viral process (GO:0050792)	209	14	3.66	+	3.83	3.45e-05	0.00188
protein folding (GO:0006457)	224	15	3.92	+	3.83	1.83e-05	0.0011
negative regulation of phosphorylation (GO:0042326)	450	30	7.88	+	3.81	1.33e-09	2.6e-07
response to reactive oxygen species (GO:0000302)	196	13	3.43	+	3.79	7.19e-05	0.00345
regulation of leukocyte cell-cell adhesion (GO:1903037)	317	21	5.55	+	3.78	4.67e-07	4.87e-05
signal transduction by p53 class mediator (GO:0072331)	121	8	2.12	+	3.78	0.00178	0.0495
response to virus (GO:0009615)	288	19	5.04	+	3.77	1.75e-06	0.000156
negative regulation of DNA-binding transcription factor activity (GO:0043433)	167	11	2.92	+	3.76	0.000271	0.0108
negative regulation of cellular amide metabolic process (GO:0034249)	153	10	2.68	+	3.73	0.00054	0.0191
cellular response to tumor necrosis factor (GO:0071356)	245	16	4.29	+	3.73	1.29e-05	0.00082
positive regulation of DNA metabolic process (GO:0051054)	200	13	3.5	+	3.71	8.72e-05	0.00407
negative regulation of MAPK cascade (GO:0043409)	170	11	2.98	+	3.7	0.000313	0.0122
response to ketone (GO:1901654)	201	13	3.52	+	3.69	9.14e-05	0.00424
response to interleukin-1 (GO:0070555)	201	13	3.52	+	3.69	9.14e-05	0.00423
regulation of reactive oxygen species metabolic process (GO:2000377)	186	12	3.26	+	3.69	0.000173	0.00738
cellular response to starvation (GO:0009267)	186	12	3.26	+	3.69	0.000173	0.00736
regulation of adaptive immune response (GO:0002819)	171	11	2.99	+	3.67	0.000328	0.0127
protein-DNA complex assembly (GO:0065004)	204	13	3.57	+	3.64	0.000105	0.0048
response to purine-containing compound (GO:0014074)	157	10	2.75	+	3.64	0.000652	0.0222
response to UV (GO:0009411)	142	9	2.49	+	3.62	0.00124	0.0374
regulation of DNA metabolic process (GO:0051052)	363	23	6.35	+	3.62	2.77e-07	3.18e-05
regulation of extrinsic apoptotic signaling pathway (GO:2001236)	158	10	2.77	+	3.62	0.000683	0.0231
cellular respiration (GO:0045333)	158	10	2.77	+	3.62	0.000683	0.023
regulation of ubiquitin-dependent protein catabolic process (GO:2000058)	159	10	2.78	+	3.59	0.000715	0.0239
regulation of protein ubiquitination (GO:0031396)	207	13	3.62	+	3.59	0.000121	0.00539
response to tumor necrosis factor (GO:0034612)	271	17	4.74	+	3.58	1.14e-05	0.000741
negative regulation of protein modification process (GO:0031400)	606	38	10.61	+	3.58	4.03e-11	1.29e-08
regulation of symbiosis, encompassing mutualism through parasitism (GO:0043903)	225	14	3.94	+	3.55	7.32e-05	0.00349
positive regulation of cell-cell adhesion (GO:0022409)	275	17	4.81	+	3.53	1.37e-05	0.000852
negative regulation of phosphate metabolic process (GO:0045936)	569	35	9.96	+	3.51	4.05e-10	1.01e-07
negative regulation of phosphorus metabolic process (GO:0010563)	570	35	9.98	+	3.51	4.23e-10	1.02e-07
positive regulation of cellular protein catabolic process (GO:1903364)	147	9	2.57	+	3.5	0.00156	0.0448
negative regulation of cytokine production (GO:0001818)	278	17	4.87	+	3.49	1.56e-05	0.000957
response to starvation (GO:0042594)	230	14	4.03	+	3.48	9.13e-05	0.00425
protein-DNA complex subunit organization (GO:0071824)	248	15	4.34	+	3.46	5.52e-05	0.00277
mRNA splicing, via spliceosome (GO:0000398)	299	18	5.23	+	3.44	1.07e-05	0.000706
RNA splicing, via transesterification reactions with bulged adenosine as nucleophile (GO:0000377)	299	18	5.23	+	3.44	1.07e-05	0.000703
negative regulation of growth (GO:0045926)	250	15	4.38	+	3.43	6.02e-05	0.00296
RNA splicing, via transesterification reactions (GO:0000375)	302	18	5.29	+	3.4	1.22e-05	0.000779
negative regulation of cell growth (GO:0030308)	187	11	3.27	+	3.36	0.000666	0.0226
lymphocyte differentiation (GO:0030098)	240	14	4.2	+	3.33	0.000139	0.00615
leukocyte differentiation (GO:0002521)	345	20	6.04	+	3.31	5.94e-06	0.000437
regulation of epithelial cell migration (GO:0010632)	226	13	3.96	+	3.29	0.000272	0.0108
transcription by RNA polymerase II (GO:0006366)	505	29	8.84	+	3.28	5.65e-08	8.42e-06
regulation of T cell activation (GO:0050863)	331	19	5.79	+	3.28	1.16e-05	0.000749
cellular response to external stimulus (GO:0071496)	369	21	6.46	+	3.25	4.56e-06	0.000355
positive regulation of lymphocyte activation (GO:0051251)	373	21	6.53	+	3.22	5.34e-06	0.000408
negative regulation of apoptotic signaling pathway (GO:2001234)	231	13	4.04	+	3.21	0.000333	0.0128
regulation of translation (GO:0006417)	374	21	6.55	+	3.21	5.55e-06	0.000414
cellular response to metal ion (GO:0071248)	196	11	3.43	+	3.21	0.00096	0.0305
regulation of B cell activation (GO:0050864)	214	12	3.75	+	3.2	0.000576	0.02
cell cycle phase transition (GO:0044770)	286	16	5.01	+	3.2	7.55e-05	0.00357
regulation of leukocyte proliferation (GO:0070663)	233	13	4.08	+	3.19	0.00036	0.0136
response to steroid hormone (GO:0048545)	329	18	5.76	+	3.13	3.58e-05	0.00193
regulation of lymphocyte activation (GO:0051249)	532	29	9.31	+	3.11	1.61e-07	2.1e-05
T cell activation (GO:0042110)	239	13	4.18	+	3.11	0.000452	0.0166
regulation of cell growth (GO:0001558)	424	23	7.42	+	3.1	3.42e-06	0.00028
defense response to virus (GO:0051607)	203	11	3.55	+	3.1	0.00126	0.0377
cellular response to extracellular stimulus (GO:0031668)	296	16	5.18	+	3.09	0.00011	0.00497
regulation of cell-cell adhesion (GO:0022407)	426	23	7.46	+	3.08	3.69e-06	0.000296
mitotic cell cycle phase transition (GO:0044772)	278	15	4.87	+	3.08	0.000183	0.00773
response to toxic substance (GO:0009636)	520	28	9.1	+	3.08	3.35e-07	3.71e-05
regulation of cellular amide metabolic process (GO:0034248)	428	23	7.49	+	3.07	3.97e-06	0.000314
mitochondrion organization (GO:0007005)	449	24	7.86	+	3.05	2.66e-06	0.000222
regulation of I-kappaB kinase/NF-kappaB signaling (GO:0043122)	245	13	4.29	+	3.03	0.000564	0.0197
response to alcohol (GO:0097305)	245	13	4.29	+	3.03	0.000564	0.0197
ossification (GO:0001503)	264	14	4.62	+	3.03	0.000352	0.0134
regulation of cellular catabolic process (GO:0031329)	850	45	14.88	+	3.02	1.18e-10	3.36e-08
response to lipopolysaccharide (GO:0032496)	323	17	5.65	+	3.01	9.22e-05	0.00426
energy derivation by oxidation of organic compounds (GO:0015980)	228	12	3.99	+	3.01	0.000974	0.0308
hemopoiesis (GO:0030097)	574	30	10.05	+	2.99	2.3e-07	2.74e-05
cellular response to chemical stress (GO:0062197)	289	15	5.06	+	2.97	0.000272	0.0108
posttranscriptional regulation of gene expression (GO:0010608)	545	28	9.54	+	2.93	8.15e-07	7.74e-05
regulation of catabolic process (GO:0009894)	1015	52	17.77	+	2.93	1.13e-11	4.21e-09
cellular response to drug (GO:0035690)	411	21	7.19	+	2.92	2.14e-05	0.00124
negative regulation of intracellular signal transduction (GO:1902532)	509	26	8.91	+	2.92	2.25e-06	0.000196
negative regulation of cell cycle (GO:0045786)	573	29	10.03	+	2.89	6.89e-07	6.79e-05
positive regulation of leukocyte activation (GO:0002696)	416	21	7.28	+	2.88	2.53e-05	0.00142
regulation of DNA-binding transcription factor activity (GO:0051090)	436	22	7.63	+	2.88	1.64e-05	0.000994
regulation of vasculature development (GO:1901342)	337	17	5.9	+	2.88	0.00015	0.00653
positive regulation of nucleobase-containing compound metabolic process (GO:0045935)	1914	96	33.5	+	2.87	6.6e-21	7.53e-18
RNA splicing (GO:0008380)	400	20	7	+	2.86	4.48e-05	0.00234
response to molecule of bacterial origin (GO:0002237)	340	17	5.95	+	2.86	0.000166	0.00715
symbiotic process (GO:0044403)	883	44	15.46	+	2.85	1.17e-09	2.39e-07
negative regulation of cell adhesion (GO:0007162)	281	14	4.92	+	2.85	0.000635	0.0217
regulation of protein catabolic process (GO:0042176)	402	20	7.04	+	2.84	4.79e-05	0.00246
regulation of epithelial cell proliferation (GO:0050678)	343	17	6	+	2.83	0.000183	0.00774
response to inorganic substance (GO:0010035)	545	27	9.54	+	2.83	2.47e-06	0.000211
negative regulation of cellular protein metabolic process (GO:0032269)	1051	52	18.4	+	2.83	3.83e-11	1.25e-08
positive regulation of proteolysis (GO:0045862)	364	18	6.37	+	2.82	0.000122	0.00545
cellular response to oxidative stress (GO:0034599)	243	12	4.25	+	2.82	0.00163	0.0464
regulation of apoptotic signaling pathway (GO:2001233)	406	20	7.11	+	2.81	5.45e-05	0.00275
positive regulation of RNA metabolic process (GO:0051254)	1748	86	30.6	+	2.81	4.05e-18	3.23e-15
DNA-templated transcription, initiation (GO:0006352)	244	12	4.27	+	2.81	0.00169	0.0476
cellular response to nutrient levels (GO:0031669)	265	13	4.64	+	2.8	0.00112	0.0345
regulation of cysteine-type endopeptidase activity (GO:2000116)	245	12	4.29	+	2.8	0.00174	0.0485
positive regulation of cell activation (GO:0050867)	430	21	7.53	+	2.79	4.01e-05	0.00213
RNA biosynthetic process (GO:0032774)	676	33	11.83	+	2.79	2.5e-07	2.96e-05
negative regulation of apoptotic process (GO:0043066)	904	44	15.82	+	2.78	2.32e-09	4.35e-07
immune system development (GO:0002520)	659	32	11.54	+	2.77	4.29e-07	4.53e-05
DNA conformation change (GO:0071103)	289	14	5.06	+	2.77	0.000824	0.0269
negative regulation of mitotic cell cycle (GO:0045930)	310	15	5.43	+	2.76	0.000549	0.0194
transcription, DNA-templated (GO:0006351)	663	32	11.61	+	2.76	4.86e-07	5.01e-05
hematopoietic or lymphoid organ development (GO:0048534)	622	30	10.89	+	2.76	1.14e-06	0.000105
mRNA processing (GO:0006397)	477	23	8.35	+	2.75	2.09e-05	0.00123
nucleic acid-templated transcription (GO:0097659)	664	32	11.62	+	2.75	5.02e-07	5.13e-05
viral process (GO:0016032)	791	38	13.85	+	2.74	4.33e-08	6.59e-06
positive regulation of cellular component movement (GO:0051272)	563	27	9.86	+	2.74	4.39e-06	0.000344
positive regulation of cell migration (GO:0030335)	522	25	9.14	+	2.74	1.02e-05	0.000679
positive regulation of cell death (GO:0010942)	711	34	12.45	+	2.73	2.58e-07	3.02e-05
negative regulation of programmed cell death (GO:0043069)	921	44	16.12	+	2.73	3.97e-09	6.96e-07
regulation of cell adhesion (GO:0030155)	718	34	12.57	+	2.71	3.2e-07	3.59e-05
regulation of protein stability (GO:0031647)	296	14	5.18	+	2.7	0.00103	0.0319
regulation of cellular response to stress (GO:0080135)	740	35	12.95	+	2.7	2.18e-07	2.64e-05
cellular response to organic cyclic compound (GO:0071407)	550	26	9.63	+	2.7	8.44e-06	0.000591
regulation of leukocyte activation (GO:0002694)	615	29	10.77	+	2.69	2.64e-06	0.000221
positive regulation of cell adhesion (GO:0045785)	428	20	7.49	+	2.67	0.000108	0.0049
muscle tissue development (GO:0060537)	301	14	5.27	+	2.66	0.00119	0.0364
regulation of chromosome organization (GO:0033044)	366	17	6.41	+	2.65	0.000376	0.0141
positive regulation of locomotion (GO:0040017)	562	26	9.84	+	2.64	1.21e-05	0.000776
response to organic cyclic compound (GO:0014070)	930	43	16.28	+	2.64	1.51e-08	2.46e-06
cellular protein-containing complex assembly (GO:0034622)	801	37	14.02	+	2.64	1.69e-07	2.14e-05
negative regulation of protein metabolic process (GO:0051248)	1126	52	19.71	+	2.64	4.04e-10	1.02e-07
regulation of angiogenesis (GO:0045765)	304	14	5.32	+	2.63	0.00131	0.0388
negative regulation of cell cycle process (GO:0010948)	326	15	5.71	+	2.63	0.000896	0.029
regulation of protein serine/threonine kinase activity (GO:0071900)	522	24	9.14	+	2.63	2.89e-05	0.0016
mRNA metabolic process (GO:0016071)	696	32	12.18	+	2.63	1.32e-06	0.00012
response to light stimulus (GO:0009416)	305	14	5.34	+	2.62	0.00135	0.0398
response to oxidative stress (GO:0006979)	393	18	6.88	+	2.62	0.000299	0.0117
positive regulation of cell motility (GO:2000147)	547	25	9.58	+	2.61	2.16e-05	0.00125
cellular response to hormone stimulus (GO:0032870)	615	28	10.77	+	2.6	7.4e-06	0.000525
regulation of mitotic cell cycle (GO:0007346)	683	31	11.96	+	2.59	2.52e-06	0.000214
cellular response to lipid (GO:0071396)	529	24	9.26	+	2.59	3.54e-05	0.00191
regulation of growth (GO:0040008)	684	31	11.97	+	2.59	2.59e-06	0.000219
regulation of cell cycle (GO:0051726)	1240	56	21.71	+	2.58	2.56e-10	6.7e-08
apoptotic process (GO:0006915)	909	41	15.91	+	2.58	6.43e-08	9.24e-06
positive regulation of cell differentiation (GO:0045597)	1001	45	17.52	+	2.57	2.33e-08	3.72e-06
negative regulation of immune system process (GO:0002683)	623	28	10.91	+	2.57	9.3e-06	0.000634
inflammatory response (GO:0006954)	512	23	8.96	+	2.57	5.94e-05	0.00294
cellular response to abiotic stimulus (GO:0071214)	312	14	5.46	+	2.56	0.00165	0.0468
cellular response to environmental stimulus (GO:0104004)	312	14	5.46	+	2.56	0.00165	0.0467
response to abiotic stimulus (GO:0009628)	1165	52	20.39	+	2.55	1.61e-09	3.1e-07
positive regulation of macromolecule biosynthetic process (GO:0010557)	1934	86	33.85	+	2.54	1.48e-15	9.87e-13
negative regulation of nucleobase-containing compound metabolic process (GO:0045934)	1486	66	26.01	+	2.54	6.73e-12	2.75e-09
regulation of cell activation (GO:0050865)	656	29	11.48	+	2.53	8.66e-06	0.000601
regulation of response to biotic stimulus (GO:0002831)	408	18	7.14	+	2.52	0.000458	0.0168
positive regulation of transcription by RNA polymerase II (GO:0045944)	1224	54	21.43	+	2.52	9.76e-10	2.02e-07
positive regulation of programmed cell death (GO:0043068)	659	29	11.54	+	2.51	1.48e-05	0.000913
positive regulation of RNA biosynthetic process (GO:1902680)	1659	73	29.04	+	2.51	5.66e-13	2.82e-10
response to lipid (GO:0033993)	869	38	15.21	+	2.5	5.26e-07	5.31e-05
response to cytokine (GO:0034097)	1121	49	19.62	+	2.5	8.49e-09	1.43e-06
regulation of cytokine production (GO:0001817)	734	32	12.85	+	2.49	5.17e-06	0.000399
RNA metabolic process (GO:0016070)	1702	74	29.79	+	2.48	1e-12	4.7e-10
negative regulation of cell death (GO:0060548)	1013	44	17.73	+	2.48	6.42e-08	9.31e-06
positive regulation of nucleic acid-templated transcription (GO:1903508)	1658	72	29.02	+	2.48	2.34e-12	1.01e-09
in utero embryonic development (GO:0001701)	393	17	6.88	+	2.47	0.000807	0.0265
regulation of mitotic cell cycle phase transition (GO:1901990)	418	18	7.32	+	2.46	0.000601	0.0208
negative regulation of macromolecule biosynthetic process (GO:0010558)	1511	65	26.45	+	2.46	4.75e-11	1.46e-08
negative regulation of cell population proliferation (GO:0008285)	698	30	12.22	+	2.46	1.28e-05	0.000813
positive regulation of transcription, DNA-templated (GO:0045893)	1560	67	27.31	+	2.45	2.23e-11	7.75e-09
myeloid leukocyte activation (GO:0002274)	583	25	10.21	+	2.45	8.09e-05	0.00381
positive regulation of apoptotic process (GO:0043065)	653	28	11.43	+	2.45	2.71e-05	0.0015
regulation of transferase activity (GO:0051338)	1027	44	17.98	+	2.45	8.87e-08	1.23e-05
regulation of inflammatory response (GO:0050727)	537	23	9.4	+	2.45	0.00017	0.00732
response to metal ion (GO:0010038)	374	16	6.55	+	2.44	0.00127	0.038
cellular response to cytokine stimulus (GO:0071345)	1031	44	18.05	+	2.44	9.76e-08	1.34e-05
negative regulation of cellular biosynthetic process (GO:0031327)	1570	67	27.48	+	2.44	2.66e-11	8.86e-09
neutrophil activation (GO:0042119)	495	21	8.67	+	2.42	0.000377	0.0142
regulation of protein kinase activity (GO:0045859)	802	34	14.04	+	2.42	3.78e-06	0.000301
positive regulation of organelle organization (GO:0010638)	637	27	11.15	+	2.42	4.41e-05	0.00232
negative regulation of cellular macromolecule biosynthetic process (GO:2000113)	1428	60	25	+	2.4	5.99e-10	1.37e-07
granulocyte activation (GO:0036230)	500	21	8.75	+	2.4	0.000403	0.015
positive regulation of cellular metabolic process (GO:0031325)	3405	143	59.61	+	2.4	8.89e-25	2.37e-21
negative regulation of nucleic acid-templated transcription (GO:1903507)	1286	54	22.51	+	2.4	5.5e-09	9.54e-07
negative regulation of RNA metabolic process (GO:0051253)	1382	58	24.19	+	2.4	1.29e-09	2.54e-07
positive regulation of cellular biosynthetic process (GO:0031328)	2027	85	35.48	+	2.4	6.78e-14	3.73e-11
negative regulation of RNA biosynthetic process (GO:1902679)	1288	54	22.55	+	2.4	5.71e-09	9.79e-07
negative regulation of biosynthetic process (GO:0009890)	1600	67	28.01	+	2.39	5.13e-11	1.55e-08
regulation of protein-containing complex assembly (GO:0043254)	454	19	7.95	+	2.39	0.000843	0.0274
cytokine-mediated signaling pathway (GO:0019221)	694	29	12.15	+	2.39	2.65e-05	0.00148
positive regulation of biosynthetic process (GO:0009891)	2059	86	36.04	+	2.39	5.27e-14	3.01e-11
regulation of cell cycle phase transition (GO:1901987)	455	19	7.96	+	2.39	0.000854	0.0277
regulation of kinase activity (GO:0043549)	910	38	15.93	+	2.39	1.29e-06	0.000118
regulation of cell differentiation (GO:0045595)	1857	77	32.51	+	2.37	2.32e-12	1.03e-09
negative regulation of nitrogen compound metabolic process (GO:0051172)	2413	100	42.24	+	2.37	4.34e-16	3.01e-13
positive regulation of nitrogen compound metabolic process (GO:0051173)	3239	134	56.7	+	2.36	1.62e-22	2.87e-19
leukocyte activation (GO:0045321)	921	38	16.12	+	2.36	2.38e-06	0.000205
positive regulation of gene expression (GO:0010628)	2038	84	35.68	+	2.35	2.07e-13	1.1e-10
response to radiation (GO:0009314)	437	18	7.65	+	2.35	0.00132	0.0392
regulation of transcription by RNA polymerase II (GO:0006357)	2264	93	39.63	+	2.35	1.03e-14	6.07e-12
response to drug (GO:0042493)	1030	42	18.03	+	2.33	7.03e-07	6.88e-05
neutrophil mediated immunity (GO:0002446)	493	20	8.63	+	2.32	0.000747	0.0247
negative regulation of cell differentiation (GO:0045596)	715	29	12.52	+	2.32	4.16e-05	0.0022
regulation of programmed cell death (GO:0043067)	1579	64	27.64	+	2.32	5.85e-10	1.35e-07
regulation of apoptotic process (GO:0042981)	1557	63	27.26	+	2.31	8.75e-10	1.84e-07
programmed cell death (GO:0012501)	1040	42	18.21	+	2.31	8.49e-07	8.02e-05
regulation of immune system process (GO:0002682)	1718	69	30.07	+	2.29	1.99e-10	5.47e-08
positive regulation of macromolecule metabolic process (GO:0010604)	3417	137	59.82	+	2.29	7.5e-22	1.2e-18
regulation of cell migration (GO:0030334)	879	35	15.39	+	2.27	1.06e-05	0.000702
negative regulation of transcription, DNA-templated (GO:0045892)	1233	49	21.58	+	2.27	1.65e-07	2.1e-05
cellular response to stress (GO:0033554)	1769	70	30.97	+	2.26	2.09e-10	5.67e-08
RNA processing (GO:0006396)	911	36	15.95	+	2.26	8.76e-06	0.000605
negative regulation of cellular metabolic process (GO:0031324)	2610	103	45.69	+	2.25	2.64e-15	1.62e-12
neutrophil degranulation (GO:0043312)	482	19	8.44	+	2.25	0.00132	0.0392
positive regulation of immune system process (GO:0002684)	1091	43	19.1	+	2.25	1.43e-06	0.000129
response to peptide (GO:1901652)	483	19	8.45	+	2.25	0.00135	0.0398
cell activation (GO:0001775)	1068	42	18.7	+	2.25	2.06e-06	0.00018
positive regulation of metabolic process (GO:0009893)	3716	146	65.05	+	2.24	1.2e-22	2.4e-19
negative regulation of transcription by RNA polymerase II (GO:0000122)	892	35	15.61	+	2.24	1.35e-05	0.000848
neutrophil activation involved in immune response (GO:0002283)	486	19	8.51	+	2.23	0.00143	0.0414
negative regulation of developmental process (GO:0051093)	972	38	17.02	+	2.23	8.52e-06	0.000594
cell death (GO:0008219)	1076	42	18.84	+	2.23	2.28e-06	0.000198
negative regulation of catalytic activity (GO:0043086)	820	32	14.35	+	2.23	3.7e-05	0.00199
regulation of protein phosphorylation (GO:0001932)	1461	57	25.58	+	2.23	2.55e-08	3.99e-06
response to hormone (GO:0009725)	924	36	16.17	+	2.23	1.74e-05	0.00105
myeloid leukocyte mediated immunity (GO:0002444)	514	20	9	+	2.22	0.00111	0.034
regulation of cell death (GO:0010941)	1706	66	29.86	+	2.21	2.34e-09	4.35e-07
nucleic acid metabolic process (GO:0090304)	2303	89	40.31	+	2.21	1.18e-12	5.36e-10
myeloid cell activation involved in immune response (GO:0002275)	519	20	9.09	+	2.2	0.00122	0.0369
regulation of protein modification process (GO:0031399)	1875	72	32.82	+	2.19	3.83e-10	9.86e-08
regulation of nucleobase-containing compound metabolic process (GO:0019219)	4065	156	71.16	+	2.19	1.46e-23	3.32e-20
negative regulation of molecular function (GO:0044092)	1178	45	20.62	+	2.18	1.98e-06	0.000176
negative regulation of signal transduction (GO:0009968)	1284	49	22.48	+	2.18	5.4e-07	5.42e-05
regulation of RNA metabolic process (GO:0051252)	3807	145	66.64	+	2.18	3.12e-21	4.52e-18
regulation of cellular component movement (GO:0051270)	1027	39	17.98	+	2.17	9.08e-06	0.000622
immune effector process (GO:0002252)	1083	41	18.96	+	2.16	5.33e-06	0.000409
negative regulation of cell communication (GO:0010648)	1428	54	25	+	2.16	2.07e-07	2.54e-05
regulation of intracellular signal transduction (GO:1902531)	1799	68	31.49	+	2.16	3.28e-09	5.94e-07
negative regulation of signaling (GO:0023057)	1432	54	25.07	+	2.15	2.14e-07	2.61e-05
chromatin organization (GO:0006325)	693	26	12.13	+	2.14	0.000366	0.0138
interspecies interaction between organisms (GO:0044419)	2001	75	35.03	+	2.14	6.18e-10	1.39e-07
response to organonitrogen compound (GO:0010243)	1014	38	17.75	+	2.14	1.53e-05	0.000943
regulation of multicellular organismal development (GO:2000026)	2082	78	36.45	+	2.14	2.2e-10	5.85e-08
mitotic cell cycle process (GO:1903047)	668	25	11.69	+	2.14	0.000501	0.018
response to nitrogen compound (GO:1901698)	1098	41	19.22	+	2.13	9.37e-06	0.000637
cellular macromolecule catabolic process (GO:0044265)	912	34	15.96	+	2.13	5.27e-05	0.00268
negative regulation of macromolecule metabolic process (GO:0010605)	2712	101	47.47	+	2.13	2.08e-13	1.07e-10
negative regulation of gene expression (GO:0010629)	1773	66	31.04	+	2.13	8.93e-09	1.48e-06
leukocyte activation involved in immune response (GO:0002366)	619	23	10.84	+	2.12	0.000956	0.0304
regulation of cell motility (GO:2000145)	942	35	16.49	+	2.12	4.15e-05	0.0022
positive regulation of developmental process (GO:0051094)	1401	52	24.52	+	2.12	5.23e-07	5.32e-05
regulation of MAPK cascade (GO:0043408)	729	27	12.76	+	2.12	0.000473	0.0172
regulation of response to stress (GO:0080134)	1625	60	28.45	+	2.11	7.19e-08	1.02e-05
cell activation involved in immune response (GO:0002263)	623	23	10.91	+	2.11	0.00102	0.0317
exocytosis (GO:0006887)	788	29	13.79	+	2.1	0.000267	0.0106
protein-containing complex assembly (GO:0065003)	1279	47	22.39	+	2.1	2.9e-06	0.00024
regulation of locomotion (GO:0040012)	982	36	17.19	+	2.09	5.41e-05	0.00273
regulation of macromolecule biosynthetic process (GO:0010556)	4069	149	71.23	+	2.09	2.26e-20	2.4e-17
regulation of RNA biosynthetic process (GO:2001141)	3541	129	61.99	+	2.08	6e-17	4.56e-14
regulation of cellular macromolecule biosynthetic process (GO:2000112)	3929	143	68.78	+	2.08	5.91e-19	5.24e-16
regulation of cellular component biogenesis (GO:0044087)	965	35	16.89	+	2.07	8.1e-05	0.0038
regulation of cell population proliferation (GO:0042127)	1656	60	28.99	+	2.07	1.65e-07	2.12e-05
negative regulation of cellular component organization (GO:0051129)	718	26	12.57	+	2.07	0.000745	0.0247
regulation of nucleic acid-templated transcription (GO:1903506)	3536	128	61.9	+	2.07	1.71e-16	1.24e-13
regulation of phosphorylation (GO:0042325)	1630	59	28.53	+	2.07	1.53e-07	2.02e-05
mitotic cell cycle (GO:0000278)	746	27	13.06	+	2.07	0.000558	0.0196
cell cycle process (GO:0022402)	1050	38	18.38	+	2.07	3.48e-05	0.00189
regulation of response to external stimulus (GO:0032101)	1196	43	20.94	+	2.05	1.3e-05	0.000819
regulation of biosynthetic process (GO:0009889)	4297	154	75.22	+	2.05	3.44e-20	3.43e-17
positive regulation of transferase activity (GO:0051347)	698	25	12.22	+	2.05	0.00108	0.0336
nucleobase-containing compound biosynthetic process (GO:0034654)	1118	40	19.57	+	2.04	3.37e-05	0.00184
regulation of transcription, DNA-templated (GO:0006355)	3469	124	60.73	+	2.04	2.15e-15	1.37e-12
cellular response to DNA damage stimulus (GO:0006974)	784	28	13.72	+	2.04	0.000481	0.0175
positive regulation of cell population proliferation (GO:0008284)	925	33	16.19	+	2.04	0.000171	0.00736
negative regulation of metabolic process (GO:0009892)	2976	106	52.1	+	2.03	6.27e-13	3.03e-10
regulation of gene expression (GO:0010468)	4494	160	78.67	+	2.03	6.2e-21	7.61e-18
regulation of cellular biosynthetic process (GO:0031326)	4217	150	73.82	+	2.03	2.63e-19	2.47e-16
positive regulation of cellular component organization (GO:0051130)	1220	43	21.36	+	2.01	1.77e-05	0.00107
intracellular signal transduction (GO:0035556)	1705	60	29.85	+	2.01	4.13e-07	4.4e-05
positive regulation of protein metabolic process (GO:0051247)	1736	61	30.39	+	2.01	3.1e-07	3.51e-05
regulation of proteolysis (GO:0030162)	740	26	12.95	+	2.01	0.000973	0.0308
positive regulation of cellular protein metabolic process (GO:0032270)	1625	57	28.45	+	2	7.22e-07	6.98e-05
regulation of defense response (GO:0031347)	856	30	14.98	+	2	0.000475	0.0173
protein catabolic process (GO:0030163)	687	24	12.03	+	2	0.00174	0.0486
protein-containing complex subunit organization (GO:0043933)	1525	53	26.7	+	1.99	2.61e-06	0.00022
gene expression (GO:0010467)	2043	71	35.76	+	1.99	4.41e-08	6.65e-06
regulation of phosphate metabolic process (GO:0019220)	1826	63	31.96	+	1.97	3.54e-07	3.85e-05
regulation of phosphorus metabolic process (GO:0051174)	1827	63	31.98	+	1.97	3.58e-07	3.86e-05
heterocycle biosynthetic process (GO:0018130)	1191	41	20.85	+	1.97	5.88e-05	0.00292
regulation of developmental process (GO:0050793)	2651	91	46.41	+	1.96	4.06e-10	9.96e-08
negative regulation of multicellular organismal process (GO:0051241)	1224	42	21.43	+	1.96	4.63e-05	0.0024
regulation of primary metabolic process (GO:0080090)	6077	208	106.38	+	1.96	8.19e-28	1.31e-23
response to other organism (GO:0051707)	1345	46	23.54	+	1.95	2.35e-05	0.00134
aromatic compound biosynthetic process (GO:0019438)	1199	41	20.99	+	1.95	6.34e-05	0.00311
response to external biotic stimulus (GO:0043207)	1347	46	23.58	+	1.95	2.39e-05	0.00136
macromolecule catabolic process (GO:0009057)	1055	36	18.47	+	1.95	0.000177	0.00752
regulation of cellular protein metabolic process (GO:0032268)	2668	91	46.7	+	1.95	4.83e-10	1.13e-07
response to biotic stimulus (GO:0009607)	1379	47	24.14	+	1.95	1.85e-05	0.00111
positive regulation of intracellular signal transduction (GO:1902533)	1034	35	18.1	+	1.93	0.000253	0.0102
regulation of nitrogen compound metabolic process (GO:0051171)	5891	199	103.12	+	1.93	2.63e-25	1.05e-21
negative regulation of response to stimulus (GO:0048585)	1836	62	32.14	+	1.93	1.02e-06	9.5e-05
response to organic substance (GO:0010033)	3033	102	53.09	+	1.92	7.35e-11	2.17e-08
response to oxygen-containing compound (GO:1901700)	1609	54	28.17	+	1.92	7.17e-06	0.000511
regulation of cellular metabolic process (GO:0031323)	6284	210	110	+	1.91	1.13e-26	6e-23
nucleobase-containing compound metabolic process (GO:0006139)	2814	94	49.26	+	1.91	7.08e-10	1.57e-07
cellular response to oxygen-containing compound (GO:1901701)	1080	36	18.91	+	1.9	0.000318	0.0123
regulation of immune response (GO:0050776)	1143	38	20.01	+	1.9	0.000196	0.00819
regulation of macromolecule metabolic process (GO:0060255)	6215	205	108.79	+	1.88	4.63e-25	1.48e-21
cellular response to organic substance (GO:0071310)	2400	79	42.01	+	1.88	5.85e-08	8.64e-06
cell cycle (GO:0007049)	1371	45	24	+	1.88	7.26e-05	0.00347
organic cyclic compound biosynthetic process (GO:1901362)	1342	44	23.49	+	1.87	9.59e-05	0.0044
regulation of protein metabolic process (GO:0051246)	2845	93	49.8	+	1.87	2.45e-09	4.5e-07
positive regulation of cellular process (GO:0048522)	5725	186	100.22	+	1.86	5.67e-21	7.54e-18
regulation of metabolic process (GO:0019222)	6772	220	118.54	+	1.86	5.42e-27	4.33e-23
response to stress (GO:0006950)	3635	118	63.63	+	1.85	8.93e-12	3.48e-09
phosphorylation (GO:0016310)	1306	42	22.86	+	1.84	0.000196	0.00821
regulation of cell development (GO:0060284)	966	31	16.91	+	1.83	0.00158	0.0454
positive regulation of protein modification process (GO:0031401)	1247	40	21.83	+	1.83	0.000335	0.0129
positive regulation of phosphorylation (GO:0042327)	1093	35	19.13	+	1.83	0.000842	0.0274
heterocycle metabolic process (GO:0046483)	3001	96	52.53	+	1.83	3.6e-09	6.39e-07
regulation of protein localization (GO:0032880)	1070	34	18.73	+	1.82	0.00115	0.0351
cellular aromatic compound metabolic process (GO:0006725)	3048	96	53.36	+	1.8	1.03e-08	1.7e-06
chromosome organization (GO:0051276)	1051	33	18.4	+	1.79	0.0016	0.0457
cellular response to chemical stimulus (GO:0070887)	2961	92	51.83	+	1.77	4.17e-08	6.4e-06
cellular response to endogenous stimulus (GO:0071495)	1224	38	21.43	+	1.77	0.000742	0.0246
immune system process (GO:0002376)	2778	86	48.63	+	1.77	1.62e-07	2.1e-05
positive regulation of phosphorus metabolic process (GO:0010562)	1163	36	20.36	+	1.77	0.00121	0.0368
positive regulation of phosphate metabolic process (GO:0045937)	1163	36	20.36	+	1.77	0.00121	0.0367
positive regulation of multicellular organismal process (GO:0051240)	1783	55	31.21	+	1.76	4.77e-05	0.00246
defense response (GO:0006952)	1369	42	23.96	+	1.75	0.000606	0.0209
organic cyclic compound metabolic process (GO:1901360)	3282	100	57.45	+	1.74	1.98e-08	3.19e-06
positive regulation of signal transduction (GO:0009967)	1709	52	29.92	+	1.74	0.000115	0.00517
positive regulation of biological process (GO:0048518)	6278	191	109.9	+	1.74	2.9e-18	2.44e-15
response to endogenous stimulus (GO:0009719)	1512	46	26.47	+	1.74	0.000345	0.0132
regulation of signal transduction (GO:0009966)	3160	96	55.32	+	1.74	6.28e-08	9.19e-06
regulation of cellular component organization (GO:0051128)	2428	73	42.5	+	1.72	5.43e-06	0.000411
cellular nitrogen compound metabolic process (GO:0034641)	3464	104	60.64	+	1.72	2.55e-08	4.03e-06
regulation of multicellular organismal process (GO:0051239)	3211	96	56.21	+	1.71	1.18e-07	1.58e-05
response to external stimulus (GO:0009605)	2477	74	43.36	+	1.71	6.47e-06	0.000469
regulation of organelle organization (GO:0033043)	1324	39	23.18	+	1.68	0.00169	0.0476
generation of neurons (GO:0048699)	1565	46	27.4	+	1.68	0.000651	0.0222
immune response (GO:0006955)	1872	55	32.77	+	1.68	0.000208	0.00867
positive regulation of cell communication (GO:0010647)	1943	57	34.01	+	1.68	0.000135	0.00595
positive regulation of response to stimulus (GO:0048584)	2458	72	43.03	+	1.67	1.91e-05	0.00113
negative regulation of cellular process (GO:0048523)	4888	143	85.57	+	1.67	4.07e-11	1.27e-08
positive regulation of signaling (GO:0023056)	1951	57	34.15	+	1.67	0.00019	0.00799
macromolecule biosynthetic process (GO:0009059)	1786	52	31.26	+	1.66	0.000336	0.0129
tissue development (GO:0009888)	1789	52	31.32	+	1.66	0.000464	0.017
cellular component biogenesis (GO:0044085)	2590	75	45.34	+	1.65	1.45e-05	0.000898
cell surface receptor signaling pathway (GO:0007166)	2493	72	43.64	+	1.65	2.28e-05	0.0013
neurogenesis (GO:0022008)	1669	48	29.22	+	1.64	0.000904	0.0291
cellular component assembly (GO:0022607)	2331	67	40.8	+	1.64	5.65e-05	0.00282
regulation of molecular function (GO:0065009)	3073	88	53.79	+	1.64	3.51e-06	0.000285
regulation of cell communication (GO:0010646)	3646	104	63.82	+	1.63	3.4e-07	3.72e-05
regulation of signaling (GO:0023051)	3686	105	64.52	+	1.63	2.65e-07	3.09e-05
regulation of catalytic activity (GO:0050790)	2393	68	41.89	+	1.62	6.91e-05	0.00335
positive regulation of molecular function (GO:0044093)	1832	52	32.07	+	1.62	0.000756	0.0249
cellular macromolecule biosynthetic process (GO:0034645)	1727	49	30.23	+	1.62	0.00109	0.0337
negative regulation of biological process (GO:0048519)	5541	155	97	+	1.6	8.16e-11	2.37e-08
animal organ development (GO:0048513)	3225	90	56.45	+	1.59	7.79e-06	0.00055
cellular macromolecule metabolic process (GO:0044260)	5146	142	90.08	+	1.58	3.28e-09	5.88e-07
macromolecule metabolic process (GO:0043170)	6248	172	109.37	+	1.57	1.04e-11	3.95e-09
regulation of response to stimulus (GO:0048583)	4403	121	77.08	+	1.57	1.4e-07	1.86e-05
nervous system development (GO:0007399)	2395	64	41.92	+	1.53	0.000683	0.023
phosphorus metabolic process (GO:0006793)	2177	58	38.11	+	1.52	0.0014	0.0407
response to chemical (GO:0042221)	4520	120	79.12	+	1.52	1.02e-06	9.54e-05
phosphate-containing compound metabolic process (GO:0006796)	2150	57	37.64	+	1.51	0.00177	0.0492
cell differentiation (GO:0030154)	3744	99	65.54	+	1.51	1.9e-05	0.00113
regulation of localization (GO:0032879)	2838	75	49.68	+	1.51	0.000291	0.0115
cellular developmental process (GO:0048869)	3798	100	66.48	+	1.5	2.11e-05	0.00124
cellular protein modification process (GO:0006464)	3142	82	55	+	1.49	0.000218	0.00902
protein modification process (GO:0036211)	3142	82	55	+	1.49	0.000218	0.00899
cellular metabolic process (GO:0044237)	7742	202	135.52	+	1.49	3.63e-12	1.53e-09
system development (GO:0048731)	4460	116	78.07	+	1.49	4.62e-06	0.000358
macromolecule modification (GO:0043412)	3363	87	58.87	+	1.48	0.000183	0.00773
cellular protein metabolic process (GO:0044267)	3770	97	65.99	+	1.47	6.78e-05	0.0033
nitrogen compound metabolic process (GO:0006807)	7072	180	123.8	+	1.45	1.99e-09	3.78e-07
regulation of biological quality (GO:0065008)	4134	105	72.37	+	1.45	5.18e-05	0.00264
primary metabolic process (GO:0044238)	7537	190	131.94	+	1.44	8.52e-10	1.81e-07
multicellular organism development (GO:0007275)	5080	128	88.93	+	1.44	6.67e-06	0.000482
metabolic process (GO:0008152)	8492	210	148.65	+	1.41	1.68e-10	4.71e-08
organic substance metabolic process (GO:0071704)	7917	194	138.59	+	1.4	6.58e-09	1.12e-06
anatomical structure development (GO:0048856)	5469	133	95.74	+	1.39	2.53e-05	0.00142
cellular response to stimulus (GO:0051716)	6801	165	119.05	+	1.39	8.68e-07	8.15e-05
developmental process (GO:0032502)	5918	143	103.6	+	1.38	1.08e-05	0.000706
protein metabolic process (GO:0019538)	4351	103	76.16	+	1.35	0.000921	0.0294
response to stimulus (GO:0050896)	8572	200	150.05	+	1.33	2.26e-07	2.71e-05
regulation of cellular process (GO:0050794)	11288	256	197.6	+	1.3	7.94e-10	1.71e-07
regulation of biological process (GO:0050789)	11825	264	207	+	1.28	1.25e-09	2.53e-07
biological regulation (GO:0065007)	12525	266	219.25	+	1.21	4.57e-07	4.8e-05
cellular process (GO:0009987)	15458	320	270.59	+	1.18	4.53e-10	1.08e-07
biological_process (GO:0008150)	17810	344	311.77	+	1.1	1.69e-07	2.11e-05
Unclassified (UNCLASSIFIED)	3041	21	53.23	-	0.39	1.69e-07	2.13e-05
detection of chemical stimulus involved in sensory perception of smell (GO:0050911)	439	0	7.68	-	< 0.01	0.0011	0.0341
detection of chemical stimulus involved in sensory perception (GO:0050907)	483	0	8.45	-	< 0.01	0.0005	0.018
detection of chemical stimulus (GO:0009593)	519	0	9.09	-	< 0.01	0.000215	0.0089
sensory perception of smell (GO:0007608)	468	0	8.19	-	< 0.01	0.000465	0.017
sensory perception of chemical stimulus (GO:0007606)	540	0	9.45	-	< 0.01	0.000144	0.00632

## Sheet: CD4+ T-SYM
Analysis Type:	PANTHER Overrepresentation Test (Released 20200407)
Annotation Version and Release Date:	GO Ontology database DOI: 10.5281/zenodo.3727280 Released 2020-03-23
Analyzed List:	upload_1 (Homo sapiens)
Reference List:	Homo sapiens (all genes in database)
Test Type:	FISHER
Correction:	FDR
GO biological process complete	Homo sapiens - REFLIST (20851)	upload_1 (112)	upload_1 (expected)	upload_1 (over/under)	upload_1 (fold Enrichment)	upload_1 (raw P-value)	upload_1 (FDR)
neutrophil aggregation (GO:0070488)	2	2	0.01	+	> 100	0.000169	0.0181
peptidyl-cysteine S-trans-nitrosylation (GO:0035606)	2	2	0.01	+	> 100	0.000169	0.0179
peptidyl-cysteine S-nitrosylation (GO:0018119)	6	4	0.03	+	> 100	1.58e-07	6.01e-05
protein nitrosylation (GO:0017014)	6	4	0.03	+	> 100	1.58e-07	5.87e-05
sequestering of zinc ion (GO:0032119)	4	2	0.02	+	93.08	0.000418	0.0363
regulation of transepithelial transport (GO:0150111)	4	2	0.02	+	93.08	0.000418	0.0361
lymphocyte aggregation (GO:0071593)	5	2	0.03	+	74.47	0.000584	0.0466
natural killer cell degranulation (GO:0043320)	5	2	0.03	+	74.47	0.000584	0.0464
negative regulation of actin nucleation (GO:0051126)	8	3	0.04	+	69.81	2.37e-05	0.0033
leukocyte aggregation (GO:0070486)	12	4	0.06	+	62.06	1.34e-06	0.000305
leukocyte migration involved in inflammatory response (GO:0002523)	17	3	0.09	+	32.85	0.000158	0.0172
antigen processing and presentation of endogenous peptide antigen (GO:0002483)	21	3	0.11	+	26.6	0.000277	0.0263
antigen processing and presentation of endogenous peptide antigen via MHC class I (GO:0019885)	21	3	0.11	+	26.6	0.000277	0.0261
natural killer cell mediated cytotoxicity (GO:0042267)	23	3	0.12	+	24.28	0.000353	0.0309
natural killer cell mediated immunity (GO:0002228)	25	3	0.13	+	22.34	0.000441	0.0377
NADH regeneration (GO:0006735)	27	3	0.15	+	20.69	0.000543	0.0442
glucose catabolic process to pyruvate (GO:0061718)	27	3	0.15	+	20.69	0.000543	0.044
canonical glycolysis (GO:0061621)	27	3	0.15	+	20.69	0.000543	0.0437
glycolytic process through glucose-6-phosphate (GO:0061620)	28	3	0.15	+	19.95	0.000598	0.0473
glycolytic process through fructose-6-phosphate (GO:0061615)	28	3	0.15	+	19.95	0.000598	0.047
antigen processing and presentation of endogenous antigen (GO:0019883)	28	3	0.15	+	19.95	0.000598	0.0468
peptidyl-cysteine modification (GO:0018198)	38	4	0.2	+	19.6	7.39e-05	0.0088
platelet aggregation (GO:0070527)	43	4	0.23	+	17.32	0.000115	0.013
antigen processing and presentation of exogenous peptide antigen via MHC class I, TAP-dependent (GO:0002479)	76	7	0.41	+	17.15	3.06e-07	9.95e-05
retina homeostasis (GO:0001895)	76	7	0.41	+	17.15	3.06e-07	9.75e-05
antigen processing and presentation of exogenous peptide antigen via MHC class I (GO:0042590)	80	7	0.43	+	16.29	4.23e-07	0.000127
regulation of lamellipodium organization (GO:1902743)	47	4	0.25	+	15.84	0.000159	0.0171
hexose biosynthetic process (GO:0019319)	49	4	0.26	+	15.2	0.000185	0.0193
actin polymerization or depolymerization (GO:0008154)	51	4	0.27	+	14.6	0.000213	0.022
cell redox homeostasis (GO:0045454)	79	6	0.42	+	14.14	6.31e-06	0.00109
modulation by symbiont of host process (GO:0044003)	54	4	0.29	+	13.79	0.000262	0.0254
leukocyte cell-cell adhesion (GO:0007159)	55	4	0.3	+	13.54	0.00028	0.0263
natural killer cell activation (GO:0030101)	55	4	0.3	+	13.54	0.00028	0.0262
monosaccharide biosynthetic process (GO:0046364)	55	4	0.3	+	13.54	0.00028	0.026
homotypic cell-cell adhesion (GO:0034109)	58	4	0.31	+	12.84	0.000339	0.0301
negative regulation of actin filament polymerization (GO:0030837)	58	4	0.31	+	12.84	0.000339	0.0299
antigen processing and presentation of peptide antigen via MHC class I (GO:0002474)	103	7	0.55	+	12.65	2.08e-06	0.000431
tissue homeostasis (GO:0001894)	191	11	1.03	+	10.72	1.14e-08	9.55e-06
regulation of actin polymerization or depolymerization (GO:0008064)	191	11	1.03	+	10.72	1.14e-08	9.08e-06
regulation of actin filament length (GO:0030832)	192	11	1.03	+	10.67	1.2e-08	9.1e-06
regulation of actin filament polymerization (GO:0030833)	175	10	0.94	+	10.64	5.84e-08	3.11e-05
antigen processing and presentation of exogenous peptide antigen (GO:0002478)	176	10	0.95	+	10.58	6.14e-08	3.16e-05
maintenance of location in cell (GO:0051651)	108	6	0.58	+	10.34	3.39e-05	0.00459
antigen processing and presentation of exogenous antigen (GO:0019884)	183	10	0.98	+	10.17	8.69e-08	4.08e-05
modulation of process of other organism (GO:0035821)	129	7	0.69	+	10.1	8.52e-06	0.00142
activation of cysteine-type endopeptidase activity involved in apoptotic process (GO:0006919)	93	5	0.5	+	10.01	0.000182	0.0191
modulation of process of other organism involved in symbiotic interaction (GO:0051817)	112	6	0.6	+	9.97	4.12e-05	0.0053
immune response-regulating cell surface receptor signaling pathway involved in phagocytosis (GO:0002433)	135	7	0.73	+	9.65	1.13e-05	0.00182
Fc-gamma receptor signaling pathway involved in phagocytosis (GO:0038096)	135	7	0.73	+	9.65	1.13e-05	0.0018
antigen processing and presentation of peptide antigen (GO:0048002)	195	10	1.05	+	9.55	1.53e-07	6.1e-05
Fc receptor mediated stimulatory signaling pathway (GO:0002431)	137	7	0.74	+	9.51	1.24e-05	0.0019
Fc-gamma receptor signaling pathway (GO:0038094)	139	7	0.75	+	9.38	1.35e-05	0.00204
T cell receptor signaling pathway (GO:0050852)	180	9	0.97	+	9.31	8.04e-07	0.000207
antibiotic metabolic process (GO:0016999)	102	5	0.55	+	9.13	0.000274	0.0262
cellular response to interferon-gamma (GO:0071346)	164	8	0.88	+	9.08	4.02e-06	0.000782
negative regulation of supramolecular fiber organization (GO:1902904)	146	7	0.78	+	8.93	1.84e-05	0.00264
cellular detoxification (GO:1990748)	105	5	0.56	+	8.87	0.000312	0.0283
Fc receptor signaling pathway (GO:0038093)	240	11	1.29	+	8.53	1.05e-07	4.67e-05
negative regulation of cytoskeleton organization (GO:0051494)	153	7	0.82	+	8.52	2.45e-05	0.00334
electron transport chain (GO:0022900)	175	8	0.94	+	8.51	6.35e-06	0.00109
antigen processing and presentation (GO:0019882)	224	10	1.2	+	8.31	5.19e-07	0.000151
maintenance of protein location (GO:0045185)	113	5	0.61	+	8.24	0.000431	0.037
platelet activation (GO:0030168)	136	6	0.73	+	8.21	0.000115	0.0131
regulation of actin filament organization (GO:0110053)	278	12	1.49	+	8.04	5.05e-08	2.78e-05
response to interferon-gamma (GO:0034341)	186	8	1	+	8.01	9.74e-06	0.0016
regulation of protein polymerization (GO:0032271)	234	10	1.26	+	7.96	7.6e-07	0.000202
cell killing (GO:0001906)	119	5	0.64	+	7.82	0.000541	0.0443
regulation of actin cytoskeleton organization (GO:0032956)	361	15	1.94	+	7.74	1.57e-09	3.13e-06
antigen receptor-mediated signaling pathway (GO:0050851)	296	12	1.59	+	7.55	9.74e-08	4.44e-05
maintenance of location (GO:0051235)	177	7	0.95	+	7.36	5.97e-05	0.0075
actin filament organization (GO:0007015)	254	10	1.36	+	7.33	1.55e-06	0.000335
regulation of actin filament-based process (GO:0032970)	404	15	2.17	+	6.91	6.79e-09	6.77e-06
regulation of cell shape (GO:0008360)	167	6	0.9	+	6.69	0.000336	0.03
immune response-activating cell surface receptor signaling pathway (GO:0002429)	448	16	2.41	+	6.65	3.48e-09	4.28e-06
immune response-activating signal transduction (GO:0002757)	448	16	2.41	+	6.65	3.48e-09	3.97e-06
anatomical structure homeostasis (GO:0060249)	341	12	1.83	+	6.55	4.21e-07	0.000129
positive regulation of apoptotic signaling pathway (GO:2001235)	178	6	0.96	+	6.28	0.000467	0.0396
multicellular organismal homeostasis (GO:0048871)	328	11	1.76	+	6.24	2.06e-06	0.000433
regulation of cellular component size (GO:0032535)	389	13	2.09	+	6.22	2.39e-07	7.94e-05
immune response-regulating cell surface receptor signaling pathway (GO:0002768)	483	16	2.59	+	6.17	9.74e-09	9.15e-06
immune response-regulating signaling pathway (GO:0002764)	486	16	2.61	+	6.13	1.06e-08	9.4e-06
regulation of cysteine-type endopeptidase activity (GO:2000116)	245	8	1.32	+	6.08	6.5e-05	0.00792
regulation of supramolecular fiber organization (GO:1902903)	374	12	2.01	+	5.97	1.08e-06	0.000261
regulation of cytoskeleton organization (GO:0051493)	562	18	3.02	+	5.96	1.76e-09	2.81e-06
supramolecular fiber organization (GO:0097435)	471	15	2.53	+	5.93	4.85e-08	2.76e-05
cellular response to toxic substance (GO:0097237)	220	7	1.18	+	5.92	0.00022	0.0224
activation of immune response (GO:0002253)	521	16	2.8	+	5.72	2.72e-08	1.81e-05
phagocytosis (GO:0006909)	328	10	1.76	+	5.68	1.37e-05	0.00205
leukocyte degranulation (GO:0043299)	504	15	2.71	+	5.54	1.14e-07	4.91e-05
generation of precursor metabolites and energy (GO:0006091)	411	12	2.21	+	5.44	2.79e-06	0.000564
neutrophil degranulation (GO:0043312)	482	14	2.59	+	5.41	4.14e-07	0.00013
neutrophil activation involved in immune response (GO:0002283)	486	14	2.61	+	5.36	4.56e-07	0.000135
neutrophil mediated immunity (GO:0002446)	493	14	2.65	+	5.29	5.39e-07	0.000154
neutrophil activation (GO:0042119)	495	14	2.66	+	5.27	5.65e-07	0.000155
granulocyte activation (GO:0036230)	500	14	2.69	+	5.21	6.35e-07	0.000172
blood coagulation (GO:0007596)	292	8	1.57	+	5.1	0.00021	0.0218
myeloid leukocyte mediated immunity (GO:0002444)	514	14	2.76	+	5.07	8.73e-07	0.000218
coagulation (GO:0050817)	294	8	1.58	+	5.07	0.00022	0.0225
actin filament-based process (GO:0030029)	590	16	3.17	+	5.05	1.42e-07	5.83e-05
positive regulation of defense response (GO:0031349)	370	10	1.99	+	5.03	3.73e-05	0.00497
myeloid cell activation involved in immune response (GO:0002275)	519	14	2.79	+	5.02	9.76e-07	0.00024
hemostasis (GO:0007599)	297	8	1.6	+	5.01	0.000235	0.0236
regulation of protein-containing complex assembly (GO:0043254)	454	12	2.44	+	4.92	7.48e-06	0.00126
positive regulation of immune response (GO:0050778)	749	19	4.02	+	4.72	2.37e-08	1.64e-05
actin cytoskeleton organization (GO:0030036)	517	13	2.78	+	4.68	5.16e-06	0.000981
negative regulation of organelle organization (GO:0010639)	398	10	2.14	+	4.68	6.77e-05	0.00818
regulation of anatomical structure size (GO:0090066)	521	13	2.8	+	4.65	5.6e-06	0.001
leukocyte mediated immunity (GO:0002443)	762	19	4.09	+	4.64	3.09e-08	1.98e-05
leukocyte activation involved in immune response (GO:0002366)	619	15	3.32	+	4.51	1.43e-06	0.000318
cell activation involved in immune response (GO:0002263)	623	15	3.35	+	4.48	1.55e-06	0.000339
myeloid leukocyte activation (GO:0002274)	583	14	3.13	+	4.47	3.66e-06	0.000722
positive regulation of response to external stimulus (GO:0032103)	509	12	2.73	+	4.39	2.27e-05	0.00318
regulation of cell morphogenesis (GO:0022604)	512	12	2.75	+	4.36	2.4e-05	0.0033
innate immune response (GO:0045087)	777	18	4.17	+	4.31	2.17e-07	7.37e-05
regulated exocytosis (GO:0045055)	696	16	3.74	+	4.28	1.21e-06	0.000285
positive regulation of immune system process (GO:0002684)	1091	25	5.86	+	4.27	7.7e-10	2.05e-06
cell activation (GO:0001775)	1068	24	5.74	+	4.18	2.61e-09	3.79e-06
regulation of inflammatory response (GO:0050727)	537	12	2.88	+	4.16	3.78e-05	0.00499
regulation of body fluid levels (GO:0050878)	499	11	2.68	+	4.1	9.11e-05	0.0107
cell-cell adhesion (GO:0098609)	505	11	2.71	+	4.06	0.000101	0.0116
cytokine-mediated signaling pathway (GO:0019221)	694	15	3.73	+	4.02	5.6e-06	0.000993
immune effector process (GO:0002252)	1083	23	5.82	+	3.95	1.67e-08	1.21e-05
regulation of endopeptidase activity (GO:0052548)	425	9	2.28	+	3.94	0.000539	0.0444
response to toxic substance (GO:0009636)	520	11	2.79	+	3.94	0.00013	0.0143
regulation of defense response (GO:0031347)	856	18	4.6	+	3.91	8.6e-07	0.000218
leukocyte activation (GO:0045321)	921	19	4.95	+	3.84	5.44e-07	0.000152
wound healing (GO:0042060)	485	10	2.61	+	3.84	0.000324	0.0291
symbiotic process (GO:0044403)	883	18	4.74	+	3.8	1.33e-06	0.000307
cellular response to cytokine stimulus (GO:0071345)	1031	21	5.54	+	3.79	1.55e-07	6.02e-05
exocytosis (GO:0006887)	788	16	4.23	+	3.78	5.77e-06	0.00101
regulation of immune response (GO:0050776)	1143	23	6.14	+	3.75	4.42e-08	2.61e-05
positive regulation of apoptotic process (GO:0043065)	653	13	3.51	+	3.71	5.66e-05	0.00718
positive regulation of programmed cell death (GO:0043068)	659	13	3.54	+	3.67	6.2e-05	0.00774
response to cytokine (GO:0034097)	1121	22	6.02	+	3.65	1.4e-07	5.89e-05
defense response to other organism (GO:0098542)	970	19	5.21	+	3.65	1.16e-06	0.000277
inflammatory response (GO:0006954)	512	10	2.75	+	3.64	0.000492	0.0413
response to wounding (GO:0009611)	579	11	3.11	+	3.54	0.000322	0.029
regulation of organelle organization (GO:0033043)	1324	25	7.11	+	3.52	3.47e-08	2.13e-05
positive regulation of cell death (GO:0010942)	711	13	3.82	+	3.4	0.000131	0.0143
defense response (GO:0006952)	1369	25	7.35	+	3.4	6.57e-08	3.28e-05
response to biotic stimulus (GO:0009607)	1379	25	7.41	+	3.38	7.54e-08	3.65e-05
regulation of leukocyte activation (GO:0002694)	615	11	3.3	+	3.33	0.000529	0.044
response to other organism (GO:0051707)	1345	24	7.22	+	3.32	1.94e-07	7.02e-05
response to external biotic stimulus (GO:0043207)	1347	24	7.24	+	3.32	1.99e-07	6.9e-05
viral process (GO:0016032)	791	14	4.25	+	3.3	9.95e-05	0.0116
oxidation-reduction process (GO:0055114)	962	17	5.17	+	3.29	1.71e-05	0.0025
immune response (GO:0006955)	1872	33	10.06	+	3.28	6.52e-10	2.08e-06
regulation of response to external stimulus (GO:0032101)	1196	21	6.42	+	3.27	1.66e-06	0.000353
regulation of immune system process (GO:0002682)	1718	30	9.23	+	3.25	6.14e-09	6.53e-06
interspecies interaction between organisms (GO:0044419)	2001	34	10.75	+	3.16	8.49e-10	1.94e-06
negative regulation of cellular component organization (GO:0051129)	718	12	3.86	+	3.11	0.000532	0.044
secretion by cell (GO:0032940)	1002	16	5.38	+	2.97	0.000101	0.0117
regulation of cell migration (GO:0030334)	879	14	4.72	+	2.97	0.000291	0.0268
regulation of cellular component biogenesis (GO:0044087)	965	15	5.18	+	2.89	0.000225	0.0228
phosphorylation (GO:0016310)	1306	20	7.02	+	2.85	2.22e-05	0.00313
export from cell (GO:0140352)	1049	16	5.63	+	2.84	0.000169	0.0179
secretion (GO:0046903)	1119	17	6.01	+	2.83	0.000109	0.0124
immune system process (GO:0002376)	2778	42	14.92	+	2.81	1.41e-10	1.12e-06
positive regulation of response to stimulus (GO:0048584)	2458	37	13.2	+	2.8	3.24e-09	4.31e-06
regulation of cell motility (GO:2000145)	942	14	5.06	+	2.77	0.000574	0.0461
protein-containing complex assembly (GO:0065003)	1279	19	6.87	+	2.77	5.49e-05	0.00702
regulation of response to stress (GO:0080134)	1625	24	8.73	+	2.75	5.26e-06	0.000966
regulation of anatomical structure morphogenesis (GO:0022603)	1107	16	5.95	+	2.69	0.000308	0.0281
protein-containing complex subunit organization (GO:0043933)	1525	22	8.19	+	2.69	2.01e-05	0.00287
locomotion (GO:0040011)	1314	18	7.06	+	2.55	0.00024	0.0236
cell surface receptor signaling pathway (GO:0007166)	2493	34	13.39	+	2.54	1.97e-07	6.98e-05
regulation of biological quality (GO:0065008)	4134	56	22.21	+	2.52	1.15e-12	1.83e-08
vesicle-mediated transport (GO:0016192)	1944	26	10.44	+	2.49	1.15e-05	0.00181
cellular component assembly (GO:0022607)	2331	31	12.52	+	2.48	1.41e-06	0.000317
response to stress (GO:0006950)	3635	48	19.53	+	2.46	3.62e-10	1.44e-06
homeostatic process (GO:0042592)	1668	22	8.96	+	2.46	7.64e-05	0.00903
establishment of localization in cell (GO:0051649)	2387	31	12.82	+	2.42	3.37e-06	0.000672
movement of cell or subcellular component (GO:0006928)	1570	20	8.43	+	2.37	0.000411	0.0359
response to external stimulus (GO:0009605)	2477	31	13.31	+	2.33	5.59e-06	0.00101
regulation of response to stimulus (GO:0048583)	4403	54	23.65	+	2.28	2.76e-10	1.47e-06
regulation of intracellular signal transduction (GO:1902531)	1799	22	9.66	+	2.28	0.000262	0.0255
cellular component biogenesis (GO:0044085)	2590	31	13.91	+	2.23	1.75e-05	0.00254
regulation of cellular component organization (GO:0051128)	2428	29	13.04	+	2.22	4e-05	0.00519
cellular localization (GO:0051641)	2999	35	16.11	+	2.17	5.17e-06	0.000971
cellular response to chemical stimulus (GO:0070887)	2961	34	15.9	+	2.14	1.56e-05	0.0023
regulation of catalytic activity (GO:0050790)	2393	26	12.85	+	2.02	0.000483	0.0408
cellular response to organic substance (GO:0071310)	2400	26	12.89	+	2.02	0.000495	0.0413
response to organic substance (GO:0010033)	3033	32	16.29	+	1.96	0.00013	0.0144
regulation of signal transduction (GO:0009966)	3160	32	16.97	+	1.89	0.000293	0.0269
transport (GO:0006810)	4550	46	24.44	+	1.88	5.17e-06	0.00096
establishment of localization (GO:0051234)	4680	46	25.14	+	1.83	1.15e-05	0.0018
signal transduction (GO:0007165)	5146	50	27.64	+	1.81	4.63e-06	0.000891
response to chemical (GO:0042221)	4520	43	24.28	+	1.77	7.23e-05	0.00868
positive regulation of biological process (GO:0048518)	6278	59	33.72	+	1.75	7.74e-07	0.000202
localization (GO:0051179)	5802	53	31.17	+	1.7	1.19e-05	0.00184
response to stimulus (GO:0050896)	8572	78	46.04	+	1.69	1.61e-09	2.86e-06
signaling (GO:0023052)	5504	50	29.56	+	1.69	3.54e-05	0.00475
cellular component organization (GO:0016043)	5536	50	29.74	+	1.68	3.85e-05	0.00504
cellular response to stimulus (GO:0051716)	6801	61	36.53	+	1.67	2.34e-06	0.000479
cell communication (GO:0007154)	5610	50	30.13	+	1.66	6.33e-05	0.00783
cellular component organization or biogenesis (GO:0071840)	5754	50	30.91	+	1.62	0.000119	0.0133
positive regulation of cellular process (GO:0048522)	5725	49	30.75	+	1.59	0.000265	0.0255
metabolic process (GO:0008152)	8492	67	45.61	+	1.47	6.42e-05	0.00788
cellular metabolic process (GO:0044237)	7742	61	41.59	+	1.47	0.000251	0.0246
regulation of biological process (GO:0050789)	11825	86	63.52	+	1.35	1.31e-05	0.002
biological regulation (GO:0065007)	12525	90	67.28	+	1.34	6.42e-06	0.00109
cellular process (GO:0009987)	15458	102	83.03	+	1.23	1.06e-05	0.00173
biological_process (GO:0008150)	17810	108	95.67	+	1.13	0.000237	0.0235
Unclassified (UNCLASSIFIED)	3041	4	16.33	-	0.24	0.000237	0.0237

## Sheet: Macrophages-ASYM
Analysis Type:	PANTHER Overrepresentation Test (Released 20200407)
Annotation Version and Release Date:	GO Ontology database DOI: 10.5281/zenodo.3727280 Released 2020-03-23
Analyzed List:	upload_1 (Homo sapiens)
Reference List:	Homo sapiens (all genes in database)
Test Type:	FISHER
Correction:	FDR
GO biological process complete	Homo sapiens - REFLIST (20851)	upload_1 (328)	upload_1 (expected)	upload_1 (over/under)	upload_1 (fold Enrichment)	upload_1 (raw P-value)	upload_1 (FDR)
negative regulation of osteoclast proliferation (GO:0090291)	2	2	0.03	+	63.57	0.00141	0.0246
negative regulation of polynucleotide adenylyltransferase activity (GO:1904246)	2	2	0.03	+	63.57	0.00141	0.0246
ovarian cumulus expansion (GO:0001550)	3	2	0.05	+	42.38	0.00232	0.0373
cellular response to corticosterone stimulus (GO:0071386)	3	2	0.05	+	42.38	0.00232	0.0373
regulation of translation at postsynapse (GO:0140245)	3	2	0.05	+	42.38	0.00232	0.0373
regulation of translation at postsynapse, modulating synaptic transmission (GO:0099578)	3	2	0.05	+	42.38	0.00232	0.0372
snoRNA guided rRNA pseudouridine synthesis (GO:0000454)	3	2	0.05	+	42.38	0.00232	0.0372
positive regulation of sulfur metabolic process (GO:0051176)	3	2	0.05	+	42.38	0.00232	0.0372
regulation of leukocyte adhesion to arterial endothelial cell (GO:1904997)	3	2	0.05	+	42.38	0.00232	0.0371
PMA-inducible membrane protein ectodomain proteolysis (GO:0051088)	3	2	0.05	+	42.38	0.00232	0.0371
fused antrum stage (GO:0048165)	3	2	0.05	+	42.38	0.00232	0.037
regulation of polynucleotide adenylyltransferase activity (GO:1904245)	3	2	0.05	+	42.38	0.00232	0.037
regulation of chronic inflammatory response to antigenic stimulus (GO:0002874)	3	2	0.05	+	42.38	0.00232	0.037
negative regulation of dopamine metabolic process (GO:0045963)	3	2	0.05	+	42.38	0.00232	0.0369
negative regulation of catecholamine metabolic process (GO:0045914)	3	2	0.05	+	42.38	0.00232	0.0369
positive regulation of calcidiol 1-monooxygenase activity (GO:0060559)	3	2	0.05	+	42.38	0.00232	0.0369
positive regulation of vitamin D biosynthetic process (GO:0060557)	3	2	0.05	+	42.38	0.00232	0.0368
cellular response to corticotropin-releasing hormone stimulus (GO:0071376)	5	3	0.08	+	38.14	0.000195	0.00468
response to corticotropin-releasing hormone (GO:0043435)	5	3	0.08	+	38.14	0.000195	0.00467
positive regulation of prostaglandin biosynthetic process (GO:0031394)	6	3	0.09	+	31.79	0.000289	0.0066
p38MAPK cascade (GO:0038066)	8	4	0.13	+	31.79	2.53e-05	0.000778
antral ovarian follicle growth (GO:0001547)	7	3	0.11	+	27.24	0.000407	0.0088
positive regulation of fever generation (GO:0031622)	7	3	0.11	+	27.24	0.000407	0.00879
mammalian oogenesis stage (GO:0022605)	7	3	0.11	+	27.24	0.000407	0.00878
regulation of calcidiol 1-monooxygenase activity (GO:0060558)	7	3	0.11	+	27.24	0.000407	0.00876
negative regulation of heterotypic cell-cell adhesion (GO:0034115)	10	4	0.16	+	25.43	5e-05	0.0014
regulation of cell-cell adhesion involved in gastrulation (GO:0070587)	10	4	0.16	+	25.43	5e-05	0.0014
germinal center formation (GO:0002467)	8	3	0.13	+	23.84	0.000554	0.0113
positive regulation of unsaturated fatty acid biosynthetic process (GO:2001280)	8	3	0.13	+	23.84	0.000554	0.0113
positive regulation of T-helper 17 cell differentiation (GO:2000321)	8	3	0.13	+	23.84	0.000554	0.0112
regulation of fever generation (GO:0031620)	8	3	0.13	+	23.84	0.000554	0.0112
ovulation (GO:0030728)	19	7	0.3	+	23.42	1.02e-07	5.29e-06
regulation of chronic inflammatory response (GO:0002676)	9	3	0.14	+	21.19	0.00073	0.0145
positive regulation of interleukin-1 biosynthetic process (GO:0045362)	9	3	0.14	+	21.19	0.00073	0.0144
regulation of interleukin-1 biosynthetic process (GO:0045360)	9	3	0.14	+	21.19	0.00073	0.0144
ovulation from ovarian follicle (GO:0001542)	9	3	0.14	+	21.19	0.00073	0.0144
positive regulation of interleukin-1 beta biosynthetic process (GO:0050725)	9	3	0.14	+	21.19	0.00073	0.0144
regulation of interleukin-1 beta biosynthetic process (GO:0050722)	9	3	0.14	+	21.19	0.00073	0.0144
regulation of prostaglandin biosynthetic process (GO:0031392)	9	3	0.14	+	21.19	0.00073	0.0143
regulation of vitamin D biosynthetic process (GO:0060556)	9	3	0.14	+	21.19	0.00073	0.0143
positive regulation of chemokine biosynthetic process (GO:0045080)	13	4	0.2	+	19.56	0.000115	0.00297
positive regulation of T-helper 17 type immune response (GO:2000318)	10	3	0.16	+	19.07	0.000938	0.0178
tumor necrosis factor production (GO:0032640)	10	3	0.16	+	19.07	0.000938	0.0178
endothelial cell chemotaxis (GO:0035767)	10	3	0.16	+	19.07	0.000938	0.0178
positive regulation of receptor binding (GO:1900122)	10	3	0.16	+	19.07	0.000938	0.0177
wound healing, spreading of epidermal cells (GO:0035313)	10	3	0.16	+	19.07	0.000938	0.0177
positive regulation of membrane protein ectodomain proteolysis (GO:0051044)	17	5	0.27	+	18.7	1.83e-05	0.000586
leukocyte activation involved in inflammatory response (GO:0002269)	31	9	0.49	+	18.46	8.24e-09	5.24e-07
microglial cell activation (GO:0001774)	31	9	0.49	+	18.46	8.24e-09	5.22e-07
positive regulation of neuroinflammatory response (GO:0150078)	14	4	0.22	+	18.16	0.000146	0.00365
regulation of membrane protein ectodomain proteolysis (GO:0051043)	25	7	0.39	+	17.8	4.84e-07	2.23e-05
regulation of T-helper 2 cell differentiation (GO:0045628)	11	3	0.17	+	17.34	0.00118	0.0214
regulation of unsaturated fatty acid biosynthetic process (GO:2001279)	11	3	0.17	+	17.34	0.00118	0.0213
synapse pruning (GO:0098883)	11	3	0.17	+	17.34	0.00118	0.0213
negative regulation of inclusion body assembly (GO:0090084)	11	3	0.17	+	17.34	0.00118	0.0213
positive regulation of heat generation (GO:0031652)	11	3	0.17	+	17.34	0.00118	0.0213
positive regulation of hormone biosynthetic process (GO:0046886)	11	3	0.17	+	17.34	0.00118	0.0212
type 2 immune response (GO:0042092)	11	3	0.17	+	17.34	0.00118	0.0212
negative regulation of complement activation (GO:0045916)	11	3	0.17	+	17.34	0.00118	0.0212
short-term memory (GO:0007614)	11	3	0.17	+	17.34	0.00118	0.0212
positive regulation of interleukin-6 biosynthetic process (GO:0045410)	15	4	0.24	+	16.95	0.000182	0.00443
regulation of chemokine (C-X-C motif) ligand 2 production (GO:2000341)	15	4	0.24	+	16.95	0.000182	0.00443
astrocyte activation (GO:0048143)	19	5	0.3	+	16.73	2.88e-05	0.000867
glial cell activation (GO:0061900)	39	10	0.61	+	16.3	3.33e-09	2.22e-07
chronic inflammatory response (GO:0002544)	12	3	0.19	+	15.89	0.00146	0.0253
tumor necrosis factor superfamily cytokine production (GO:0071706)	12	3	0.19	+	15.89	0.00146	0.0252
positive regulation of chemokine (C-X-C motif) ligand 2 production (GO:2000343)	12	3	0.19	+	15.89	0.00146	0.0252
PERK-mediated unfolded protein response (GO:0036499)	12	3	0.19	+	15.89	0.00146	0.0252
cell junction disassembly (GO:0150146)	12	3	0.19	+	15.89	0.00146	0.0252
negative regulation of B cell apoptotic process (GO:0002903)	12	3	0.19	+	15.89	0.00146	0.0251
detoxification of copper ion (GO:0010273)	16	4	0.25	+	15.89	0.000225	0.00535
negative regulation of interleukin-12 production (GO:0032695)	16	4	0.25	+	15.89	0.000225	0.00534
regulation of chemokine biosynthetic process (GO:0045073)	16	4	0.25	+	15.89	0.000225	0.00533
response to corticosterone (GO:0051412)	20	5	0.31	+	15.89	3.56e-05	0.00104
stress response to copper ion (GO:1990169)	16	4	0.25	+	15.89	0.000225	0.00533
regulation of heterotypic cell-cell adhesion (GO:0034114)	25	6	0.39	+	15.26	7e-06	0.000252
negative regulation of hydrogen peroxide-induced cell death (GO:1903206)	17	4	0.27	+	14.96	0.000274	0.00633
mitotic cell cycle arrest (GO:0071850)	17	4	0.27	+	14.96	0.000274	0.00632
regulation of T-helper 17 cell differentiation (GO:2000319)	17	4	0.27	+	14.96	0.000274	0.00631
negative regulation of response to reactive oxygen species (GO:1901032)	17	4	0.27	+	14.96	0.000274	0.0063
neuroinflammatory response (GO:0150076)	43	10	0.68	+	14.78	7.48e-09	4.78e-07
positive regulation of nuclear-transcribed mRNA poly(A) tail shortening (GO:0060213)	13	3	0.2	+	14.67	0.00177	0.0299
negative regulation by host of viral process (GO:0044793)	13	3	0.2	+	14.67	0.00177	0.0298
regulation of heat generation (GO:0031650)	13	3	0.2	+	14.67	0.00177	0.0298
activation of MAPKKK activity (GO:0000185)	13	3	0.2	+	14.67	0.00177	0.0298
regulation of vitamin metabolic process (GO:0030656)	13	3	0.2	+	14.67	0.00177	0.0298
regulation of tau-protein kinase activity (GO:1902947)	13	3	0.2	+	14.67	0.00177	0.0297
glial cell proliferation (GO:0014009)	18	4	0.28	+	14.13	0.000331	0.00749
detoxification of inorganic compound (GO:0061687)	18	4	0.28	+	14.13	0.000331	0.00748
stress response to metal ion (GO:0097501)	18	4	0.28	+	14.13	0.000331	0.00747
regulation of B cell apoptotic process (GO:0002902)	18	4	0.28	+	14.13	0.000331	0.00746
regulation of hydrogen peroxide-induced cell death (GO:1903205)	23	5	0.36	+	13.82	6.34e-05	0.00173
positive regulation of macrophage migration (GO:1905523)	23	5	0.36	+	13.82	6.34e-05	0.00173
amyloid-beta clearance (GO:0097242)	23	5	0.36	+	13.82	6.34e-05	0.00173
response to peptidoglycan (GO:0032494)	14	3	0.22	+	13.62	0.00213	0.0346
negative regulation by host of viral transcription (GO:0043922)	14	3	0.22	+	13.62	0.00213	0.0345
negative regulation of interleukin-1 beta secretion (GO:0050713)	14	3	0.22	+	13.62	0.00213	0.0345
macrophage activation (GO:0042116)	52	11	0.82	+	13.45	3.13e-09	2.1e-07
negative regulation of interleukin-8 production (GO:0032717)	19	4	0.3	+	13.38	0.000396	0.00863
cellular response to fluid shear stress (GO:0071498)	19	4	0.3	+	13.38	0.000396	0.00862
response to muscle stretch (GO:0035994)	19	4	0.3	+	13.38	0.000396	0.00861
negative regulation of bone mineralization (GO:0030502)	19	4	0.3	+	13.38	0.000396	0.00859
positive regulation of nitric oxide biosynthetic process (GO:0045429)	43	9	0.68	+	13.31	9.41e-08	4.94e-06
regulation of interleukin-6 biosynthetic process (GO:0045408)	24	5	0.38	+	13.24	7.56e-05	0.00203
cellular response to copper ion (GO:0071280)	29	6	0.46	+	13.15	1.46e-05	0.000487
positive regulation of nitric oxide metabolic process (GO:1904407)	44	9	0.69	+	13	1.12e-07	5.7e-06
regulation of nuclear-transcribed mRNA poly(A) tail shortening (GO:0060211)	15	3	0.24	+	12.71	0.00253	0.0395
regulation of nitric oxide biosynthetic process (GO:0045428)	60	12	0.94	+	12.71	1.04e-09	7.63e-08
regulation of T-helper 17 type immune response (GO:2000316)	20	4	0.31	+	12.71	0.00047	0.00989
negative regulation of nitric oxide biosynthetic process (GO:0045019)	15	3	0.24	+	12.71	0.00253	0.0394
regulation of macrophage migration (GO:1905521)	40	8	0.63	+	12.71	6.69e-07	3e-05
peptidyl-serine dephosphorylation (GO:0070262)	15	3	0.24	+	12.71	0.00253	0.0394
establishment or maintenance of cytoskeleton polarity (GO:0030952)	20	4	0.31	+	12.71	0.00047	0.00988
negative regulation of nitric oxide metabolic process (GO:1904406)	15	3	0.24	+	12.71	0.00253	0.0394
response to laminar fluid shear stress (GO:0034616)	15	3	0.24	+	12.71	0.00253	0.0393
negative regulation of humoral immune response (GO:0002921)	15	3	0.24	+	12.71	0.00253	0.0393
positive regulation of T-helper cell differentiation (GO:0045624)	21	4	0.33	+	12.11	0.000553	0.0113
negative regulation of cellular response to drug (GO:2001039)	21	4	0.33	+	12.11	0.000553	0.0113
oocyte maturation (GO:0001556)	21	4	0.33	+	12.11	0.000553	0.0113
cellular response to arsenic-containing substance (GO:0071243)	21	4	0.33	+	12.11	0.000553	0.0113
positive regulation of lymphocyte chemotaxis (GO:0140131)	21	4	0.33	+	12.11	0.000553	0.0113
positive regulation of cellular response to oxidative stress (GO:1900409)	21	4	0.33	+	12.11	0.000553	0.0113
positive regulation of heterotypic cell-cell adhesion (GO:0034116)	16	3	0.25	+	11.92	0.00297	0.0451
negative regulation of T-helper cell differentiation (GO:0045623)	16	3	0.25	+	11.92	0.00297	0.045
lipoxygenase pathway (GO:0019372)	16	3	0.25	+	11.92	0.00297	0.045
positive regulation of hormone metabolic process (GO:0032352)	16	3	0.25	+	11.92	0.00297	0.0449
peptidyl-threonine dephosphorylation (GO:0035970)	16	3	0.25	+	11.92	0.00297	0.0449
establishment or maintenance of actin cytoskeleton polarity (GO:0030950)	16	3	0.25	+	11.92	0.00297	0.0448
cellular response to hepatocyte growth factor stimulus (GO:0035729)	16	3	0.25	+	11.92	0.00297	0.0448
neutrophil chemotaxis (GO:0030593)	75	14	1.18	+	11.87	9.29e-11	7.97e-09
regulation of receptor binding (GO:1900120)	27	5	0.42	+	11.77	0.000123	0.00317
positive regulation of reactive oxygen species biosynthetic process (GO:1903428)	54	10	0.85	+	11.77	5e-08	2.76e-06
positive regulation of lymphocyte migration (GO:2000403)	38	7	0.6	+	11.71	5.49e-06	0.000201
granulocyte chemotaxis (GO:0071621)	82	15	1.29	+	11.63	2.53e-11	2.38e-09
negative regulation of cytokine biosynthetic process (GO:0042036)	33	6	0.52	+	11.56	2.8e-05	0.000843
regulation of establishment of cell polarity (GO:2000114)	22	4	0.35	+	11.56	0.000645	0.013
cellular response to cadmium ion (GO:0071276)	39	7	0.61	+	11.41	6.39e-06	0.000231
negative regulation of interleukin-1 beta production (GO:0032691)	28	5	0.44	+	11.35	0.000144	0.00361
regulation of T-helper cell differentiation (GO:0045622)	34	6	0.53	+	11.22	3.25e-05	0.000959
positive regulation of CD4-positive, alpha-beta T cell activation (GO:2000516)	34	6	0.53	+	11.22	3.25e-05	0.000958
negative regulation of interleukin-1 production (GO:0032692)	34	6	0.53	+	11.22	3.25e-05	0.000956
positive regulation of lipid storage (GO:0010884)	23	4	0.36	+	11.06	0.000748	0.0146
positive regulation of CD4-positive, alpha-beta T cell differentiation (GO:0043372)	29	5	0.46	+	10.96	0.000166	0.00408
regulation of hormone biosynthetic process (GO:0046885)	29	5	0.46	+	10.96	0.000166	0.00408
regulation of response to reactive oxygen species (GO:1901031)	35	6	0.55	+	10.9	3.75e-05	0.0011
response to arsenic-containing substance (GO:0046685)	35	6	0.55	+	10.9	3.75e-05	0.0011
positive regulation of pri-miRNA transcription by RNA polymerase II (GO:1902895)	35	6	0.55	+	10.9	3.75e-05	0.00109
positive regulation of sprouting angiogenesis (GO:1903672)	41	7	0.64	+	10.85	8.56e-06	0.000301
neutrophil migration (GO:1990266)	83	14	1.31	+	10.72	3.05e-10	2.38e-08
monocyte chemotaxis (GO:0002548)	42	7	0.66	+	10.6	9.85e-06	0.000342
negative regulation of interleukin-2 production (GO:0032703)	24	4	0.38	+	10.6	0.000862	0.0165
positive regulation of response to oxidative stress (GO:1902884)	24	4	0.38	+	10.6	0.000862	0.0165
positive regulation of acute inflammatory response (GO:0002675)	30	5	0.47	+	10.6	0.000192	0.00463
negative regulation of response to drug (GO:2001024)	30	5	0.47	+	10.6	0.000192	0.00463
T cell migration (GO:0072678)	30	5	0.47	+	10.6	0.000192	0.00462
lymphocyte chemotaxis (GO:0048247)	49	8	0.77	+	10.38	2.6e-06	0.000103
astrocyte development (GO:0014002)	37	6	0.58	+	10.31	4.96e-05	0.00139
granulocyte migration (GO:0097530)	93	15	1.46	+	10.25	1.23e-10	1.03e-08
cell adhesion mediated by integrin (GO:0033627)	25	4	0.39	+	10.17	0.000988	0.0184
epiboly involved in wound healing (GO:0090505)	25	4	0.39	+	10.17	0.000988	0.0184
cellular response to zinc ion (GO:0071294)	25	4	0.39	+	10.17	0.000988	0.0184
wound healing, spreading of cells (GO:0044319)	25	4	0.39	+	10.17	0.000988	0.0184
positive regulation of macrophage activation (GO:0043032)	25	4	0.39	+	10.17	0.000988	0.0183
response to copper ion (GO:0046688)	44	7	0.69	+	10.11	1.29e-05	0.000437
positive regulation of reactive oxygen species metabolic process (GO:2000379)	101	16	1.59	+	10.07	3.73e-11	3.36e-09
cellular response to chemokine (GO:1990869)	89	14	1.4	+	10	6.89e-10	5.19e-08
response to chemokine (GO:1990868)	89	14	1.4	+	10	6.89e-10	5.17e-08
negative regulation of cell junction assembly (GO:1901889)	32	5	0.5	+	9.93	0.000251	0.00586
response to mineralocorticoid (GO:0051385)	32	5	0.5	+	9.93	0.000251	0.00585
regulation of tumor necrosis factor biosynthetic process (GO:0042534)	32	5	0.5	+	9.93	0.000251	0.00584
regulation of neuroinflammatory response (GO:0150077)	32	5	0.5	+	9.93	0.000251	0.00583
positive regulation of neuron apoptotic process (GO:0043525)	58	9	0.91	+	9.86	8.92e-07	3.89e-05
regulation of establishment or maintenance of cell polarity (GO:0032878)	26	4	0.41	+	9.78	0.00113	0.0206
epiboly (GO:0090504)	26	4	0.41	+	9.78	0.00113	0.0205
ovarian follicle development (GO:0001541)	52	8	0.82	+	9.78	3.86e-06	0.000148
regulation of lymphocyte chemotaxis (GO:1901623)	26	4	0.41	+	9.78	0.00113	0.0205
positive regulation of fibroblast proliferation (GO:0048146)	52	8	0.82	+	9.78	3.86e-06	0.000147
regulation of CD4-positive, alpha-beta T cell differentiation (GO:0043370)	46	7	0.72	+	9.67	1.68e-05	0.000545
interleukin-12-mediated signaling pathway (GO:0035722)	46	7	0.72	+	9.67	1.68e-05	0.000544
positive regulation of alpha-beta T cell differentiation (GO:0046638)	46	7	0.72	+	9.67	1.68e-05	0.000543
chemokine-mediated signaling pathway (GO:0070098)	79	12	1.24	+	9.66	1.65e-08	9.84e-07
regulation of pri-miRNA transcription by RNA polymerase II (GO:1902893)	47	7	0.74	+	9.47	1.9e-05	0.000602
positive regulation of osteoclast differentiation (GO:0045672)	27	4	0.42	+	9.42	0.00128	0.0227
negative regulation of viral transcription (GO:0032897)	27	4	0.42	+	9.42	0.00128	0.0227
inactivation of MAPK activity (GO:0000188)	27	4	0.42	+	9.42	0.00128	0.0227
regulation of macrophage chemotaxis (GO:0010758)	27	4	0.42	+	9.42	0.00128	0.0226
decidualization (GO:0046697)	27	4	0.42	+	9.42	0.00128	0.0226
positive regulation of chemokine production (GO:0032722)	61	9	0.96	+	9.38	1.3e-06	5.42e-05
leukotriene metabolic process (GO:0006691)	34	5	0.53	+	9.35	0.000323	0.00731
mononuclear cell migration (GO:0071674)	48	7	0.76	+	9.27	2.15e-05	0.000673
cellular response to interleukin-12 (GO:0071349)	48	7	0.76	+	9.27	2.15e-05	0.000671
regulation of lipid storage (GO:0010883)	48	7	0.76	+	9.27	2.15e-05	0.00067
regulation of alpha-beta T cell differentiation (GO:0046637)	62	9	0.98	+	9.23	1.47e-06	6.09e-05
positive regulation of alpha-beta T cell activation (GO:0046635)	62	9	0.98	+	9.23	1.47e-06	6.07e-05
regulation of cytokine biosynthetic process (GO:0042035)	111	16	1.75	+	9.16	1.32e-10	1.09e-08
regulation of oxidative stress-induced neuron death (GO:1903203)	28	4	0.44	+	9.08	0.00144	0.0251
negative regulation of biomineralization (GO:0110150)	28	4	0.44	+	9.08	0.00144	0.0251
regulation of chemokine production (GO:0032642)	84	12	1.32	+	9.08	3.04e-08	1.73e-06
cellular response to vascular endothelial growth factor stimulus (GO:0035924)	42	6	0.66	+	9.08	9.35e-05	0.00247
response to immobilization stress (GO:0035902)	28	4	0.44	+	9.08	0.00144	0.0251
negative regulation of biomineral tissue development (GO:0070168)	28	4	0.44	+	9.08	0.00144	0.025
positive regulation of signaling receptor activity (GO:2000273)	35	5	0.55	+	9.08	0.000364	0.00805
response to interleukin-12 (GO:0070671)	49	7	0.77	+	9.08	2.42e-05	0.000746
lipopolysaccharide-mediated signaling pathway (GO:0031663)	35	5	0.55	+	9.08	0.000364	0.00803
negative regulation of blood vessel endothelial cell migration (GO:0043537)	35	5	0.55	+	9.08	0.000364	0.00802
response to fluid shear stress (GO:0034405)	35	5	0.55	+	9.08	0.000364	0.00801
regulation of endothelial cell apoptotic process (GO:2000351)	50	7	0.79	+	8.9	2.73e-05	0.000831
regulation of reactive oxygen species biosynthetic process (GO:1903426)	93	13	1.46	+	8.89	1.02e-08	6.24e-07
regulation of cellular response to drug (GO:2001038)	36	5	0.57	+	8.83	0.00041	0.0088
regulation of superoxide metabolic process (GO:0090322)	36	5	0.57	+	8.83	0.00041	0.00879
lymphocyte migration (GO:0072676)	72	10	1.13	+	8.83	5.52e-07	2.51e-05
negative regulation of cyclin-dependent protein serine/threonine kinase activity (GO:0045736)	29	4	0.46	+	8.77	0.00162	0.0277
regulation of interleukin-2 production (GO:0032663)	58	8	0.91	+	8.77	7.99e-06	0.000284
cellular response to glucocorticoid stimulus (GO:0071385)	58	8	0.91	+	8.77	7.99e-06	0.000283
osteoclast differentiation (GO:0030316)	44	6	0.69	+	8.67	0.000118	0.00305
ovulation cycle process (GO:0022602)	44	6	0.69	+	8.67	0.000118	0.00305
inflammatory response to antigenic stimulus (GO:0002437)	37	5	0.58	+	8.59	0.000459	0.00974
response to X-ray (GO:0010165)	30	4	0.47	+	8.48	0.00182	0.0302
regulation of CD4-positive, alpha-beta T cell activation (GO:2000514)	60	8	0.94	+	8.48	1e-05	0.000346
positive regulation of leukocyte apoptotic process (GO:2000108)	30	4	0.47	+	8.48	0.00182	0.0302
blood vessel endothelial cell migration (GO:0043534)	30	4	0.47	+	8.48	0.00182	0.0302
regulation of macrophage derived foam cell differentiation (GO:0010743)	30	4	0.47	+	8.48	0.00182	0.0301
negative regulation of cyclin-dependent protein kinase activity (GO:1904030)	30	4	0.47	+	8.48	0.00182	0.0301
ER-nucleus signaling pathway (GO:0006984)	38	5	0.6	+	8.36	0.000513	0.0106
positive regulation of interleukin-6 secretion (GO:2000778)	38	5	0.6	+	8.36	0.000513	0.0106
regulation of cell migration involved in sprouting angiogenesis (GO:0090049)	38	5	0.6	+	8.36	0.000513	0.0106
regulation of p38MAPK cascade (GO:1900744)	38	5	0.6	+	8.36	0.000513	0.0106
cellular response to amyloid-beta (GO:1904646)	38	5	0.6	+	8.36	0.000513	0.0106
cellular response to corticosteroid stimulus (GO:0071384)	61	8	0.96	+	8.34	1.12e-05	0.000382
regulation of acute inflammatory response (GO:0002673)	46	6	0.72	+	8.29	0.000147	0.00369
negative regulation of smooth muscle cell proliferation (GO:0048662)	46	6	0.72	+	8.29	0.000147	0.00369
regulation of macrophage activation (GO:0043030)	54	7	0.85	+	8.24	4.27e-05	0.00124
positive regulation of T cell migration (GO:2000406)	31	4	0.49	+	8.2	0.00203	0.0332
brown fat cell differentiation (GO:0050873)	31	4	0.49	+	8.2	0.00203	0.0331
regulation of type 2 immune response (GO:0002828)	31	4	0.49	+	8.2	0.00203	0.0331
regulation of interleukin-1 production (GO:0032652)	101	13	1.59	+	8.18	2.48e-08	1.44e-06
regulation of interleukin-1 beta production (GO:0032651)	86	11	1.35	+	8.13	3.16e-07	1.5e-05
leukocyte chemotaxis (GO:0030595)	141	18	2.22	+	8.12	5.56e-11	4.85e-09
regulation of lymphocyte migration (GO:2000401)	63	8	0.99	+	8.07	1.38e-05	0.000464
regulation of alpha-beta T cell activation (GO:0046634)	95	12	1.49	+	8.03	1.04e-07	5.34e-06
response to hydrogen peroxide (GO:0042542)	119	15	1.87	+	8.01	2.67e-09	1.82e-07
regulation of interleukin-1 beta secretion (GO:0050706)	48	6	0.76	+	7.95	0.000182	0.00444
positive regulation of cytokine biosynthetic process (GO:0042108)	72	9	1.13	+	7.95	4.5e-06	0.000168
positive regulation of blood vessel endothelial cell migration (GO:0043536)	56	7	0.88	+	7.95	5.27e-05	0.00147
DNA damage response, signal transduction by p53 class mediator (GO:0030330)	81	10	1.27	+	7.85	1.47e-06	6.08e-05
myeloid leukocyte migration (GO:0097529)	122	15	1.92	+	7.82	3.63e-09	2.4e-07
regulation of mononuclear cell migration (GO:0071675)	49	6	0.77	+	7.78	0.000202	0.00483
response to glucocorticoid (GO:0051384)	147	18	2.31	+	7.78	1.03e-10	8.82e-09
positive regulation of T cell differentiation (GO:0045582)	90	11	1.42	+	7.77	4.78e-07	2.21e-05
cellular zinc ion homeostasis (GO:0006882)	33	4	0.52	+	7.71	0.00249	0.0392
positive regulation of interleukin-2 production (GO:0032743)	33	4	0.52	+	7.71	0.00249	0.0392
signal transduction in absence of ligand (GO:0038034)	33	4	0.52	+	7.71	0.00249	0.0391
negative regulation of B cell activation (GO:0050869)	33	4	0.52	+	7.71	0.00249	0.0391
negative regulation of cellular response to insulin stimulus (GO:1900077)	33	4	0.52	+	7.71	0.00249	0.0391
positive regulation of epithelial cell apoptotic process (GO:1904037)	33	4	0.52	+	7.71	0.00249	0.039
extrinsic apoptotic signaling pathway in absence of ligand (GO:0097192)	33	4	0.52	+	7.71	0.00249	0.039
regulation of oxidative stress-induced cell death (GO:1903201)	67	8	1.05	+	7.59	2.08e-05	0.000655
ovulation cycle (GO:0042698)	67	8	1.05	+	7.59	2.08e-05	0.000654
positive regulation of B cell proliferation (GO:0030890)	42	5	0.66	+	7.57	0.000778	0.0151
positive regulation of lymphocyte differentiation (GO:0045621)	101	12	1.59	+	7.55	1.9e-07	9.46e-06
response to cAMP (GO:0051591)	101	12	1.59	+	7.55	1.9e-07	9.43e-06
regulation of interleukin-12 production (GO:0032655)	59	7	0.93	+	7.54	7.13e-05	0.00192
regulation of blood vessel endothelial cell migration (GO:0043535)	93	11	1.46	+	7.52	6.44e-07	2.9e-05
response to lipopolysaccharide (GO:0032496)	323	38	5.08	+	7.48	9.04e-21	8.49e-18
negative regulation of cytokine secretion (GO:0050710)	68	8	1.07	+	7.48	2.3e-05	0.000714
positive regulation of vascular smooth muscle cell proliferation (GO:1904707)	34	4	0.53	+	7.48	0.00275	0.0421
regulation of vascular smooth muscle cell proliferation (GO:1904705)	51	6	0.8	+	7.48	0.000246	0.00577
modulation by host of symbiont process (GO:0051851)	60	7	0.94	+	7.42	7.86e-05	0.0021
cell-substrate junction assembly (GO:0007044)	43	5	0.68	+	7.39	0.000857	0.0165
regulation of hormone metabolic process (GO:0032350)	43	5	0.68	+	7.39	0.000857	0.0164
negative regulation of endothelial cell migration (GO:0010596)	52	6	0.82	+	7.34	0.000271	0.00627
cellular response to lipopolysaccharide (GO:0071222)	191	22	3	+	7.32	2.51e-12	2.82e-10
cellular response to molecule of bacterial origin (GO:0071219)	201	23	3.16	+	7.27	8.92e-13	1.1e-10
positive regulation of fat cell differentiation (GO:0045600)	70	8	1.1	+	7.27	2.78e-05	0.00084
negative regulation of T cell differentiation (GO:0045581)	44	5	0.69	+	7.22	0.000943	0.0178
regulation of T cell migration (GO:2000404)	44	5	0.69	+	7.22	0.000943	0.0177
positive regulation of smooth muscle cell proliferation (GO:0048661)	88	10	1.38	+	7.22	2.9e-06	0.000114
cell-substrate junction organization (GO:0150115)	44	5	0.69	+	7.22	0.000943	0.0177
skeletal muscle cell differentiation (GO:0035914)	53	6	0.83	+	7.2	0.000298	0.00679
regulation of epithelial cell apoptotic process (GO:1904035)	80	9	1.26	+	7.15	9.84e-06	0.000342
response to molecule of bacterial origin (GO:0002237)	340	38	5.35	+	7.1	4.53e-20	3.8e-17
regulation of focal adhesion assembly (GO:0051893)	63	7	0.99	+	7.06	0.000104	0.00273
regulation of cell-substrate junction assembly (GO:0090109)	63	7	0.99	+	7.06	0.000104	0.00273
cellular response to hydrogen peroxide (GO:0070301)	72	8	1.13	+	7.06	3.34e-05	0.000983
skeletal muscle tissue regeneration (GO:0043403)	36	4	0.57	+	7.06	0.00333	0.0497
regulation of cellular response to oxidative stress (GO:1900407)	81	9	1.27	+	7.06	1.08e-05	0.00037
platelet-derived growth factor receptor signaling pathway (GO:0048008)	36	4	0.57	+	7.06	0.00333	0.0497
zinc ion homeostasis (GO:0055069)	36	4	0.57	+	7.06	0.00333	0.0496
regulation of sprouting angiogenesis (GO:1903670)	72	8	1.13	+	7.06	3.34e-05	0.000981
positive regulation of cyclin-dependent protein kinase activity (GO:1904031)	36	4	0.57	+	7.06	0.00333	0.0496
positive regulation of neuron death (GO:1901216)	99	11	1.56	+	7.06	1.13e-06	4.77e-05
female gonad development (GO:0008585)	90	10	1.42	+	7.06	3.49e-06	0.000135
icosanoid biosynthetic process (GO:0046456)	45	5	0.71	+	7.06	0.00103	0.0191
positive regulation of leukocyte differentiation (GO:1902107)	154	17	2.42	+	7.02	1.47e-09	1.04e-07
regulation of smooth muscle cell proliferation (GO:0048660)	136	15	2.14	+	7.01	1.39e-08	8.4e-07
response to corticosteroid (GO:0031960)	164	18	2.58	+	6.98	5.23e-10	4.03e-08
positive regulation of interleukin-1 beta production (GO:0032731)	55	6	0.87	+	6.93	0.000358	0.00795
astrocyte differentiation (GO:0048708)	55	6	0.87	+	6.93	0.000358	0.00794
negative regulation of oxidative stress-induced cell death (GO:1903202)	46	5	0.72	+	6.91	0.00113	0.0206
negative regulation of cellular response to oxidative stress (GO:1900408)	46	5	0.72	+	6.91	0.00113	0.0206
positive regulation of leukocyte migration (GO:0002687)	139	15	2.19	+	6.86	1.82e-08	1.07e-06
cell chemotaxis (GO:0060326)	204	22	3.21	+	6.86	8.24e-12	8.48e-10
regulation of interleukin-1 secretion (GO:0050704)	56	6	0.88	+	6.81	0.000391	0.00852
positive regulation of endothelial cell migration (GO:0010595)	103	11	1.62	+	6.79	1.62e-06	6.61e-05
cellular response to biotic stimulus (GO:0071216)	225	24	3.54	+	6.78	1.12e-12	1.35e-10
negative regulation of lipid localization (GO:1905953)	47	5	0.74	+	6.76	0.00124	0.0221
response to cadmium ion (GO:0046686)	66	7	1.04	+	6.74	0.000136	0.00343
regulation of interleukin-8 production (GO:0032677)	76	8	1.2	+	6.69	4.77e-05	0.00135
regulation of bone mineralization (GO:0030500)	76	8	1.2	+	6.69	4.77e-05	0.00135
development of primary female sexual characteristics (GO:0046545)	95	10	1.49	+	6.69	5.44e-06	0.0002
regulation of tumor necrosis factor production (GO:0032680)	153	16	2.41	+	6.65	9.12e-09	5.69e-07
regulation of cell-substrate junction organization (GO:0150116)	67	7	1.05	+	6.64	0.000148	0.0037
response to amyloid-beta (GO:1904645)	48	5	0.76	+	6.62	0.00135	0.0237
DNA damage response, signal transduction by p53 class mediator resulting in cell cycle arrest (GO:0006977)	58	6	0.91	+	6.58	0.000464	0.00983
sprouting angiogenesis (GO:0002040)	58	6	0.91	+	6.58	0.000464	0.00982
myeloid cell development (GO:0061515)	58	6	0.91	+	6.58	0.000464	0.0098
regulation of tumor necrosis factor superfamily cytokine production (GO:1903555)	156	16	2.45	+	6.52	1.17e-08	7.15e-07
negative regulation of wound healing (GO:0061045)	78	8	1.23	+	6.52	5.65e-05	0.00156
cellular response to interleukin-1 (GO:0071347)	176	18	2.77	+	6.5	1.47e-09	1.04e-07
positive regulation of lipid localization (GO:1905954)	88	9	1.38	+	6.5	1.99e-05	0.000628
response to reactive oxygen species (GO:0000302)	196	20	3.08	+	6.49	1.84e-10	1.51e-08
labyrinthine layer development (GO:0060711)	49	5	0.77	+	6.49	0.00147	0.0253
negative regulation of response to oxidative stress (GO:1902883)	49	5	0.77	+	6.49	0.00147	0.0253
signal transduction involved in mitotic G1 DNA damage checkpoint (GO:0072431)	59	6	0.93	+	6.46	0.000505	0.0105
signal transduction involved in mitotic cell cycle checkpoint (GO:0072413)	59	6	0.93	+	6.46	0.000505	0.0105
signal transduction involved in mitotic DNA integrity checkpoint (GO:1902403)	59	6	0.93	+	6.46	0.000505	0.0105
signal transduction involved in mitotic DNA damage checkpoint (GO:1902402)	59	6	0.93	+	6.46	0.000505	0.0105
intracellular signal transduction involved in G1 DNA damage checkpoint (GO:1902400)	59	6	0.93	+	6.46	0.000505	0.0105
negative regulation of epithelial cell migration (GO:0010633)	69	7	1.09	+	6.45	0.000175	0.00429
regulation of leukocyte migration (GO:0002685)	207	21	3.26	+	6.45	7.08e-11	6.14e-09
regulation of cyclin-dependent protein serine/threonine kinase activity (GO:0000079)	100	10	1.57	+	6.36	8.26e-06	0.000292
positive regulation of vasculature development (GO:1904018)	190	19	2.99	+	6.36	7.24e-10	5.4e-08
regulation of response to oxidative stress (GO:1902882)	90	9	1.42	+	6.36	2.34e-05	0.000726
positive regulation of angiogenesis (GO:0045766)	170	17	2.67	+	6.36	5.78e-09	3.77e-07
negative regulation of tumor necrosis factor production (GO:0032720)	60	6	0.94	+	6.36	0.000548	0.0113
intrinsic apoptotic signaling pathway in response to DNA damage (GO:0008630)	70	7	1.1	+	6.36	0.00019	0.00461
response to interleukin-1 (GO:0070555)	201	20	3.16	+	6.33	2.78e-10	2.18e-08
response to organophosphorus (GO:0046683)	142	14	2.23	+	6.27	1.52e-07	7.73e-06
epidermal growth factor receptor signaling pathway (GO:0007173)	51	5	0.8	+	6.23	0.00173	0.0294
endoderm formation (GO:0001706)	51	5	0.8	+	6.23	0.00173	0.0293
negative regulation of blood coagulation (GO:0030195)	51	5	0.8	+	6.23	0.00173	0.0293
negative regulation of hemopoiesis (GO:1903707)	143	14	2.25	+	6.22	1.65e-07	8.34e-06
regulation of endothelial cell migration (GO:0010594)	164	16	2.58	+	6.2	2.25e-08	1.31e-06
negative regulation of tumor necrosis factor superfamily cytokine production (GO:1903556)	62	6	0.98	+	6.15	0.000644	0.013
negative regulation of response to wounding (GO:1903035)	93	9	1.46	+	6.15	2.98e-05	0.000889
regulation of reactive oxygen species metabolic process (GO:2000377)	186	18	2.93	+	6.15	3.3e-09	2.2e-07
positive regulation of hemopoiesis (GO:1903708)	197	19	3.1	+	6.13	1.26e-09	9.04e-08
regulation of fibroblast proliferation (GO:0048145)	83	8	1.31	+	6.13	8.46e-05	0.00225
negative regulation of hemostasis (GO:1900047)	52	5	0.82	+	6.11	0.00187	0.031
regulation of cyclin-dependent protein kinase activity (GO:1904029)	104	10	1.64	+	6.11	1.13e-05	0.000387
I-kappaB kinase/NF-kappaB signaling (GO:0007249)	73	7	1.15	+	6.1	0.000242	0.00568
positive regulation of epithelial cell migration (GO:0010634)	146	14	2.3	+	6.1	2.09e-07	1.02e-05
regulation of biomineralization (GO:0110149)	94	9	1.48	+	6.09	3.22e-05	0.000956
regulation of biomineral tissue development (GO:0070167)	94	9	1.48	+	6.09	3.22e-05	0.000954
inflammatory response (GO:0006954)	512	49	8.05	+	6.08	5.53e-23	1.1e-19
negative regulation of extrinsic apoptotic signaling pathway (GO:2001237)	105	10	1.65	+	6.05	1.23e-05	0.000417
regulation of B cell proliferation (GO:0030888)	63	6	0.99	+	6.05	0.000696	0.0139
signal transduction in response to DNA damage (GO:0042770)	105	10	1.65	+	6.05	1.23e-05	0.000416
negative regulation of lymphocyte differentiation (GO:0045620)	53	5	0.83	+	6	0.00202	0.0332
alpha-beta T cell differentiation (GO:0046632)	53	5	0.83	+	6	0.00202	0.0332
positive regulation of interleukin-1 production (GO:0032732)	64	6	1.01	+	5.96	0.000752	0.0147
negative regulation of NF-kappaB transcription factor activity (GO:0032088)	86	8	1.35	+	5.91	0.000106	0.00278
regulation of NIK/NF-kappaB signaling (GO:1901222)	108	10	1.7	+	5.89	1.54e-05	0.000507
regulation of leukocyte chemotaxis (GO:0002688)	119	11	1.87	+	5.88	5.87e-06	0.000214
circadian regulation of gene expression (GO:0032922)	65	6	1.02	+	5.87	0.00081	0.0157
tissue regeneration (GO:0042246)	65	6	1.02	+	5.87	0.00081	0.0156
negative regulation of MAP kinase activity (GO:0043407)	76	7	1.2	+	5.86	0.000304	0.0069
regulation of leukocyte apoptotic process (GO:2000106)	87	8	1.37	+	5.85	0.000115	0.00297
negative regulation of intrinsic apoptotic signaling pathway (GO:2001243)	98	9	1.54	+	5.84	4.35e-05	0.00126
female sex differentiation (GO:0046660)	109	10	1.71	+	5.83	1.66e-05	0.000541
cellular response to interferon-gamma (GO:0071346)	164	15	2.58	+	5.81	1.35e-07	6.89e-06
mitotic G1/S transition checkpoint (GO:0044819)	66	6	1.04	+	5.78	0.000873	0.0167
mitotic G1 DNA damage checkpoint (GO:0031571)	66	6	1.04	+	5.78	0.000873	0.0167
alpha-beta T cell activation (GO:0046631)	66	6	1.04	+	5.78	0.000873	0.0166
response to antineoplastic agent (GO:0097327)	99	9	1.56	+	5.78	4.69e-05	0.00134
extracellular matrix disassembly (GO:0022617)	66	6	1.04	+	5.78	0.000873	0.0166
extrinsic apoptotic signaling pathway (GO:0097191)	99	9	1.56	+	5.78	4.69e-05	0.00133
interaction with symbiont (GO:0051702)	88	8	1.38	+	5.78	0.000124	0.00317
cellular response to toxic substance (GO:0097237)	220	20	3.46	+	5.78	1.19e-09	8.6e-08
leukocyte migration (GO:0050900)	375	34	5.9	+	5.76	1.54e-15	3.2e-13
positive regulation of ERK1 and ERK2 cascade (GO:0070374)	210	19	3.3	+	5.75	3.35e-09	2.22e-07
regulation of interleukin-6 production (GO:0032675)	144	13	2.27	+	5.74	1.07e-06	4.54e-05
detoxification (GO:0098754)	133	12	2.09	+	5.74	2.8e-06	0.00011
regulation of fat cell differentiation (GO:0045598)	134	12	2.11	+	5.69	3e-06	0.000118
G1 DNA damage checkpoint (GO:0044783)	67	6	1.05	+	5.69	0.000939	0.0177
cellular response to antibiotic (GO:0071236)	123	11	1.93	+	5.69	7.86e-06	0.00028
glial cell development (GO:0021782)	112	10	1.76	+	5.68	2.06e-05	0.00065
response to zinc ion (GO:0010043)	56	5	0.88	+	5.68	0.00253	0.0393
negative regulation of coagulation (GO:0050819)	56	5	0.88	+	5.68	0.00253	0.0392
regulation of lymphocyte apoptotic process (GO:0070228)	56	5	0.88	+	5.68	0.00253	0.0392
response to purine-containing compound (GO:0014074)	157	14	2.47	+	5.67	4.73e-07	2.19e-05
positive regulation of tumor necrosis factor production (GO:0032760)	90	8	1.42	+	5.65	0.000143	0.00359
regulation of neuron apoptotic process (GO:0043523)	214	19	3.37	+	5.64	4.47e-09	2.93e-07
regulation of epithelial cell migration (GO:0010632)	226	20	3.56	+	5.63	1.83e-09	1.29e-07
regulation of osteoclast differentiation (GO:0045670)	68	6	1.07	+	5.61	0.00101	0.0187
negative regulation of protein serine/threonine kinase activity (GO:0071901)	136	12	2.14	+	5.61	3.46e-06	0.000135
negative regulation of chemotaxis (GO:0050922)	57	5	0.9	+	5.58	0.00272	0.0416
positive regulation of oxidoreductase activity (GO:0051353)	57	5	0.9	+	5.58	0.00272	0.0416
regulation of response to wounding (GO:1903034)	183	16	2.88	+	5.56	9.18e-08	4.84e-06
regulation of T cell differentiation (GO:0045580)	149	13	2.34	+	5.55	1.52e-06	6.26e-05
positive regulation of tumor necrosis factor superfamily cytokine production (GO:1903557)	92	8	1.45	+	5.53	0.000164	0.00407
positive regulation of leukocyte chemotaxis (GO:0002690)	92	8	1.45	+	5.53	0.000164	0.00406
cellular response to metal ion (GO:0071248)	196	17	3.08	+	5.51	4.04e-08	2.25e-06
negative regulation of viral process (GO:0048525)	104	9	1.64	+	5.5	6.68e-05	0.00181
cellular response to mechanical stimulus (GO:0071260)	81	7	1.27	+	5.49	0.000435	0.00927
positive regulation of myeloid leukocyte differentiation (GO:0002763)	58	5	0.91	+	5.48	0.00291	0.0445
negative regulation of leukocyte cell-cell adhesion (GO:1903038)	128	11	2.01	+	5.46	1.12e-05	0.000382
cellular response to tumor necrosis factor (GO:0071356)	245	21	3.85	+	5.45	1.22e-09	8.75e-08
regulation of ERK1 and ERK2 cascade (GO:0070372)	292	25	4.59	+	5.44	3.14e-11	2.87e-09
negative regulation of T cell activation (GO:0050868)	117	10	1.84	+	5.43	2.92e-05	0.000876
regulation of blood coagulation (GO:0030193)	82	7	1.29	+	5.43	0.000466	0.00983
positive regulation of inflammatory response (GO:0050729)	141	12	2.22	+	5.41	4.89e-06	0.000182
regulation of wound healing (GO:0061041)	153	13	2.41	+	5.4	2.01e-06	8.12e-05
response to tumor necrosis factor (GO:0034612)	271	23	4.26	+	5.4	2.32e-10	1.87e-08
regulation of hemostasis (GO:1900046)	83	7	1.31	+	5.36	0.000499	0.0104
response to oxidative stress (GO:0006979)	393	33	6.18	+	5.34	3.12e-14	5.08e-12
acute inflammatory response (GO:0002526)	72	6	1.13	+	5.3	0.00133	0.0234
negative regulation of myeloid cell differentiation (GO:0045638)	84	7	1.32	+	5.3	0.000533	0.011
cellular response to glucose stimulus (GO:0071333)	72	6	1.13	+	5.3	0.00133	0.0234
positive regulation of peptidyl-tyrosine phosphorylation (GO:0050731)	192	16	3.02	+	5.3	1.69e-07	8.46e-06
negative regulation of protein secretion (GO:0050709)	132	11	2.08	+	5.3	1.46e-05	0.000486
regulation of lipid localization (GO:1905952)	145	12	2.28	+	5.26	6.38e-06	0.000232
cellular response to reactive oxygen species (GO:0034614)	133	11	2.09	+	5.26	1.56e-05	0.000512
signal transduction by p53 class mediator (GO:0072331)	121	10	1.9	+	5.25	3.81e-05	0.00111
response to mechanical stimulus (GO:0009612)	218	18	3.43	+	5.25	3.24e-08	1.83e-06
cellular response to ketone (GO:1901655)	97	8	1.53	+	5.24	0.00023	0.00545
cellular response to calcium ion (GO:0071277)	85	7	1.34	+	5.24	0.00057	0.0115
negative regulation of apoptotic signaling pathway (GO:2001234)	231	19	3.63	+	5.23	1.42e-08	8.52e-07
signal transduction involved in DNA damage checkpoint (GO:0072422)	73	6	1.15	+	5.22	0.00142	0.0248
signal transduction involved in DNA integrity checkpoint (GO:0072401)	73	6	1.15	+	5.22	0.00142	0.0247
female gamete generation (GO:0007292)	134	11	2.11	+	5.22	1.66e-05	0.000542
response to steroid hormone (GO:0048545)	329	27	5.18	+	5.22	1.23e-11	1.23e-09
regulation of leukocyte cell-cell adhesion (GO:1903037)	317	26	4.99	+	5.21	3.02e-11	2.77e-09
negative regulation of cell-cell adhesion (GO:0022408)	183	15	2.88	+	5.21	5.01e-07	2.29e-05
response to hexose (GO:0009746)	147	12	2.31	+	5.19	7.27e-06	0.00026
positive regulation of lymphocyte proliferation (GO:0050671)	135	11	2.12	+	5.18	1.78e-05	0.00057
signal transduction involved in cell cycle checkpoint (GO:0072395)	74	6	1.16	+	5.15	0.00151	0.0259
cellular response to hexose stimulus (GO:0071331)	74	6	1.16	+	5.15	0.00151	0.0259
regulation of leukocyte differentiation (GO:1902105)	284	23	4.47	+	5.15	5.44e-10	4.18e-08
positive regulation of mononuclear cell proliferation (GO:0032946)	136	11	2.14	+	5.14	1.89e-05	0.000602
response to toxic substance (GO:0009636)	520	42	8.18	+	5.13	2.69e-17	8.09e-15
myeloid leukocyte differentiation (GO:0002573)	124	10	1.95	+	5.13	4.63e-05	0.00132
response to interferon-gamma (GO:0034341)	186	15	2.93	+	5.13	6.07e-07	2.75e-05
negative regulation of cysteine-type endopeptidase activity involved in apoptotic process (GO:0043154)	87	7	1.37	+	5.11	0.000648	0.013
modulation of process of other organism involved in symbiotic interaction (GO:0051817)	112	9	1.76	+	5.11	0.000114	0.00295
cellular response to inorganic substance (GO:0071241)	224	18	3.52	+	5.11	4.76e-08	2.64e-06
positive regulation of gliogenesis (GO:0014015)	75	6	1.18	+	5.09	0.00161	0.0276
cellular response to monosaccharide stimulus (GO:0071326)	75	6	1.18	+	5.09	0.00161	0.0276
negative regulation of immune effector process (GO:0002698)	125	10	1.97	+	5.09	4.93e-05	0.00139
negative regulation of peptide secretion (GO:0002792)	138	11	2.17	+	5.07	2.15e-05	0.000674
negative regulation of leukocyte proliferation (GO:0070664)	88	7	1.38	+	5.06	0.000691	0.0138
regulation of coagulation (GO:0050818)	88	7	1.38	+	5.06	0.000691	0.0138
positive regulation of cytokine secretion (GO:0050715)	151	12	2.38	+	5.05	9.37e-06	0.000327
regulation of lymphocyte differentiation (GO:0045619)	177	14	2.78	+	5.03	1.79e-06	7.25e-05
animal organ regeneration (GO:0031100)	76	6	1.2	+	5.02	0.00172	0.0292
response to monosaccharide (GO:0034284)	152	12	2.39	+	5.02	9.97e-06	0.000345
aging (GO:0007568)	279	22	4.39	+	5.01	2.07e-09	1.44e-07
regulation of cytokine production involved in immune response (GO:0002718)	89	7	1.4	+	5	0.000735	0.0144
negative regulation of lymphocyte activation (GO:0051250)	153	12	2.41	+	4.99	1.06e-05	0.000366
gliogenesis (GO:0042063)	230	18	3.62	+	4.98	6.91e-08	3.75e-06
regulation of cytokine secretion (GO:0050707)	218	17	3.43	+	4.96	1.68e-07	8.45e-06
negative regulation of ossification (GO:0030279)	77	6	1.21	+	4.95	0.00183	0.0303
positive regulation of leukocyte cell-cell adhesion (GO:1903039)	231	18	3.63	+	4.95	7.34e-08	3.93e-06
fatty acid derivative biosynthetic process (GO:1901570)	90	7	1.42	+	4.94	0.000782	0.0152
antimicrobial humoral immune response mediated by antimicrobial peptide (GO:0061844)	103	8	1.62	+	4.94	0.000337	0.00757
cellular response to lipid (GO:0071396)	529	41	8.32	+	4.93	2.52e-16	5.67e-14
positive regulation of leukocyte proliferation (GO:0070665)	142	11	2.23	+	4.92	2.75e-05	0.000834
antimicrobial humoral response (GO:0019730)	142	11	2.23	+	4.92	2.75e-05	0.000833
response to carbohydrate (GO:0009743)	181	14	2.85	+	4.92	2.28e-06	9.17e-05
regulation of leukocyte proliferation (GO:0070663)	233	18	3.67	+	4.91	8.29e-08	4.43e-06
positive regulation of NF-kappaB transcription factor activity (GO:0051092)	156	12	2.45	+	4.89	1.27e-05	0.000431
regulation of myeloid cell differentiation (GO:0045637)	236	18	3.71	+	4.85	9.92e-08	5.17e-06
defense response to Gram-positive bacterium (GO:0050830)	105	8	1.65	+	4.84	0.00038	0.00832
regulation of adaptive immune response (GO:0002819)	171	13	2.69	+	4.83	6.26e-06	0.000227
regulation of extrinsic apoptotic signaling pathway (GO:2001236)	158	12	2.49	+	4.83	1.43e-05	0.000479
positive regulation of NIK/NF-kappaB signaling (GO:1901224)	79	6	1.24	+	4.83	0.00207	0.0337
regulation of defense response to virus (GO:0050688)	79	6	1.24	+	4.83	0.00207	0.0337
negative regulation of cytokine production (GO:0001818)	278	21	4.37	+	4.8	9.8e-09	6.09e-07
oogenesis (GO:0048477)	80	6	1.26	+	4.77	0.00219	0.0354
regulation of hemopoiesis (GO:1903706)	468	35	7.36	+	4.75	1.2e-13	1.76e-11
response to ketone (GO:1901654)	201	15	3.16	+	4.74	1.51e-06	6.2e-05
cellular response to steroid hormone stimulus (GO:0071383)	188	14	2.96	+	4.73	3.45e-06	0.000135
cellular oxidant detoxification (GO:0098869)	94	7	1.48	+	4.73	0.000994	0.0184
regulation of cell-matrix adhesion (GO:0001952)	121	9	1.9	+	4.73	0.000196	0.0047
negative regulation of establishment of protein localization (GO:1904950)	189	14	2.97	+	4.71	3.66e-06	0.000141
regulation of myeloid leukocyte differentiation (GO:0002761)	122	9	1.92	+	4.69	0.000208	0.00495
negative regulation of cysteine-type endopeptidase activity (GO:2000117)	95	7	1.49	+	4.68	0.00105	0.0194
regulation of pattern recognition receptor signaling pathway (GO:0062207)	95	7	1.49	+	4.68	0.00105	0.0194
fat cell differentiation (GO:0045444)	109	8	1.71	+	4.67	0.00048	0.0101
B cell differentiation (GO:0030183)	109	8	1.71	+	4.67	0.00048	0.0101
response to inorganic substance (GO:0010035)	545	40	8.57	+	4.67	3.31e-15	6.45e-13
negative regulation of neuron apoptotic process (GO:0043524)	150	11	2.36	+	4.66	4.4e-05	0.00127
intrinsic apoptotic signaling pathway (GO:0097193)	150	11	2.36	+	4.66	4.4e-05	0.00127
positive regulation of lipid biosynthetic process (GO:0046889)	82	6	1.29	+	4.65	0.00246	0.0388
positive regulation of interleukin-6 production (GO:0032755)	96	7	1.51	+	4.64	0.00112	0.0204
interleukin-1-mediated signaling pathway (GO:0070498)	96	7	1.51	+	4.64	0.00112	0.0204
regulation of cell-cell adhesion (GO:0022407)	426	31	6.7	+	4.63	6.34e-12	6.75e-10
regulation of lymphocyte proliferation (GO:0050670)	220	16	3.46	+	4.62	9.27e-07	4e-05
positive regulation of cell-cell adhesion (GO:0022409)	275	20	4.33	+	4.62	3.99e-08	2.24e-06
regulation of gliogenesis (GO:0014013)	124	9	1.95	+	4.61	0.000233	0.00549
memory (GO:0007613)	124	9	1.95	+	4.61	0.000233	0.00549
regulation of angiogenesis (GO:0045765)	304	22	4.78	+	4.6	8.98e-09	5.62e-07
response to calcium ion (GO:0051592)	152	11	2.39	+	4.6	4.92e-05	0.00139
regulation of mononuclear cell proliferation (GO:0032944)	222	16	3.49	+	4.58	1.04e-06	4.44e-05
regulation of neuron death (GO:1901214)	320	23	5.03	+	4.57	4.62e-09	3.02e-07
regulation of T cell proliferation (GO:0042129)	167	12	2.63	+	4.57	2.4e-05	0.000743
positive regulation of cell cycle arrest (GO:0071158)	84	6	1.32	+	4.54	0.00276	0.0421
positive regulation of myeloid cell differentiation (GO:0045639)	98	7	1.54	+	4.54	0.00125	0.0222
positive regulation of cytokine production (GO:0001819)	462	33	7.27	+	4.54	2.04e-12	2.36e-10
response to lipid (GO:0033993)	869	62	13.67	+	4.54	1.04e-22	1.66e-19
regulation of vasculature development (GO:1901342)	337	24	5.3	+	4.53	2.5e-09	1.71e-07
regulation of ossification (GO:0030278)	197	14	3.1	+	4.52	5.72e-06	0.000209
positive regulation of chemotaxis (GO:0050921)	141	10	2.22	+	4.51	0.000126	0.00321
positive regulation of cell migration (GO:0030335)	522	37	8.21	+	4.51	1.06e-13	1.58e-11
positive regulation of T cell activation (GO:0050870)	212	15	3.33	+	4.5	2.79e-06	0.000111
regulation of calcium-mediated signaling (GO:0050848)	99	7	1.56	+	4.49	0.00132	0.0233
cellular response to carbohydrate stimulus (GO:0071322)	85	6	1.34	+	4.49	0.00292	0.0445
killing of cells of other organism (GO:0031640)	85	6	1.34	+	4.49	0.00292	0.0444
regulation of peptidyl-tyrosine phosphorylation (GO:0050730)	255	18	4.01	+	4.49	2.91e-07	1.39e-05
epithelial cell migration (GO:0010631)	85	6	1.34	+	4.49	0.00292	0.0444
response to glucose (GO:0009749)	142	10	2.23	+	4.48	0.000133	0.00337
myeloid leukocyte activation (GO:0002274)	583	41	9.17	+	4.47	5.64e-15	1.03e-12
negative regulation of protein transport (GO:0051224)	185	13	2.91	+	4.47	1.38e-05	0.000464
positive regulation of cell adhesion (GO:0045785)	428	30	6.73	+	4.46	3.36e-11	3.05e-09
regulation of response to drug (GO:2001023)	100	7	1.57	+	4.45	0.00139	0.0244
mitotic DNA damage checkpoint (GO:0044773)	100	7	1.57	+	4.45	0.00139	0.0244
cellular response to oxidative stress (GO:0034599)	243	17	3.82	+	4.45	7.02e-07	3.14e-05
modulation of process of other organism (GO:0035821)	129	9	2.03	+	4.44	0.000306	0.00695
positive regulation of receptor signaling pathway via JAK-STAT (GO:0046427)	86	6	1.35	+	4.44	0.00308	0.0464
regulation of epidermal growth factor receptor signaling pathway (GO:0042058)	86	6	1.35	+	4.44	0.00308	0.0464
placenta development (GO:0001890)	158	11	2.49	+	4.43	6.84e-05	0.00185
regulation of T cell activation (GO:0050863)	331	23	5.21	+	4.42	8.38e-09	5.29e-07
positive regulation of cell motility (GO:2000147)	547	38	8.6	+	4.42	8.64e-14	1.3e-11
positive regulation of cellular component movement (GO:0051272)	563	39	8.86	+	4.4	4.32e-14	6.89e-12
negative regulation of cell activation (GO:0050866)	203	14	3.19	+	4.38	7.89e-06	0.000281
regulation of epidermis development (GO:0045682)	87	6	1.37	+	4.38	0.00325	0.0487
positive regulation of small molecule metabolic process (GO:0062013)	145	10	2.28	+	4.38	0.000157	0.00389
female pregnancy (GO:0007565)	189	13	2.97	+	4.37	1.71e-05	0.000551
regulation of embryonic development (GO:0045995)	131	9	2.06	+	4.37	0.000341	0.00765
cell cycle arrest (GO:0007050)	146	10	2.3	+	4.35	0.000165	0.00406
circadian rhythm (GO:0007623)	146	10	2.3	+	4.35	0.000165	0.00406
formation of primary germ layer (GO:0001704)	117	8	1.84	+	4.35	0.000745	0.0146
negative regulation of epithelial cell proliferation (GO:0050680)	132	9	2.08	+	4.33	0.000359	0.00795
negative regulation of leukocyte differentiation (GO:1902106)	103	7	1.62	+	4.32	0.00163	0.0278
regeneration (GO:0031099)	162	11	2.55	+	4.32	8.44e-05	0.00225
cytokine-mediated signaling pathway (GO:0019221)	694	47	10.92	+	4.31	1.83e-16	4.23e-14
regulation of endothelial cell proliferation (GO:0001936)	133	9	2.09	+	4.3	0.000378	0.0083
positive regulation of locomotion (GO:0040017)	562	38	8.84	+	4.3	1.9e-13	2.68e-11
positive regulation of cellular amide metabolic process (GO:0034250)	163	11	2.56	+	4.29	8.88e-05	0.00236
positive regulation of cell activation (GO:0050867)	430	29	6.76	+	4.29	1.71e-10	1.4e-08
positive regulation of leukocyte activation (GO:0002696)	416	28	6.54	+	4.28	3.73e-10	2.89e-08
regulation of receptor signaling pathway via JAK-STAT (GO:0046425)	134	9	2.11	+	4.27	0.000398	0.00863
glial cell differentiation (GO:0010001)	179	12	2.82	+	4.26	4.54e-05	0.0013
regulation of cell adhesion (GO:0030155)	718	48	11.29	+	4.25	1.36e-16	3.18e-14
positive regulation of translation (GO:0045727)	135	9	2.12	+	4.24	0.000419	0.00896
response to antibiotic (GO:0046677)	315	21	4.96	+	4.24	7.34e-08	3.94e-06
leukocyte differentiation (GO:0002521)	345	23	5.43	+	4.24	1.73e-08	1.03e-06
cellular detoxification (GO:1990748)	105	7	1.65	+	4.24	0.00181	0.0302
regulation of interferon-gamma production (GO:0032649)	105	7	1.65	+	4.24	0.00181	0.0302
apoptotic signaling pathway (GO:0097190)	288	19	4.53	+	4.19	3.61e-07	1.69e-05
negative regulation of leukocyte activation (GO:0002695)	182	12	2.86	+	4.19	5.29e-05	0.00147
negative regulation of neuron death (GO:1901215)	213	14	3.35	+	4.18	1.32e-05	0.000443
negative regulation of G1/S transition of mitotic cell cycle (GO:2000134)	107	7	1.68	+	4.16	0.00201	0.0329
regulation of receptor signaling pathway via STAT (GO:1904892)	138	9	2.17	+	4.15	0.000487	0.0102
T cell differentiation (GO:0030217)	138	9	2.17	+	4.15	0.000487	0.0102
response to bacterium (GO:0009617)	709	46	11.15	+	4.12	1.79e-15	3.66e-13
regulation of cell migration (GO:0030334)	879	57	13.83	+	4.12	4.76e-19	2.62e-16
mitotic DNA integrity checkpoint (GO:0044774)	108	7	1.7	+	4.12	0.00211	0.0343
stress-activated MAPK cascade (GO:0051403)	108	7	1.7	+	4.12	0.00211	0.0342
response to organic cyclic compound (GO:0014070)	930	60	14.63	+	4.1	6.07e-20	4.85e-17
regulation of chemotaxis (GO:0050920)	218	14	3.43	+	4.08	1.68e-05	0.000543
response to metal ion (GO:0010038)	374	24	5.88	+	4.08	1.67e-08	9.95e-07
regulation of epithelial cell proliferation (GO:0050678)	343	22	5.4	+	4.08	6.76e-08	3.68e-06
regulation of adaptive immune response based on somatic recombination of immune receptors built from immunoglobulin superfamily domains (GO:0002822)	156	10	2.45	+	4.08	0.000273	0.00631
negative regulation of cell adhesion (GO:0007162)	281	18	4.42	+	4.07	1.1e-06	4.64e-05
negative regulation of growth (GO:0045926)	250	16	3.93	+	4.07	4.4e-06	0.000165
regulation of cell motility (GO:2000145)	942	60	14.82	+	4.05	1.09e-19	7.27e-17
positive regulation of mitotic cell cycle (GO:0045931)	157	10	2.47	+	4.05	0.000287	0.00656
multi-multicellular organism process (GO:0044706)	220	14	3.46	+	4.05	1.85e-05	0.00059
regulation of cell cycle arrest (GO:0071156)	110	7	1.73	+	4.05	0.00232	0.0369
negative regulation of cell cycle G1/S phase transition (GO:1902807)	110	7	1.73	+	4.05	0.00232	0.0368
positive regulation of cell-substrate adhesion (GO:0010811)	126	8	1.98	+	4.04	0.00117	0.0212
negative regulation of secretion by cell (GO:1903531)	205	13	3.22	+	4.03	3.8e-05	0.0011
angiogenesis (GO:0001525)	316	20	4.97	+	4.02	3.3e-07	1.55e-05
regulation of response to cytokine stimulus (GO:0060759)	174	11	2.74	+	4.02	0.000153	0.0038
negative regulation of cell population proliferation (GO:0008285)	698	44	10.98	+	4.01	2.04e-14	3.43e-12
regulation of cytokine production (GO:0001817)	734	46	11.55	+	3.98	5.98e-15	1.08e-12
icosanoid metabolic process (GO:0006690)	112	7	1.76	+	3.97	0.00256	0.0396
regulation of lipid transport (GO:0032368)	112	7	1.76	+	3.97	0.00256	0.0395
response to cytokine (GO:0034097)	1121	70	17.63	+	3.97	1.52e-22	2.02e-19
cellular response to external stimulus (GO:0071496)	369	23	5.8	+	3.96	5.52e-08	3.03e-06
regulation of cellular component movement (GO:0051270)	1027	64	16.16	+	3.96	1.54e-20	1.36e-17
cellular response to chemical stress (GO:0062197)	289	18	4.55	+	3.96	1.6e-06	6.54e-05
myeloid leukocyte mediated immunity (GO:0002444)	514	32	8.09	+	3.96	1.27e-10	1.06e-08
cytokine production (GO:0001816)	161	10	2.53	+	3.95	0.000346	0.00773
response to ionizing radiation (GO:0010212)	145	9	2.28	+	3.95	0.000682	0.0137
granulocyte activation (GO:0036230)	500	31	7.87	+	3.94	2.76e-10	2.18e-08
maintenance of protein location (GO:0045185)	113	7	1.78	+	3.94	0.00268	0.0412
regulation of DNA biosynthetic process (GO:2000278)	113	7	1.78	+	3.94	0.00268	0.0412
leukocyte activation (GO:0045321)	921	57	14.49	+	3.93	3.6e-18	1.51e-15
myeloid cell activation involved in immune response (GO:0002275)	519	32	8.16	+	3.92	1.6e-10	1.32e-08
skeletal muscle tissue development (GO:0007519)	130	8	2.04	+	3.91	0.00141	0.0247
leukocyte degranulation (GO:0043299)	504	31	7.93	+	3.91	3.32e-10	2.58e-08
negative regulation of secretion (GO:0051048)	229	14	3.6	+	3.89	2.81e-05	0.000847
regulation of locomotion (GO:0040012)	982	60	15.45	+	3.88	7.28e-19	3.63e-16
cell activation involved in immune response (GO:0002263)	623	38	9.8	+	3.88	3.64e-12	3.98e-10
regulation of osteoblast differentiation (GO:0045667)	115	7	1.81	+	3.87	0.00294	0.0447
neutrophil mediated immunity (GO:0002446)	493	30	7.76	+	3.87	8.25e-10	6.09e-08
cellular response to drug (GO:0035690)	411	25	6.47	+	3.87	2.26e-08	1.31e-06
cellular response to extracellular stimulus (GO:0031668)	296	18	4.66	+	3.87	2.2e-06	8.89e-05
regulation of cell-substrate adhesion (GO:0010810)	214	13	3.37	+	3.86	5.76e-05	0.00159
positive regulation of programmed cell death (GO:0043068)	659	40	10.37	+	3.86	1.08e-12	1.32e-10
neutrophil activation (GO:0042119)	495	30	7.79	+	3.85	9.02e-10	6.64e-08
learning (GO:0007612)	149	9	2.34	+	3.84	0.00082	0.0158
cellular response to nutrient levels (GO:0031669)	265	16	4.17	+	3.84	8.8e-06	0.000309
neutrophil degranulation (GO:0043312)	482	29	7.58	+	3.82	2.04e-09	1.43e-07
cellular response to cytokine stimulus (GO:0071345)	1031	62	16.22	+	3.82	3.61e-19	2.13e-16
positive regulation of lipid metabolic process (GO:0045834)	150	9	2.36	+	3.81	0.000857	0.0165
negative regulation of cell migration (GO:0030336)	267	16	4.2	+	3.81	9.62e-06	0.000335
leukocyte activation involved in immune response (GO:0002366)	619	37	9.74	+	3.8	1.25e-11	1.25e-09
positive regulation of apoptotic process (GO:0043065)	653	39	10.27	+	3.8	3.4e-12	3.77e-10
positive regulation of supramolecular fiber organization (GO:1902905)	201	12	3.16	+	3.8	0.000129	0.00327
neutrophil activation involved in immune response (GO:0002283)	486	29	7.65	+	3.79	2.44e-09	1.68e-07
positive regulation of protein secretion (GO:0050714)	285	17	4.48	+	3.79	5.38e-06	0.000198
regulation of cell activation (GO:0050865)	656	39	10.32	+	3.78	3.88e-12	4.21e-10
regulation of cell junction assembly (GO:1901888)	202	12	3.18	+	3.78	0.000135	0.0034
cellular response to starvation (GO:0009267)	186	11	2.93	+	3.76	0.000264	0.00613
regulation of apoptotic signaling pathway (GO:2001233)	406	24	6.39	+	3.76	7.21e-08	3.89e-06
positive regulation of cell death (GO:0010942)	711	42	11.18	+	3.76	6.49e-13	8.29e-11
positive regulation of lymphocyte activation (GO:0051251)	373	22	5.87	+	3.75	2.66e-07	1.28e-05
negative regulation of cell growth (GO:0030308)	187	11	2.94	+	3.74	0.000276	0.00633
positive regulation of protein kinase B signaling (GO:0051897)	170	10	2.67	+	3.74	0.000519	0.0107
extracellular matrix organization (GO:0030198)	341	20	5.36	+	3.73	1.02e-06	4.37e-05
regulation of leukocyte activation (GO:0002694)	615	36	9.67	+	3.72	4.21e-11	3.77e-09
extracellular structure organization (GO:0043062)	342	20	5.38	+	3.72	1.06e-06	4.53e-05
plasma membrane invagination (GO:0099024)	137	8	2.16	+	3.71	0.00193	0.0319
lymphocyte differentiation (GO:0030098)	240	14	3.78	+	3.71	4.57e-05	0.00131
regulation of lymphocyte activation (GO:0051249)	532	31	8.37	+	3.7	1.14e-09	8.29e-08
response to peptide (GO:1901652)	483	28	7.6	+	3.69	8.42e-09	5.29e-07
rhythmic process (GO:0048511)	277	16	4.36	+	3.67	1.48e-05	0.000492
regulation of G1/S transition of mitotic cell cycle (GO:2000045)	156	9	2.45	+	3.67	0.00111	0.0204
activation of MAPK activity (GO:0000187)	156	9	2.45	+	3.67	0.00111	0.0204
skeletal muscle organ development (GO:0060538)	139	8	2.19	+	3.66	0.00211	0.0343
negative regulation of cellular component movement (GO:0051271)	315	18	4.96	+	3.63	5e-06	0.000186
cell activation (GO:0001775)	1068	61	16.8	+	3.63	7.71e-18	2.74e-15
myeloid cell differentiation (GO:0030099)	228	13	3.59	+	3.62	0.000106	0.00276
negative regulation of intracellular signal transduction (GO:1902532)	509	29	8.01	+	3.62	6.5e-09	4.18e-07
negative regulation of cell motility (GO:2000146)	282	16	4.44	+	3.61	1.82e-05	0.000585
maintenance of location (GO:0051235)	177	10	2.78	+	3.59	0.000698	0.0139
positive regulation of binding (GO:0051099)	177	10	2.78	+	3.59	0.000698	0.0139
cell migration (GO:0016477)	957	54	15.05	+	3.59	1.3e-15	2.72e-13
positive regulation of epithelial cell proliferation (GO:0050679)	195	11	3.07	+	3.59	0.000387	0.00845
cellular response to organic cyclic compound (GO:0071407)	550	31	8.65	+	3.58	2.42e-09	1.67e-07
response to drug (GO:0042493)	1030	58	16.2	+	3.58	1.05e-16	2.5e-14
apoptotic process (GO:0006915)	909	51	14.3	+	3.57	1.11e-14	1.92e-12
blood vessel morphogenesis (GO:0048514)	410	23	6.45	+	3.57	3.27e-07	1.54e-05
negative regulation of protein kinase activity (GO:0006469)	232	13	3.65	+	3.56	0.000124	0.00317
regulated exocytosis (GO:0045055)	696	39	10.95	+	3.56	2.11e-11	2.02e-09
response to oxygen-containing compound (GO:1901700)	1609	90	25.31	+	3.56	4.72e-26	1.88e-22
gastrulation (GO:0007369)	161	9	2.53	+	3.55	0.00137	0.0241
cellular response to acid chemical (GO:0071229)	215	12	3.38	+	3.55	0.000233	0.00549
negative regulation of kinase activity (GO:0033673)	252	14	3.96	+	3.53	7.51e-05	0.00202
regulation of epithelial cell differentiation (GO:0030856)	144	8	2.27	+	3.53	0.00259	0.04
membrane invagination (GO:0010324)	144	8	2.27	+	3.53	0.00259	0.04
cellular response to oxygen-containing compound (GO:1901701)	1080	60	16.99	+	3.53	5.14e-17	1.28e-14
regulation of MAP kinase activity (GO:0043405)	342	19	5.38	+	3.53	4.02e-06	0.000152
regulation of intrinsic apoptotic signaling pathway (GO:2001242)	163	9	2.56	+	3.51	0.00149	0.0256
regulation of cytokine-mediated signaling pathway (GO:0001959)	163	9	2.56	+	3.51	0.00149	0.0255
positive regulation of peptide secretion (GO:0002793)	308	17	4.85	+	3.51	1.4e-05	0.00047
positive regulation of MAPK cascade (GO:0043410)	544	30	8.56	+	3.51	7.14e-09	4.57e-07
negative regulation of transferase activity (GO:0051348)	291	16	4.58	+	3.5	2.62e-05	0.000801
regulation of MAPK cascade (GO:0043408)	729	40	11.47	+	3.49	2.09e-11	2.03e-09
T cell activation (GO:0042110)	239	13	3.76	+	3.46	0.000165	0.00406
negative regulation of locomotion (GO:0040013)	313	17	4.92	+	3.45	1.71e-05	0.00055
regulation of cysteine-type endopeptidase activity involved in apoptotic process (GO:0043281)	221	12	3.48	+	3.45	0.000296	0.00676
fatty acid derivative metabolic process (GO:1901568)	166	9	2.61	+	3.45	0.00168	0.0285
negative regulation of multicellular organismal process (GO:0051241)	1224	66	19.25	+	3.43	4.38e-18	1.75e-15
response to unfolded protein (GO:0006986)	167	9	2.63	+	3.43	0.00174	0.0295
negative regulation of DNA-binding transcription factor activity (GO:0043433)	167	9	2.63	+	3.43	0.00174	0.0295
regulation of cell shape (GO:0008360)	167	9	2.63	+	3.43	0.00174	0.0294
regulation of protein serine/threonine kinase activity (GO:0071900)	522	28	8.21	+	3.41	4.04e-08	2.25e-06
humoral immune response (GO:0006959)	373	20	5.87	+	3.41	3.72e-06	0.000143
regulation of translation (GO:0006417)	374	20	5.88	+	3.4	3.86e-06	0.000147
regulation of symbiosis, encompassing mutualism through parasitism (GO:0043903)	225	12	3.54	+	3.39	0.000345	0.00772
negative regulation of phosphorylation (GO:0042326)	450	24	7.08	+	3.39	4.3e-07	1.99e-05
protein localization to nucleus (GO:0034504)	169	9	2.66	+	3.39	0.00188	0.0311
reproductive structure development (GO:0048608)	432	23	6.8	+	3.38	7.73e-07	3.41e-05
regulation of protein kinase B signaling (GO:0051896)	226	12	3.56	+	3.38	0.000359	0.00795
positive regulation of response to external stimulus (GO:0032103)	509	27	8.01	+	3.37	8.84e-08	4.69e-06
cell death (GO:0008219)	1076	57	16.93	+	3.37	2.56e-15	5.1e-13
negative regulation of MAPK cascade (GO:0043409)	170	9	2.67	+	3.37	0.00196	0.0322
learning or memory (GO:0007611)	265	14	4.17	+	3.36	0.000124	0.00318
regulation of DNA-binding transcription factor activity (GO:0051090)	436	23	6.86	+	3.35	8.99e-07	3.91e-05
reproductive system development (GO:0061458)	436	23	6.86	+	3.35	8.99e-07	3.9e-05
regulation of viral process (GO:0050792)	209	11	3.29	+	3.35	0.000671	0.0135
response to radiation (GO:0009314)	437	23	6.87	+	3.35	9.33e-07	4.01e-05
positive regulation of protein catabolic process (GO:0045732)	229	12	3.6	+	3.33	0.000402	0.00869
response to oxygen levels (GO:0070482)	382	20	6.01	+	3.33	5.21e-06	0.000193
response to starvation (GO:0042594)	230	12	3.62	+	3.32	0.000417	0.00892
regulation of inflammatory response (GO:0050727)	537	28	8.45	+	3.31	7.1e-08	3.84e-06
cognition (GO:0050890)	307	16	4.83	+	3.31	4.83e-05	0.00137
regulation of lipid biosynthetic process (GO:0046890)	192	10	3.02	+	3.31	0.00126	0.0224
positive regulation of cell differentiation (GO:0045597)	1001	52	15.75	+	3.3	1.06e-13	1.57e-11
positive regulation of DNA-binding transcription factor activity (GO:0051091)	270	14	4.25	+	3.3	0.00015	0.00374
cellular response to growth factor stimulus (GO:0071363)	502	26	7.9	+	3.29	2.4e-07	1.17e-05
ameboidal-type cell migration (GO:0001667)	174	9	2.74	+	3.29	0.00227	0.0366
positive regulation of protein transport (GO:0051222)	464	24	7.3	+	3.29	7.22e-07	3.22e-05
negative regulation of developmental process (GO:0051093)	972	50	15.29	+	3.27	4.81e-13	6.19e-11
regulation of B cell activation (GO:0050864)	214	11	3.37	+	3.27	0.000807	0.0157
gonad development (GO:0008406)	214	11	3.37	+	3.27	0.000807	0.0157
negative regulation of neurogenesis (GO:0050768)	292	15	4.59	+	3.27	9.66e-05	0.00254
negative regulation of cell death (GO:0060548)	1013	52	15.94	+	3.26	1.66e-13	2.36e-11
negative regulation of protein phosphorylation (GO:0001933)	410	21	6.45	+	3.26	4.18e-06	0.000158
response to temperature stimulus (GO:0009266)	176	9	2.77	+	3.25	0.00245	0.0386
regulation of cell cycle G1/S phase transition (GO:1902806)	176	9	2.77	+	3.25	0.00245	0.0386
defense response (GO:0006952)	1369	70	21.54	+	3.25	5.1e-18	1.99e-15
negative regulation of programmed cell death (GO:0043069)	921	47	14.49	+	3.24	3.45e-12	3.79e-10
negative regulation of apoptotic process (GO:0043066)	904	46	14.22	+	3.23	6.61e-12	6.99e-10
regulation of signaling receptor activity (GO:0010469)	177	9	2.78	+	3.23	0.00254	0.0393
response to growth factor (GO:0070848)	531	27	8.35	+	3.23	1.98e-07	9.74e-06
positive regulation of cell population proliferation (GO:0008284)	925	47	14.55	+	3.23	3.98e-12	4.29e-10
negative regulation of nervous system development (GO:0051961)	315	16	4.96	+	3.23	6.45e-05	0.00175
cardiovascular system development (GO:0072358)	532	27	8.37	+	3.23	2.05e-07	1.01e-05
response to acid chemical (GO:0001101)	355	18	5.58	+	3.22	2.32e-05	0.000721
positive regulation of apoptotic signaling pathway (GO:2001235)	178	9	2.8	+	3.21	0.00263	0.0405
response to other organism (GO:0051707)	1345	68	21.16	+	3.21	2.95e-17	8.55e-15
response to external biotic stimulus (GO:0043207)	1347	68	21.19	+	3.21	3.17e-17	8.72e-15
negative regulation of cell differentiation (GO:0045596)	715	36	11.25	+	3.2	2.07e-09	1.44e-07
response to decreased oxygen levels (GO:0036293)	358	18	5.63	+	3.2	2.58e-05	0.000791
positive regulation of cellular catabolic process (GO:0031331)	378	19	5.95	+	3.2	1.55e-05	0.000509
cellular response to oxygen levels (GO:0071453)	219	11	3.45	+	3.19	0.000966	0.0181
blood vessel development (GO:0001568)	499	25	7.85	+	3.18	7.36e-07	3.26e-05
localization of cell (GO:0051674)	1078	54	16.96	+	3.18	1.35e-13	1.95e-11
cell motility (GO:0048870)	1078	54	16.96	+	3.18	1.35e-13	1.93e-11
response to biotic stimulus (GO:0009607)	1379	69	21.69	+	3.18	2.73e-17	8.07e-15
development of primary sexual characteristics (GO:0045137)	220	11	3.46	+	3.18	0.001	0.0185
programmed cell death (GO:0012501)	1040	52	16.36	+	3.18	4.37e-13	5.77e-11
positive regulation of establishment of protein localization (GO:1904951)	480	24	7.55	+	3.18	1.28e-06	5.33e-05
negative regulation of transport (GO:0051051)	500	25	7.87	+	3.18	7.62e-07	3.37e-05
vasculature development (GO:0001944)	522	26	8.21	+	3.17	4.88e-07	2.24e-05
negative regulation of immune system process (GO:0002683)	623	31	9.8	+	3.16	3.77e-08	2.13e-06
response to peptide hormone (GO:0043434)	402	20	6.32	+	3.16	1.07e-05	0.000367
negative regulation of peptidase activity (GO:0010466)	262	13	4.12	+	3.15	0.000383	0.00838
negative regulation of response to external stimulus (GO:0032102)	565	28	8.89	+	3.15	1.92e-07	9.5e-06
cellular response to decreased oxygen levels (GO:0036294)	202	10	3.18	+	3.15	0.0018	0.0301
positive regulation of immune system process (GO:0002684)	1091	54	17.16	+	3.15	2.13e-13	2.95e-11
exocytosis (GO:0006887)	788	39	12.4	+	3.15	6.63e-10	5.02e-08
positive regulation of secretion by cell (GO:1903532)	425	21	6.69	+	3.14	7.08e-06	0.000254
chemotaxis (GO:0006935)	547	27	8.6	+	3.14	3.45e-07	1.62e-05
positive regulation of cytoskeleton organization (GO:0051495)	223	11	3.51	+	3.14	0.00111	0.0204
response to organonitrogen compound (GO:0010243)	1014	50	15.95	+	3.13	2.15e-12	2.46e-10
response to hypoxia (GO:0001666)	345	17	5.43	+	3.13	5.48e-05	0.00152
positive regulation of MAP kinase activity (GO:0043406)	264	13	4.15	+	3.13	0.000411	0.0088
taxis (GO:0042330)	549	27	8.64	+	3.13	3.7e-07	1.73e-05
peptide secretion (GO:0002790)	183	9	2.88	+	3.13	0.00313	0.0471
regulation of protein secretion (GO:0050708)	489	24	7.69	+	3.12	1.74e-06	7.08e-05
regulation of cellular amide metabolic process (GO:0034248)	428	21	6.73	+	3.12	7.84e-06	0.00028
negative regulation of cell communication (GO:0010648)	1428	70	22.46	+	3.12	4.25e-17	1.11e-14
regulation of response to biotic stimulus (GO:0002831)	408	20	6.42	+	3.12	1.31e-05	0.000441
positive regulation of protein serine/threonine kinase activity (GO:0071902)	347	17	5.46	+	3.11	5.87e-05	0.00161
regulation of cysteine-type endopeptidase activity (GO:2000116)	245	12	3.85	+	3.11	0.00071	0.0141
response to alcohol (GO:0097305)	245	12	3.85	+	3.11	0.00071	0.0141
regulation of cell population proliferation (GO:0042127)	1656	81	26.05	+	3.11	8.08e-20	5.61e-17
negative regulation of neuron differentiation (GO:0045665)	225	11	3.54	+	3.11	0.00119	0.0213
negative regulation of signaling (GO:0023057)	1432	70	22.53	+	3.11	4.88e-17	1.24e-14
response to hormone (GO:0009725)	924	45	14.54	+	3.1	4.59e-11	4.07e-09
positive regulation of secretion (GO:0051047)	452	22	7.11	+	3.09	5.37e-06	0.000198
monocarboxylic acid biosynthetic process (GO:0072330)	185	9	2.91	+	3.09	0.00336	0.05
positive regulation of cell cycle (GO:0045787)	391	19	6.15	+	3.09	2.41e-05	0.000745
leukocyte mediated immunity (GO:0002443)	762	37	11.99	+	3.09	3.08e-09	2.08e-07
positive regulation of developmental process (GO:0051094)	1401	68	22.04	+	3.09	2.13e-16	4.87e-14
regulation of response to external stimulus (GO:0032101)	1196	58	18.81	+	3.08	5.39e-14	8.43e-12
negative regulation of mitotic cell cycle (GO:0045930)	310	15	4.88	+	3.08	0.000181	0.00441
negative regulation of signal transduction (GO:0009968)	1284	62	20.2	+	3.07	7.39e-15	1.31e-12
response to nitrogen compound (GO:1901698)	1098	53	17.27	+	3.07	9.33e-13	1.15e-10
positive regulation of protein phosphorylation (GO:0001934)	1016	49	15.98	+	3.07	7.84e-12	8.13e-10
regulation of immune effector process (GO:0002697)	477	23	7.5	+	3.07	3.8e-06	0.000146
regulation of binding (GO:0051098)	374	18	5.88	+	3.06	4.45e-05	0.00128
cellular response to peptide (GO:1901653)	334	16	5.25	+	3.05	0.000124	0.00316
secretion by cell (GO:0032940)	1002	48	15.76	+	3.05	1.65e-11	1.63e-09
negative regulation of cell development (GO:0010721)	335	16	5.27	+	3.04	0.000128	0.00325
export from cell (GO:0140352)	1049	50	16.5	+	3.03	7e-12	7.35e-10
negative regulation of endopeptidase activity (GO:0010951)	252	12	3.96	+	3.03	0.000898	0.0171
regulation of apoptotic process (GO:0042981)	1557	74	24.49	+	3.02	2.17e-17	6.81e-15
regulation of programmed cell death (GO:0043067)	1579	75	24.84	+	3.02	1.29e-17	4.11e-15
regulation of neurotransmitter levels (GO:0001505)	359	17	5.65	+	3.01	8.73e-05	0.00232
regulation of cellular response to stress (GO:0080135)	740	35	11.64	+	3.01	1.6e-08	9.59e-07
cellular response to hormone stimulus (GO:0032870)	615	29	9.67	+	3	3.1e-07	1.47e-05
hemopoiesis (GO:0030097)	574	27	9.03	+	2.99	8.43e-07	3.69e-05
regulation of mitotic cell cycle (GO:0007346)	683	32	10.74	+	2.98	8.44e-08	4.49e-06
lymphocyte activation (GO:0046649)	385	18	6.06	+	2.97	6.35e-05	0.00173
positive regulation of proteolysis (GO:0045862)	364	17	5.73	+	2.97	0.000102	0.00269
response to abiotic stimulus (GO:0009628)	1165	54	18.33	+	2.95	2.5e-12	2.83e-10
regulation of cell death (GO:0010941)	1706	79	26.84	+	2.94	5.67e-18	2.11e-15
regulation of peptide secretion (GO:0002791)	519	24	8.16	+	2.94	4.61e-06	0.000172
immune effector process (GO:0002252)	1083	50	17.04	+	2.93	2.1e-11	2.02e-09
positive regulation of defense response (GO:0031349)	370	17	5.82	+	2.92	0.000124	0.00317
regulation of protein phosphorylation (GO:0001932)	1461	67	22.98	+	2.92	5.34e-15	9.91e-13
negative regulation of phosphate metabolic process (GO:0045936)	569	26	8.95	+	2.9	2.25e-06	9.08e-05
negative regulation of phosphorus metabolic process (GO:0010563)	570	26	8.97	+	2.9	2.32e-06	9.32e-05
positive regulation of multicellular organismal process (GO:0051240)	1783	81	28.05	+	2.89	5.65e-18	2.15e-15
negative regulation of cell cycle (GO:0045786)	573	26	9.01	+	2.88	2.55e-06	0.000102
activation of protein kinase activity (GO:0032147)	333	15	5.24	+	2.86	0.000374	0.00822
hematopoietic or lymphoid organ development (GO:0048534)	622	28	9.78	+	2.86	1.2e-06	5.02e-05
locomotion (GO:0040011)	1314	59	20.67	+	2.85	7.27e-13	9.06e-11
positive regulation of phosphorylation (GO:0042327)	1093	49	17.19	+	2.85	9.1e-11	7.85e-09
regulation of cell growth (GO:0001558)	424	19	6.67	+	2.85	6.85e-05	0.00185
positive regulation of phosphorus metabolic process (GO:0010562)	1163	52	18.29	+	2.84	2.43e-11	2.31e-09
positive regulation of phosphate metabolic process (GO:0045937)	1163	52	18.29	+	2.84	2.43e-11	2.29e-09
negative regulation of response to stimulus (GO:0048585)	1836	82	28.88	+	2.84	8.77e-18	3.04e-15
positive regulation of catabolic process (GO:0009896)	448	20	7.05	+	2.84	4.65e-05	0.00133
regulation of intracellular signal transduction (GO:1902531)	1799	80	28.3	+	2.83	3.16e-17	8.85e-15
regulation of defense response (GO:0031347)	856	38	13.47	+	2.82	1.87e-08	1.1e-06
positive regulation of protein kinase activity (GO:0045860)	541	24	8.51	+	2.82	8.96e-06	0.000314
regulation of response to stress (GO:0080134)	1625	72	25.56	+	2.82	2.21e-15	4.46e-13
defense response to bacterium (GO:0042742)	339	15	5.33	+	2.81	0.000448	0.00953
positive regulation of protein modification process (GO:0031401)	1247	55	19.62	+	2.8	9.73e-12	9.89e-10
immune system development (GO:0002520)	659	29	10.37	+	2.8	1.19e-06	4.99e-05
response to extracellular stimulus (GO:0009991)	571	25	8.98	+	2.78	7.22e-06	0.000259
carboxylic acid biosynthetic process (GO:0046394)	297	13	4.67	+	2.78	0.00116	0.0211
negative regulation of cellular protein metabolic process (GO:0032269)	1051	46	16.53	+	2.78	7.73e-10	5.74e-08
cellular response to organic substance (GO:0071310)	2400	105	37.75	+	2.78	1.42e-22	2.06e-19
positive regulation of cellular protein metabolic process (GO:0032270)	1625	71	25.56	+	2.78	7.15e-15	1.28e-12
regulation of protein kinase activity (GO:0045859)	802	35	12.62	+	2.77	1.06e-07	5.43e-06
organic acid biosynthetic process (GO:0016053)	298	13	4.69	+	2.77	0.0012	0.0214
regulation of cell differentiation (GO:0045595)	1857	81	29.21	+	2.77	5.55e-17	1.36e-14
positive regulation of intracellular signal transduction (GO:1902533)	1034	45	16.27	+	2.77	1.43e-09	1.02e-07
negative regulation of protein metabolic process (GO:0051248)	1126	49	17.71	+	2.77	2.42e-10	1.94e-08
regulation of protein transport (GO:0051223)	763	33	12	+	2.75	3.05e-07	1.45e-05
response to organic substance (GO:0010033)	3033	131	47.71	+	2.75	1.15e-28	1.83e-24
regulation of immune system process (GO:0002682)	1718	74	27.03	+	2.74	3.38e-15	6.51e-13
regulation of phosphorylation (GO:0042325)	1630	70	25.64	+	2.73	2.63e-14	4.38e-12
secretion (GO:0046903)	1119	48	17.6	+	2.73	5.98e-10	4.54e-08
cellular response to chemical stimulus (GO:0070887)	2961	127	46.58	+	2.73	2.45e-27	1.3e-23
response to nutrient levels (GO:0031667)	538	23	8.46	+	2.72	2.42e-05	0.000745
negative regulation of catalytic activity (GO:0043086)	820	35	12.9	+	2.71	1.76e-07	8.79e-06
tube morphogenesis (GO:0035239)	659	28	10.37	+	2.7	3.48e-06	0.000135
regulation of growth (GO:0040008)	684	29	10.76	+	2.7	2.41e-06	9.63e-05
posttranscriptional regulation of gene expression (GO:0010608)	545	23	8.57	+	2.68	2.93e-05	0.000878
immune response (GO:0006955)	1872	79	29.45	+	2.68	8.96e-16	1.93e-13
growth (GO:0040007)	405	17	6.37	+	2.67	0.000341	0.00765
regulation of establishment of protein localization (GO:0070201)	788	33	12.4	+	2.66	6.1e-07	2.76e-05
regulation of developmental process (GO:0050793)	2651	111	41.7	+	2.66	1.53e-22	1.87e-19
regulation of multicellular organismal development (GO:2000026)	2082	87	32.75	+	2.66	3.4e-17	9.03e-15
positive regulation of GTPase activity (GO:0043547)	407	17	6.4	+	2.66	0.00036	0.00796
cellular response to abiotic stimulus (GO:0071214)	312	13	4.91	+	2.65	0.00177	0.0299
response to endogenous stimulus (GO:0009719)	1512	63	23.78	+	2.65	2.44e-12	2.78e-10
cellular response to environmental stimulus (GO:0104004)	312	13	4.91	+	2.65	0.00177	0.0299
negative regulation of proteolysis (GO:0045861)	360	15	5.66	+	2.65	0.000809	0.0157
transcription by RNA polymerase II (GO:0006366)	505	21	7.94	+	2.64	7.96e-05	0.00212
positive regulation of hydrolase activity (GO:0051345)	770	32	12.11	+	2.64	1.07e-06	4.55e-05
regulation of peptide transport (GO:0090087)	795	33	12.51	+	2.64	7.36e-07	3.27e-05
interspecies interaction between organisms (GO:0044419)	2001	83	31.48	+	2.64	3.48e-16	7.72e-14
positive regulation of protein metabolic process (GO:0051247)	1736	72	27.31	+	2.64	5.5e-14	8.52e-12
response to wounding (GO:0009611)	579	24	9.11	+	2.64	2.59e-05	0.000793
movement of cell or subcellular component (GO:0006928)	1570	65	24.7	+	2.63	1.33e-12	1.58e-10
embryonic morphogenesis (GO:0048598)	581	24	9.14	+	2.63	2.73e-05	0.000831
positive regulation of catalytic activity (GO:0043085)	1477	61	23.23	+	2.63	8.34e-12	8.53e-10
negative regulation of catabolic process (GO:0009895)	315	13	4.96	+	2.62	0.00192	0.0317
negative regulation of protein modification process (GO:0031400)	606	25	9.53	+	2.62	1.89e-05	0.000601
defense response to other organism (GO:0098542)	970	40	15.26	+	2.62	5.27e-08	2.9e-06
wound healing (GO:0042060)	485	20	7.63	+	2.62	0.000131	0.00332
negative regulation of hydrolase activity (GO:0051346)	461	19	7.25	+	2.62	0.000193	0.00466
innate immune response (GO:0045087)	777	32	12.22	+	2.62	1.29e-06	5.36e-05
positive regulation of transport (GO:0051050)	1021	42	16.06	+	2.62	2.52e-08	1.45e-06
circulatory system development (GO:0072359)	876	36	13.78	+	2.61	2.8e-07	1.34e-05
positive regulation of molecular function (GO:0044093)	1832	75	28.82	+	2.6	2.71e-14	4.45e-12
urogenital system development (GO:0001655)	318	13	5	+	2.6	0.00208	0.0339
positive regulation of organelle organization (GO:0010638)	637	26	10.02	+	2.59	1.54e-05	0.000508
positive regulation of cell cycle process (GO:0090068)	294	12	4.62	+	2.59	0.00309	0.0464
regulation of kinase activity (GO:0043549)	910	37	14.31	+	2.58	2.43e-07	1.18e-05
regulation of proteolysis (GO:0030162)	740	30	11.64	+	2.58	3.79e-06	0.000146
response to external stimulus (GO:0009605)	2477	100	38.96	+	2.57	8.08e-19	3.91e-16
negative regulation of transcription by RNA polymerase II (GO:0000122)	892	36	14.03	+	2.57	4.25e-07	1.98e-05
regulation of cell cycle (GO:0051726)	1240	50	19.51	+	2.56	2.81e-09	1.91e-07
developmental growth (GO:0048589)	399	16	6.28	+	2.55	0.00081	0.0157
regulation of phosphate metabolic process (GO:0019220)	1826	73	28.72	+	2.54	2.38e-13	3.28e-11
immune system process (GO:0002376)	2778	111	43.7	+	2.54	6.45e-21	6.43e-18
regulation of phosphorus metabolic process (GO:0051174)	1827	73	28.74	+	2.54	2.43e-13	3.32e-11
regulation of protein catabolic process (GO:0042176)	402	16	6.32	+	2.53	0.000874	0.0166
response to stress (GO:0006950)	3635	144	57.18	+	2.52	3.39e-28	2.71e-24
regulation of peptidase activity (GO:0052547)	455	18	7.16	+	2.51	0.000454	0.00964
regulation of protein modification process (GO:0031399)	1875	74	29.49	+	2.51	2.64e-13	3.57e-11
negative regulation of defense response (GO:0031348)	406	16	6.39	+	2.51	0.000966	0.0181
regulation of neurogenesis (GO:0050767)	840	33	13.21	+	2.5	3.23e-06	0.000126
cellular response to endogenous stimulus (GO:0071495)	1224	48	19.25	+	2.49	1.09e-08	6.68e-07
negative regulation of inflammatory response (GO:0050728)	333	13	5.24	+	2.48	0.00305	0.046
regulation of transferase activity (GO:0051338)	1027	40	16.16	+	2.48	2.62e-07	1.26e-05
regulation of anatomical structure morphogenesis (GO:0022603)	1107	43	17.41	+	2.47	9.04e-08	4.78e-06
positive regulation of kinase activity (GO:0033674)	618	24	9.72	+	2.47	0.000108	0.0028
regulation of mRNA metabolic process (GO:1903311)	335	13	5.27	+	2.47	0.0032	0.048
head development (GO:0060322)	802	31	12.62	+	2.46	8.29e-06	0.000292
regulation of lipid metabolic process (GO:0019216)	414	16	6.51	+	2.46	0.00117	0.0213
morphogenesis of an epithelium (GO:0002009)	440	17	6.92	+	2.46	0.000834	0.0161
regulation of hormone levels (GO:0010817)	546	21	8.59	+	2.45	0.000351	0.00781
tube development (GO:0035295)	859	33	13.51	+	2.44	4.35e-06	0.000163
behavior (GO:0007610)	600	23	9.44	+	2.44	0.00017	0.00416
regulation of multicellular organismal process (GO:0051239)	3211	123	50.51	+	2.44	4.57e-22	4.86e-19
regulation of secretion (GO:0051046)	837	32	13.17	+	2.43	6.7e-06	0.000242
negative regulation of molecular function (GO:0044092)	1178	45	18.53	+	2.43	6.5e-08	3.55e-06
MAPK cascade (GO:0000165)	368	14	5.79	+	2.42	0.00268	0.0412
positive regulation of signal transduction (GO:0009967)	1709	65	26.88	+	2.42	5.55e-11	4.87e-09
embryonic organ development (GO:0048568)	447	17	7.03	+	2.42	0.000985	0.0184
regulation of small molecule metabolic process (GO:0062012)	447	17	7.03	+	2.42	0.000985	0.0184
tissue development (GO:0009888)	1789	68	28.14	+	2.42	1.75e-11	1.72e-09
central nervous system development (GO:0007417)	1001	38	15.75	+	2.41	9.06e-07	3.92e-05
cellular response to organonitrogen compound (GO:0071417)	606	23	9.53	+	2.41	0.000183	0.00445
anatomical structure formation involved in morphogenesis (GO:0048646)	898	34	14.13	+	2.41	3.87e-06	0.000147
regulation of hydrolase activity (GO:0051336)	1295	49	20.37	+	2.41	2.89e-08	1.65e-06
transcription, DNA-templated (GO:0006351)	663	25	10.43	+	2.4	9.53e-05	0.00251
nucleic acid-templated transcription (GO:0097659)	664	25	10.45	+	2.39	9.68e-05	0.00255
regulation of endopeptidase activity (GO:0052548)	425	16	6.69	+	2.39	0.00247	0.0389
positive regulation of transcription by RNA polymerase II (GO:0045944)	1224	46	19.25	+	2.39	9.85e-08	5.16e-06
regulation of cellular protein metabolic process (GO:0032268)	2668	100	41.97	+	2.38	9.19e-17	2.22e-14
regulation of GTPase activity (GO:0043087)	481	18	7.57	+	2.38	0.00122	0.0218
positive regulation of signaling (GO:0023056)	1951	73	30.69	+	2.38	7.07e-12	7.38e-10
actin filament-based process (GO:0030029)	590	22	9.28	+	2.37	0.000303	0.00689
regulation of cell development (GO:0060284)	966	36	15.2	+	2.37	2.64e-06	0.000105
muscle structure development (GO:0061061)	483	18	7.6	+	2.37	0.00125	0.0222
positive regulation of transferase activity (GO:0051347)	698	26	10.98	+	2.37	7.74e-05	0.00207
positive regulation of cell development (GO:0010720)	564	21	8.87	+	2.37	0.000434	0.00927
regulation of catalytic activity (GO:0050790)	2393	89	37.64	+	2.36	1.36e-14	2.34e-12
negative regulation of cellular macromolecule biosynthetic process (GO:2000113)	1428	53	22.46	+	2.36	9.94e-09	6.15e-07
positive regulation of cell communication (GO:0010647)	1943	72	30.56	+	2.36	1.33e-11	1.32e-09
regulation of secretion by cell (GO:1903530)	783	29	12.32	+	2.35	3.05e-05	0.00091
regulation of localization (GO:0032879)	2838	105	44.64	+	2.35	3.22e-17	8.7e-15
RNA biosynthetic process (GO:0032774)	676	25	10.63	+	2.35	0.000118	0.00305
positive regulation of neurogenesis (GO:0050769)	488	18	7.68	+	2.34	0.00132	0.0234
actin cytoskeleton organization (GO:0030036)	517	19	8.13	+	2.34	0.000959	0.018
cellular response to stress (GO:0033554)	1769	65	27.83	+	2.34	2.43e-10	1.94e-08
regulation of transcription by RNA polymerase II (GO:0006357)	2264	83	35.61	+	2.33	4.55e-13	5.96e-11
negative regulation of transcription, DNA-templated (GO:0045892)	1233	45	19.4	+	2.32	2.44e-07	1.18e-05
positive regulation of nitrogen compound metabolic process (GO:0051173)	3239	118	50.95	+	2.32	3.73e-19	2.13e-16
regulation of signal transduction (GO:0009966)	3160	115	49.71	+	2.31	1.5e-18	6.86e-16
positive regulation of gene expression (GO:0010628)	2038	74	32.06	+	2.31	2.01e-11	1.95e-09
negative regulation of cellular biosynthetic process (GO:0031327)	1570	57	24.7	+	2.31	6.14e-09	3.97e-07
cell population proliferation (GO:0008283)	497	18	7.82	+	2.3	0.00149	0.0256
positive regulation of response to stimulus (GO:0048584)	2458	89	38.67	+	2.3	6.31e-14	9.6e-12
positive regulation of cellular metabolic process (GO:0031325)	3405	123	53.56	+	2.3	6.27e-20	4.76e-17
negative regulation of cellular metabolic process (GO:0031324)	2610	94	41.06	+	2.29	1.74e-14	2.95e-12
regulation of protein metabolic process (GO:0051246)	2845	102	44.75	+	2.28	7.71e-16	1.69e-13
regulation of molecular function (GO:0065009)	3073	110	48.34	+	2.28	3.13e-17	8.93e-15
negative regulation of macromolecule biosynthetic process (GO:0010558)	1511	54	23.77	+	2.27	2.54e-08	1.46e-06
regulation of neuron differentiation (GO:0045664)	672	24	10.57	+	2.27	0.000251	0.00587
brain development (GO:0007420)	757	27	11.91	+	2.27	0.000151	0.00376
mitochondrion organization (GO:0007005)	449	16	7.06	+	2.27	0.00324	0.0485
negative regulation of biosynthetic process (GO:0009890)	1600	57	25.17	+	2.26	1e-08	6.17e-07
regulation of protein localization (GO:0032880)	1070	38	16.83	+	2.26	4.27e-06	0.000161
negative regulation of RNA metabolic process (GO:0051253)	1382	49	21.74	+	2.25	1.65e-07	8.32e-06
cell surface receptor signaling pathway (GO:0007166)	2493	88	39.22	+	2.24	3.81e-13	5.06e-11
regulation of cellular catabolic process (GO:0031329)	850	30	13.37	+	2.24	6.05e-05	0.00166
positive regulation of transcription, DNA-templated (GO:0045893)	1560	55	24.54	+	2.24	4.03e-08	2.26e-06
negative regulation of nitrogen compound metabolic process (GO:0051172)	2413	85	37.96	+	2.24	1.27e-12	1.52e-10
positive regulation of cellular biosynthetic process (GO:0031328)	2027	71	31.89	+	2.23	2.64e-10	2.09e-08
regulation of immune response (GO:0050776)	1143	40	17.98	+	2.22	4.19e-06	0.000158
negative regulation of nucleic acid-templated transcription (GO:1903507)	1286	45	20.23	+	2.22	8.04e-07	3.54e-05
positive regulation of biosynthetic process (GO:0009891)	2059	72	32.39	+	2.22	1.89e-10	1.54e-08
negative regulation of RNA biosynthetic process (GO:1902679)	1288	45	20.26	+	2.22	8.29e-07	3.63e-05
positive regulation of RNA metabolic process (GO:0051254)	1748	61	27.5	+	2.22	6.09e-09	3.95e-07
membrane organization (GO:0061024)	890	31	14	+	2.21	5.21e-05	0.00145
positive regulation of metabolic process (GO:0009893)	3716	129	58.46	+	2.21	1.56e-19	9.56e-17
cellular response to nitrogen compound (GO:1901699)	663	23	10.43	+	2.21	0.000695	0.0139
regulation of nervous system development (GO:0051960)	952	33	14.98	+	2.2	3.06e-05	0.00091
positive regulation of macromolecule metabolic process (GO:0010604)	3417	118	53.75	+	2.2	2.33e-17	7.16e-15
response to chemical (GO:0042221)	4520	156	71.1	+	2.19	1.17e-24	3.11e-21
regulation of signaling (GO:0023051)	3686	127	57.98	+	2.19	5.68e-19	3.02e-16
negative regulation of nucleobase-containing compound metabolic process (GO:0045934)	1486	51	23.38	+	2.18	2.44e-07	1.18e-05
positive regulation of nervous system development (GO:0051962)	556	19	8.75	+	2.17	0.00181	0.0302
regulation of vesicle-mediated transport (GO:0060627)	556	19	8.75	+	2.17	0.00181	0.0301
positive regulation of macromolecule biosynthetic process (GO:0010557)	1934	66	30.42	+	2.17	2.94e-09	1.99e-07
regulation of response to stimulus (GO:0048583)	4403	150	69.26	+	2.17	8.19e-23	1.45e-19
regulation of cell communication (GO:0010646)	3646	124	57.35	+	2.16	6.13e-18	2.23e-15
negative regulation of gene expression (GO:0010629)	1773	60	27.89	+	2.15	2.6e-08	1.49e-06
regulation of system process (GO:0044057)	592	20	9.31	+	2.15	0.00214	0.0347
positive regulation of nucleic acid-templated transcription (GO:1903508)	1658	56	26.08	+	2.15	1e-07	5.22e-06
positive regulation of RNA biosynthetic process (GO:1902680)	1659	56	26.1	+	2.15	1.01e-07	5.26e-06
anatomical structure morphogenesis (GO:0009653)	2181	73	34.31	+	2.13	1.08e-09	7.88e-08
embryo development (GO:0009790)	1016	34	15.98	+	2.13	5.03e-05	0.00141
tissue morphogenesis (GO:0048729)	568	19	8.94	+	2.13	0.0031	0.0466
positive regulation of nucleobase-containing compound metabolic process (GO:0045935)	1914	64	30.11	+	2.13	1.39e-08	8.42e-07
enzyme linked receptor protein signaling pathway (GO:0007167)	726	24	11.42	+	2.1	0.000771	0.015
regulation of transport (GO:0051049)	1906	63	29.98	+	2.1	2.49e-08	1.44e-06
animal organ development (GO:0048513)	3225	106	50.73	+	2.09	5.36e-14	8.47e-12
negative regulation of metabolic process (GO:0009892)	2976	97	46.81	+	2.07	1.93e-12	2.25e-10
intracellular signal transduction (GO:0035556)	1705	55	26.82	+	2.05	5e-07	2.29e-05
nucleobase-containing compound biosynthetic process (GO:0034654)	1118	36	17.59	+	2.05	6.56e-05	0.00178
epithelium development (GO:0060429)	1121	36	17.63	+	2.04	6.8e-05	0.00184
negative regulation of cellular component organization (GO:0051129)	718	23	11.29	+	2.04	0.00198	0.0325
heterocycle biosynthetic process (GO:0018130)	1191	38	18.74	+	2.03	6.26e-05	0.00172
vesicle-mediated transport (GO:0016192)	1944	62	30.58	+	2.03	1.11e-07	5.69e-06
regulation of catabolic process (GO:0009894)	1015	32	15.97	+	2	0.000258	0.00599
cell adhesion (GO:0007155)	924	29	14.54	+	2	0.000627	0.0127
negative regulation of macromolecule metabolic process (GO:0010605)	2712	85	42.66	+	1.99	5.56e-10	4.25e-08
positive regulation of cellular process (GO:0048522)	5725	179	90.06	+	1.99	2.06e-24	4.71e-21
reproductive process (GO:0022414)	1441	45	22.67	+	1.99	1.57e-05	0.000514
biological adhesion (GO:0022610)	930	29	14.63	+	1.98	0.000659	0.0132
reproduction (GO:0000003)	1444	45	22.72	+	1.98	1.62e-05	0.000529
neurogenesis (GO:0022008)	1669	52	26.25	+	1.98	3.19e-06	0.000125
nervous system development (GO:0007399)	2395	74	37.67	+	1.96	1.73e-08	1.02e-06
aromatic compound biosynthetic process (GO:0019438)	1199	37	18.86	+	1.96	0.000119	0.00306
developmental process involved in reproduction (GO:0003006)	974	30	15.32	+	1.96	0.000566	0.0115
positive regulation of immune response (GO:0050778)	749	23	11.78	+	1.95	0.00265	0.0408
negative regulation of cellular process (GO:0048523)	4888	150	76.89	+	1.95	2.84e-18	1.22e-15
positive regulation of biological process (GO:0048518)	6278	192	98.76	+	1.94	5.29e-26	1.69e-22
symbiotic process (GO:0044403)	883	27	13.89	+	1.94	0.00134	0.0235
positive regulation of cellular component organization (GO:0051130)	1220	37	19.19	+	1.93	0.000207	0.00494
system development (GO:0048731)	4460	134	70.16	+	1.91	3.69e-15	7.02e-13
regulation of gene expression (GO:0010468)	4494	135	70.69	+	1.91	2.57e-15	5.06e-13
generation of neurons (GO:0048699)	1565	47	24.62	+	1.91	3.24e-05	0.000961
cell development (GO:0048468)	1632	49	25.67	+	1.91	1.84e-05	0.000586
regulation of transcription, DNA-templated (GO:0006355)	3469	104	54.57	+	1.91	2.91e-11	2.69e-09
organic cyclic compound biosynthetic process (GO:1901362)	1342	40	21.11	+	1.89	0.00016	0.00397
negative regulation of biological process (GO:0048519)	5541	165	87.16	+	1.89	1.35e-19	8.61e-17
regulation of cellular macromolecule biosynthetic process (GO:2000112)	3929	116	61.81	+	1.88	2.79e-12	3.12e-10
cytoskeleton organization (GO:0007010)	1187	35	18.67	+	1.87	0.000457	0.0097
regulation of RNA metabolic process (GO:0051252)	3807	112	59.89	+	1.87	1.17e-11	1.19e-09
regulation of nucleic acid-templated transcription (GO:1903506)	3536	104	55.62	+	1.87	1.09e-10	9.27e-09
regulation of cellular biosynthetic process (GO:0031326)	4217	124	66.34	+	1.87	4.57e-13	5.92e-11
regulation of RNA biosynthetic process (GO:2001141)	3541	104	55.7	+	1.87	1.13e-10	9.53e-09
cell differentiation (GO:0030154)	3744	109	58.9	+	1.85	4.38e-11	3.91e-09
regulation of biosynthetic process (GO:0009889)	4297	125	67.59	+	1.85	6.86e-13	8.69e-11
regulation of macromolecule biosynthetic process (GO:0010556)	4069	118	64.01	+	1.84	5.49e-12	5.88e-10
cellular developmental process (GO:0048869)	3798	110	59.75	+	1.84	5.27e-11	4.64e-09
regulation of cellular component organization (GO:0051128)	2428	70	38.19	+	1.83	6.61e-07	2.97e-05
animal organ morphogenesis (GO:0009887)	973	28	15.31	+	1.83	0.00237	0.0376
regulation of nucleobase-containing compound metabolic process (GO:0019219)	4065	116	63.95	+	1.81	2.56e-11	2.39e-09
regulation of nitrogen compound metabolic process (GO:0051171)	5891	167	92.67	+	1.8	1.2e-17	3.9e-15
regulation of primary metabolic process (GO:0080090)	6077	172	95.6	+	1.8	2.51e-18	1.11e-15
regulation of cellular metabolic process (GO:0031323)	6284	177	98.85	+	1.79	9.41e-19	4.42e-16
multi-organism process (GO:0051704)	1068	30	16.8	+	1.79	0.00241	0.0381
regulation of biological quality (GO:0065008)	4134	115	65.03	+	1.77	2.19e-10	1.78e-08
multicellular organism development (GO:0007275)	5080	141	79.91	+	1.76	3.08e-13	4.13e-11
anatomical structure development (GO:0048856)	5469	150	86.03	+	1.74	6.27e-14	9.63e-12
signal transduction (GO:0007165)	5146	141	80.95	+	1.74	6.98e-13	8.78e-11
cell communication (GO:0007154)	5610	153	88.25	+	1.73	3.91e-14	6.3e-12
localization (GO:0051179)	5802	158	91.27	+	1.73	1.01e-14	1.77e-12
developmental process (GO:0032502)	5918	161	93.09	+	1.73	5.03e-15	9.45e-13
regulation of organelle organization (GO:0033043)	1324	36	20.83	+	1.73	0.00194	0.032
signaling (GO:0023052)	5504	149	86.58	+	1.72	2.11e-13	2.96e-11
regulation of macromolecule metabolic process (GO:0060255)	6215	168	97.77	+	1.72	1.04e-15	2.21e-13
regulation of metabolic process (GO:0019222)	6772	183	106.53	+	1.72	9.04e-18	3.07e-15
cellular localization (GO:0051641)	2999	81	47.18	+	1.72	1.12e-06	4.75e-05
phosphorylation (GO:0016310)	1306	35	20.54	+	1.7	0.00269	0.0412
cellular response to stimulus (GO:0051716)	6801	182	106.98	+	1.7	4.82e-17	1.24e-14
RNA metabolic process (GO:0016070)	1702	45	26.77	+	1.68	0.000758	0.0148
establishment of localization in cell (GO:0051649)	2387	63	37.55	+	1.68	5.35e-05	0.00148
homeostatic process (GO:0042592)	1668	44	26.24	+	1.68	0.000975	0.0182
phosphate-containing compound metabolic process (GO:0006796)	2150	56	33.82	+	1.66	0.000236	0.00555
response to stimulus (GO:0050896)	8572	223	134.84	+	1.65	2.53e-22	2.89e-19
protein localization (GO:0008104)	2208	57	34.73	+	1.64	0.000206	0.00493
phosphorus metabolic process (GO:0006793)	2177	56	34.25	+	1.64	0.000267	0.00618
macromolecule localization (GO:0033036)	2549	63	40.1	+	1.57	0.000345	0.00772
multicellular organismal process (GO:0032501)	7037	170	110.7	+	1.54	2.88e-11	2.67e-09
establishment of localization (GO:0051234)	4680	110	73.62	+	1.49	5.33e-06	0.000197
transport (GO:0006810)	4550	106	71.57	+	1.48	1.51e-05	0.000499
organic substance biosynthetic process (GO:1901576)	2892	66	45.49	+	1.45	0.00217	0.0351
regulation of cellular process (GO:0050794)	11288	256	177.57	+	1.44	5.97e-19	3.07e-16
regulation of biological process (GO:0050789)	11825	265	186.02	+	1.42	7.16e-20	5.2e-17
cellular component organization (GO:0016043)	5536	121	87.08	+	1.39	5.25e-05	0.00146
cellular component organization or biogenesis (GO:0071840)	5754	125	90.51	+	1.38	4.94e-05	0.00139
biological regulation (GO:0065007)	12525	270	197.03	+	1.37	9.34e-18	3.1e-15
metabolic process (GO:0008152)	8492	169	133.58	+	1.27	9.11e-05	0.00241
cellular metabolic process (GO:0044237)	7742	154	121.79	+	1.26	0.000346	0.00772
organic substance metabolic process (GO:0071704)	7917	157	124.54	+	1.26	0.000299	0.00681
primary metabolic process (GO:0044238)	7537	149	118.56	+	1.26	0.000626	0.0127
cellular process (GO:0009987)	15458	305	243.16	+	1.25	3.63e-18	1.48e-15
nitrogen compound metabolic process (GO:0006807)	7072	137	111.25	+	1.23	0.0033	0.0493
biological_process (GO:0008150)	17810	319	280.16	+	1.14	1.64e-12	1.92e-10
Unclassified (UNCLASSIFIED)	3041	9	47.84	-	0.19	1.64e-12	1.94e-10
detection of chemical stimulus involved in sensory perception of smell (GO:0050911)	439	0	6.91	-	< 0.01	0.00244	0.0385
detection of chemical stimulus involved in sensory perception (GO:0050907)	483	0	7.6	-	< 0.01	0.00107	0.0196
sensory perception of smell (GO:0007608)	468	0	7.36	-	< 0.01	0.00102	0.0188

## Sheet: Macrophages-SYM
Analysis Type:	PANTHER Overrepresentation Test (Released 20200407)
Annotation Version and Release Date:	GO Ontology database DOI: 10.5281/zenodo.3727280 Released 2020-03-23
Analyzed List:	upload_1 (Homo sapiens)
Reference List:	Homo sapiens (all genes in database)
Test Type:	FISHER
Correction:	FDR
GO biological process complete	Homo sapiens - REFLIST (20851)	upload_1 (164)	upload_1 (expected)	upload_1 (over/under)	upload_1 (fold Enrichment)	upload_1 (raw P-value)	upload_1 (FDR)
regulation of antibody-dependent cellular cytotoxicity (GO:0001813)	2	2	0.02	+	> 100	0.000359	0.0243
antigen processing and presentation of exogenous peptide antigen via MHC class Ib (GO:0002477)	3	2	0.02	+	84.76	0.000596	0.0365
peptide antigen assembly with MHC protein complex (GO:0002501)	6	3	0.05	+	63.57	3.79e-05	0.00362
negative regulation of dendritic cell differentiation (GO:2001199)	6	3	0.05	+	63.57	3.79e-05	0.0036
negative regulation of dendritic cell antigen processing and presentation (GO:0002605)	4	2	0.03	+	63.57	0.000889	0.0495
peptide antigen assembly with MHC class II protein complex (GO:0002503)	4	2	0.03	+	63.57	0.000889	0.0493
MHC class II protein complex assembly (GO:0002399)	4	2	0.03	+	63.57	0.000889	0.0491
regulation of type IIa hypersensitivity (GO:0001796)	4	2	0.03	+	63.57	0.000889	0.049
regulation of type II hypersensitivity (GO:0002892)	4	2	0.03	+	63.57	0.000889	0.0488
MHC protein complex assembly (GO:0002396)	7	3	0.06	+	54.49	5.38e-05	0.00485
interleukin-21-mediated signaling pathway (GO:0038114)	8	3	0.06	+	47.68	7.35e-05	0.00645
cellular response to interleukin-21 (GO:0098757)	8	3	0.06	+	47.68	7.35e-05	0.00641
response to interleukin-21 (GO:0098756)	8	3	0.06	+	47.68	7.35e-05	0.00638
positive thymic T cell selection (GO:0045059)	11	4	0.09	+	46.23	4.56e-06	0.000556
antigen processing and presentation of exogenous peptide antigen via MHC class I, TAP-independent (GO:0002480)	9	3	0.07	+	42.38	9.75e-05	0.00819
interleukin-9-mediated signaling pathway (GO:0038113)	9	3	0.07	+	42.38	9.75e-05	0.00815
cellular response to interleukin-9 (GO:0071355)	9	3	0.07	+	42.38	9.75e-05	0.0081
T cell mediated cytotoxicity (GO:0001913)	10	3	0.08	+	38.14	0.000126	0.0103
response to interleukin-9 (GO:0071104)	10	3	0.08	+	38.14	0.000126	0.0102
regulation of dendritic cell antigen processing and presentation (GO:0002604)	11	3	0.09	+	34.67	0.000159	0.0124
antigen processing and presentation of endogenous peptide antigen via MHC class I via ER pathway, TAP-independent (GO:0002486)	12	3	0.09	+	31.79	0.000198	0.015
antigen processing and presentation of endogenous peptide antigen via MHC class I via ER pathway (GO:0002484)	12	3	0.09	+	31.79	0.000198	0.0149
regulation of dendritic cell differentiation (GO:2001198)	12	3	0.09	+	31.79	0.000198	0.0149
antigen processing and presentation of endogenous peptide antigen via MHC class Ib (GO:0002476)	13	3	0.1	+	29.34	0.000243	0.0176
cellular response to interleukin-15 (GO:0071350)	13	3	0.1	+	29.34	0.000243	0.0175
interleukin-15-mediated signaling pathway (GO:0035723)	13	3	0.1	+	29.34	0.000243	0.0174
antigen processing and presentation of peptide antigen via MHC class Ib (GO:0002428)	14	3	0.11	+	27.24	0.000293	0.0206
response to interleukin-15 (GO:0070672)	14	3	0.11	+	27.24	0.000293	0.0205
interleukin-7-mediated signaling pathway (GO:0038111)	19	4	0.15	+	26.77	2.82e-05	0.0028
thymic T cell selection (GO:0045061)	19	4	0.15	+	26.77	2.82e-05	0.00278
negative regulation of leukocyte mediated cytotoxicity (GO:0001911)	20	4	0.16	+	25.43	3.36e-05	0.00323
antigen processing and presentation of endogenous peptide antigen (GO:0002483)	21	4	0.17	+	24.22	3.98e-05	0.00376
antigen processing and presentation of endogenous peptide antigen via MHC class I (GO:0019885)	21	4	0.17	+	24.22	3.98e-05	0.00374
negative regulation of glycoprotein metabolic process (GO:1903019)	16	3	0.13	+	23.84	0.000412	0.0275
positive T cell selection (GO:0043368)	28	5	0.22	+	22.7	5.42e-06	0.00064
antigen processing and presentation of endogenous antigen (GO:0019883)	28	5	0.22	+	22.7	5.42e-06	0.000636
negative regulation of cell killing (GO:0031342)	24	4	0.19	+	21.19	6.33e-05	0.00561
negative regulation of T cell mediated immunity (GO:0002710)	19	3	0.15	+	20.07	0.000644	0.0381
negative regulation of T cell apoptotic process (GO:0070233)	20	3	0.16	+	19.07	0.000737	0.0425
regulation of hydrogen peroxide metabolic process (GO:0010310)	20	3	0.16	+	19.07	0.000737	0.0423
regulation of antigen processing and presentation (GO:0002577)	21	3	0.17	+	18.16	0.000837	0.0476
antigen processing and presentation via MHC class Ib (GO:0002475)	21	3	0.17	+	18.16	0.000837	0.0474
Rac protein signal transduction (GO:0016601)	21	3	0.17	+	18.16	0.000837	0.0472
leukocyte mediated cytotoxicity (GO:0001909)	37	5	0.29	+	17.18	1.83e-05	0.00199
cellular response to interleukin-7 (GO:0098761)	31	4	0.24	+	16.41	0.000155	0.0122
response to interleukin-7 (GO:0098760)	31	4	0.24	+	16.41	0.000155	0.0122
negative regulation of lymphocyte apoptotic process (GO:0070229)	31	4	0.24	+	16.41	0.000155	0.0121
regulation of T cell mediated cytotoxicity (GO:0001914)	39	5	0.31	+	16.3	2.31e-05	0.0024
interferon-gamma-mediated signaling pathway (GO:0060333)	72	9	0.57	+	15.89	1.39e-08	2.61e-06
antigen processing and presentation of exogenous peptide antigen via MHC class I (GO:0042590)	80	10	0.63	+	15.89	2.13e-09	4.41e-07
T cell selection (GO:0045058)	41	5	0.32	+	15.5	2.88e-05	0.00282
antigen processing and presentation of exogenous peptide antigen via MHC class I, TAP-dependent (GO:0002479)	76	9	0.6	+	15.06	2.14e-08	3.92e-06
regulation of T cell apoptotic process (GO:0070232)	36	4	0.28	+	14.13	0.000262	0.0187
regulation of leukocyte degranulation (GO:0043300)	45	5	0.35	+	14.13	4.34e-05	0.00401
positive regulation of viral genome replication (GO:0045070)	37	4	0.29	+	13.74	0.000289	0.0204
regulation of lymphocyte apoptotic process (GO:0070228)	56	6	0.44	+	13.62	8.83e-06	0.000992
antigen processing and presentation of peptide antigen via MHC class I (GO:0002474)	103	11	0.81	+	13.58	1.5e-09	3.24e-07
T cell mediated immunity (GO:0002456)	38	4	0.3	+	13.38	0.000318	0.0218
positive regulation of T cell proliferation (GO:0042102)	98	10	0.77	+	12.97	1.28e-08	2.46e-06
antigen processing and presentation of exogenous peptide antigen (GO:0002478)	176	17	1.38	+	12.28	1.9e-13	7.79e-11
negative regulation of leukocyte mediated immunity (GO:0002704)	52	5	0.41	+	12.23	8.22e-05	0.00705
regulation of neutrophil migration (GO:1902622)	42	4	0.33	+	12.11	0.000452	0.0294
negative regulation of adaptive immune response based on somatic recombination of immune receptors built from immunoglobulin superfamily domains (GO:0002823)	42	4	0.33	+	12.11	0.000452	0.0293
negative regulation of lymphocyte mediated immunity (GO:0002707)	42	4	0.33	+	12.11	0.000452	0.0292
antigen processing and presentation of exogenous antigen (GO:0019884)	183	17	1.44	+	11.81	3.42e-13	1.27e-10
antigen processing and presentation of peptide antigen (GO:0048002)	195	18	1.53	+	11.74	7.36e-14	3.46e-11
cellular response to interferon-gamma (GO:0071346)	164	15	1.29	+	11.63	1.09e-11	3.12e-09
negative regulation of T cell differentiation (GO:0045581)	44	4	0.35	+	11.56	0.000532	0.0333
type I interferon signaling pathway (GO:0060337)	67	6	0.53	+	11.39	2.28e-05	0.00242
cellular response to type I interferon (GO:0071357)	67	6	0.53	+	11.39	2.28e-05	0.00241
regulation of myeloid leukocyte mediated immunity (GO:0002886)	56	5	0.44	+	11.35	0.000114	0.00941
positive regulation of lymphocyte proliferation (GO:0050671)	135	12	1.06	+	11.3	1.84e-09	3.91e-07
positive regulation of mononuclear cell proliferation (GO:0032946)	136	12	1.07	+	11.22	1.99e-09	4.17e-07
regulation of granulocyte chemotaxis (GO:0071622)	46	4	0.36	+	11.06	0.000623	0.0375
response to interferon-gamma (GO:0034341)	186	16	1.46	+	10.94	5.16e-12	1.55e-09
negative regulation of adaptive immune response (GO:0002820)	47	4	0.37	+	10.82	0.000672	0.0394
antigen processing and presentation (GO:0019882)	224	19	1.76	+	10.78	5.92e-14	2.95e-11
positive regulation of leukocyte proliferation (GO:0070665)	142	12	1.12	+	10.74	3.13e-09	6.41e-07
T cell differentiation in thymus (GO:0033077)	48	4	0.38	+	10.6	0.000723	0.0418
T cell receptor signaling pathway (GO:0050852)	180	15	1.42	+	10.6	3.73e-11	9.93e-09
response to type I interferon (GO:0034340)	72	6	0.57	+	10.6	3.33e-05	0.00322
positive regulation of viral life cycle (GO:1903902)	61	5	0.48	+	10.42	0.000166	0.0128
negative regulation of leukocyte apoptotic process (GO:2000107)	49	4	0.39	+	10.38	0.000777	0.0443
antigen processing and presentation of exogenous peptide antigen via MHC class II (GO:0019886)	98	8	0.77	+	10.38	1.83e-06	0.000245
antigen processing and presentation of peptide or polysaccharide antigen via MHC class II (GO:0002504)	100	8	0.79	+	10.17	2.11e-06	0.000278
antigen processing and presentation of peptide antigen via MHC class II (GO:0002495)	100	8	0.79	+	10.17	2.11e-06	0.000275
regulation of B cell proliferation (GO:0030888)	63	5	0.5	+	10.09	0.000191	0.0145
regulation of transcription from RNA polymerase II promoter in response to hypoxia (GO:0061418)	78	6	0.61	+	9.78	5.07e-05	0.00462
regulation of lymphocyte proliferation (GO:0050670)	220	16	1.73	+	9.25	5.42e-11	1.42e-08
regulation of mononuclear cell proliferation (GO:0032944)	222	16	1.75	+	9.16	6.15e-11	1.58e-08
phagocytosis, engulfment (GO:0006911)	128	9	1.01	+	8.94	1.32e-06	0.000186
regulation of leukocyte apoptotic process (GO:2000106)	87	6	0.68	+	8.77	8.97e-05	0.00762
regulation of leukocyte proliferation (GO:0070663)	233	16	1.83	+	8.73	1.2e-10	2.96e-08
negative regulation of leukocyte differentiation (GO:1902106)	103	7	0.81	+	8.64	2.51e-05	0.00256
antigen receptor-mediated signaling pathway (GO:0050851)	296	20	2.33	+	8.59	6.62e-13	2.35e-10
regulation of T cell proliferation (GO:0042129)	167	11	1.31	+	8.37	1.58e-07	2.5e-05
regulation of T cell mediated immunity (GO:0002709)	76	5	0.6	+	8.36	0.000433	0.0284
plasma membrane invagination (GO:0099024)	137	9	1.08	+	8.35	2.23e-06	0.000288
positive regulation of leukocyte chemotaxis (GO:0002690)	92	6	0.72	+	8.29	0.00012	0.00982
regulation of leukocyte mediated cytotoxicity (GO:0001910)	78	5	0.61	+	8.15	0.000484	0.0309
interleukin-1-mediated signaling pathway (GO:0070498)	96	6	0.76	+	7.95	0.00015	0.0119
membrane invagination (GO:0010324)	144	9	1.13	+	7.95	3.29e-06	0.000407
protein targeting to peroxisome (GO:0006625)	80	5	0.63	+	7.95	0.00054	0.0337
peroxisomal transport (GO:0043574)	80	5	0.63	+	7.95	0.00054	0.0335
establishment of protein localization to peroxisome (GO:0072663)	80	5	0.63	+	7.95	0.00054	0.0334
protein localization to peroxisome (GO:0072662)	80	5	0.63	+	7.95	0.00054	0.0333
positive regulation of T cell activation (GO:0050870)	212	13	1.67	+	7.8	2.53e-08	4.54e-06
anaphase-promoting complex-dependent catabolic process (GO:0031145)	82	5	0.64	+	7.75	0.000601	0.0363
negative regulation of lymphocyte activation (GO:0051250)	153	9	1.2	+	7.48	5.25e-06	0.000626
regulation of leukocyte chemotaxis (GO:0002688)	119	7	0.94	+	7.48	6.01e-05	0.00536
regulation of cell killing (GO:0031341)	104	6	0.82	+	7.34	0.000226	0.0166
peroxisome organization (GO:0007031)	87	5	0.68	+	7.31	0.000775	0.0443
phagocytosis, recognition (GO:0006910)	106	6	0.83	+	7.2	0.000249	0.0178
positive regulation of leukocyte cell-cell adhesion (GO:1903039)	231	13	1.82	+	7.16	6.57e-08	1.12e-05
negative regulation of hemopoiesis (GO:1903707)	143	8	1.12	+	7.11	2.5e-05	0.00256
positive regulation of leukocyte activation (GO:0002696)	416	23	3.27	+	7.03	5.76e-13	2.09e-10
activation of innate immune response (GO:0002218)	145	8	1.14	+	7.01	2.75e-05	0.00276
negative regulation of leukocyte activation (GO:0002695)	182	10	1.43	+	6.99	2.78e-06	0.000353
B cell receptor signaling pathway (GO:0050853)	128	7	1.01	+	6.95	9.3e-05	0.00785
neutrophil activation (GO:0042119)	495	27	3.89	+	6.93	6.15e-15	4.27e-12
T cell activation (GO:0042110)	239	13	1.88	+	6.92	9.57e-08	1.58e-05
regulation of T cell activation (GO:0050863)	331	18	2.6	+	6.91	2.89e-10	6.79e-08
granulocyte activation (GO:0036230)	500	27	3.93	+	6.87	7.75e-15	5.15e-12
neutrophil degranulation (GO:0043312)	482	26	3.79	+	6.86	2.63e-14	1.56e-11
positive regulation of lymphocyte activation (GO:0051251)	373	20	2.93	+	6.82	3.52e-11	9.52e-09
immune response-activating cell surface receptor signaling pathway (GO:0002429)	448	24	3.52	+	6.81	3.29e-13	1.28e-10
leukocyte degranulation (GO:0043299)	504	27	3.96	+	6.81	9.31e-15	5.95e-12
immune response-activating signal transduction (GO:0002757)	448	24	3.52	+	6.81	3.29e-13	1.25e-10
neutrophil activation involved in immune response (GO:0002283)	486	26	3.82	+	6.8	3.16e-14	1.74e-11
positive regulation of cell activation (GO:0050867)	430	23	3.38	+	6.8	1.1e-12	3.66e-10
neutrophil mediated immunity (GO:0002446)	493	26	3.88	+	6.71	4.34e-14	2.24e-11
regulation of lymphocyte activation (GO:0051249)	532	28	4.18	+	6.69	4.29e-15	3.11e-12
regulation of leukocyte activation (GO:0002694)	615	32	4.84	+	6.62	4.93e-17	7.16e-14
positive regulation of innate immune response (GO:0045089)	212	11	1.67	+	6.6	1.49e-06	0.000205
positive regulation of response to biotic stimulus (GO:0002833)	251	13	1.97	+	6.58	1.64e-07	2.57e-05
innate immune response activating cell surface receptor signaling pathway (GO:0002220)	116	6	0.91	+	6.58	0.000395	0.0266
immune response-regulating signaling pathway (GO:0002764)	486	25	3.82	+	6.54	2.39e-13	9.52e-11
regulation of B cell activation (GO:0050864)	214	11	1.68	+	6.54	1.62e-06	0.000222
innate immune response-activating signal transduction (GO:0002758)	117	6	0.92	+	6.52	0.000413	0.0274
positive regulation of cell-cell adhesion (GO:0022409)	275	14	2.16	+	6.47	6.6e-08	1.11e-05
T cell differentiation (GO:0030217)	138	7	1.09	+	6.45	0.000145	0.0117
myeloid leukocyte mediated immunity (GO:0002444)	514	26	4.04	+	6.43	1.09e-13	4.97e-11
regulation of leukocyte cell-cell adhesion (GO:1903037)	317	16	2.49	+	6.42	8.16e-09	1.61e-06
cell killing (GO:0001906)	119	6	0.94	+	6.41	0.00045	0.0294
myeloid cell activation involved in immune response (GO:0002275)	519	26	4.08	+	6.37	1.35e-13	5.82e-11
regulation of transcription from RNA polymerase II promoter in response to stress (GO:0043618)	120	6	0.94	+	6.36	0.000469	0.0301
lymphocyte differentiation (GO:0030098)	240	12	1.89	+	6.36	7.12e-07	0.000104
leukocyte activation (GO:0045321)	921	46	7.24	+	6.35	7.81e-24	3.12e-20
immune response-regulating cell surface receptor signaling pathway (GO:0002768)	483	24	3.8	+	6.32	1.52e-12	4.95e-10
lymphocyte activation (GO:0046649)	385	19	3.03	+	6.27	4.26e-10	9.72e-08
negative regulation of cell activation (GO:0050866)	203	10	1.6	+	6.26	7e-06	0.000803
lymphocyte mediated immunity (GO:0002449)	264	13	2.08	+	6.26	2.85e-07	4.33e-05
response to estradiol (GO:0032355)	143	7	1.12	+	6.22	0.000179	0.0138
regulation of cell activation (GO:0050865)	656	32	5.16	+	6.2	2.86e-16	3.26e-13
leukocyte activation involved in immune response (GO:0002366)	619	30	4.87	+	6.16	3.25e-15	2.59e-12
cell activation involved in immune response (GO:0002263)	623	30	4.9	+	6.12	3.82e-15	2.91e-12
myeloid leukocyte activation (GO:0002274)	583	28	4.59	+	6.11	3.76e-14	2e-11
negative regulation of immune effector process (GO:0002698)	125	6	0.98	+	6.1	0.000577	0.0354
activation of immune response (GO:0002253)	521	25	4.1	+	6.1	1.03e-12	3.51e-10
adaptive immune response based on somatic recombination of immune receptors built from immunoglobulin superfamily domains (GO:0002460)	272	13	2.14	+	6.08	3.94e-07	5.94e-05
regulation of DNA-templated transcription in response to stress (GO:0043620)	126	6	0.99	+	6.05	0.0006	0.0364
regulation of viral life cycle (GO:1903900)	147	7	1.16	+	6.05	0.000211	0.0156
leukocyte mediated immunity (GO:0002443)	762	36	5.99	+	6.01	7.65e-18	1.22e-14
positive regulation of B cell activation (GO:0050871)	170	8	1.34	+	5.98	8.04e-05	0.00694
regulation of adaptive immune response (GO:0002819)	171	8	1.34	+	5.95	8.36e-05	0.00714
regulation of innate immune response (GO:0045088)	304	14	2.39	+	5.86	2.13e-07	3.31e-05
adaptive immune response (GO:0002250)	613	28	4.82	+	5.81	1.22e-13	5.43e-11
cell activation (GO:0001775)	1068	48	8.4	+	5.71	4.95e-23	1.58e-19
regulation of adaptive immune response based on somatic recombination of immune receptors built from immunoglobulin superfamily domains (GO:0002822)	156	7	1.23	+	5.71	0.000298	0.0206
response to interleukin-1 (GO:0070555)	201	9	1.58	+	5.69	4.16e-05	0.00386
immune response-regulating cell surface receptor signaling pathway involved in phagocytosis (GO:0002433)	135	6	1.06	+	5.65	0.000848	0.0477
Fc-gamma receptor signaling pathway involved in phagocytosis (GO:0038096)	135	6	1.06	+	5.65	0.000848	0.0475
regulation of response to biotic stimulus (GO:0002831)	408	18	3.21	+	5.61	6.8e-09	1.36e-06
positive regulation of immune response (GO:0050778)	749	33	5.89	+	5.6	1.54e-15	1.37e-12
Fc receptor mediated stimulatory signaling pathway (GO:0002431)	137	6	1.08	+	5.57	0.000913	0.0499
innate immune response (GO:0045087)	777	34	6.11	+	5.56	6.51e-16	6.11e-13
positive regulation of defense response (GO:0031349)	370	16	2.91	+	5.5	6.4e-08	1.1e-05
regulation of leukocyte mediated immunity (GO:0002703)	211	9	1.66	+	5.42	5.97e-05	0.00535
regulation of cell-cell adhesion (GO:0022407)	426	18	3.35	+	5.37	1.29e-08	2.45e-06
tissue homeostasis (GO:0001894)	191	8	1.5	+	5.33	0.000174	0.0134
Fc receptor signaling pathway (GO:0038093)	240	10	1.89	+	5.3	2.8e-05	0.00279
positive regulation of response to external stimulus (GO:0032103)	509	21	4	+	5.25	1.09e-09	2.41e-07
positive regulation of immune system process (GO:0002684)	1091	45	8.58	+	5.24	4.03e-20	1.07e-16
immune response (GO:0006955)	1872	76	14.72	+	5.16	2.24e-35	3.57e-31
cytokine-mediated signaling pathway (GO:0019221)	694	28	5.46	+	5.13	2.18e-12	6.95e-10
regulated exocytosis (GO:0045055)	696	28	5.47	+	5.11	2.33e-12	7.28e-10
cellular response to interleukin-1 (GO:0071347)	176	7	1.38	+	5.06	0.000597	0.0364
immune effector process (GO:0002252)	1083	43	8.52	+	5.05	1.31e-18	2.61e-15
phagocytosis (GO:0006909)	328	13	2.58	+	5.04	2.92e-06	0.000367
regulation of immune response (GO:0050776)	1143	45	8.99	+	5.01	2.32e-19	5.28e-16
immunoglobulin mediated immune response (GO:0016064)	205	8	1.61	+	4.96	0.000276	0.0196
regulation of leukocyte migration (GO:0002685)	207	8	1.63	+	4.91	0.000294	0.0205
regulation of mRNA stability (GO:0043488)	182	7	1.43	+	4.89	0.000723	0.042
B cell mediated immunity (GO:0019724)	208	8	1.64	+	4.89	0.000303	0.0209
defense response to other organism (GO:0098542)	970	37	7.63	+	4.85	1.81e-15	1.52e-12
exocytosis (GO:0006887)	788	29	6.2	+	4.68	7.31e-12	2.16e-09
regulation of chemotaxis (GO:0050920)	218	8	1.71	+	4.67	0.00041	0.0275
regulation of immune system process (GO:0002682)	1718	61	13.51	+	4.51	1.66e-24	8.86e-21
positive regulation of immune effector process (GO:0002699)	226	8	1.78	+	4.5	0.000516	0.0326
positive regulation of cell adhesion (GO:0045785)	428	15	3.37	+	4.46	2.14e-06	0.000278
cellular response to cytokine stimulus (GO:0071345)	1031	36	8.11	+	4.44	6.2e-14	3e-11
leukocyte differentiation (GO:0002521)	345	12	2.71	+	4.42	2.49e-05	0.00257
positive regulation of cytokine production (GO:0001819)	462	16	3.63	+	4.4	1.12e-06	0.00016
defense response (GO:0006952)	1369	47	10.77	+	4.36	5.94e-18	1.05e-14
regulation of immune effector process (GO:0002697)	477	16	3.75	+	4.26	1.68e-06	0.000227
response to cytokine (GO:0034097)	1121	37	8.82	+	4.2	1.37e-13	5.75e-11
response to other organism (GO:0051707)	1345	44	10.58	+	4.16	4.99e-16	5.31e-13
response to external biotic stimulus (GO:0043207)	1347	44	10.59	+	4.15	5.26e-16	5.24e-13
response to biotic stimulus (GO:0009607)	1379	45	10.85	+	4.15	2.31e-16	2.84e-13
humoral immune response (GO:0006959)	373	12	2.93	+	4.09	5.18e-05	0.0047
negative regulation of immune system process (GO:0002683)	623	20	4.9	+	4.08	1.53e-07	2.45e-05
regulation of cell adhesion (GO:0030155)	718	23	5.65	+	4.07	1.7e-08	3.16e-06
negative regulation of immune response (GO:0050777)	346	11	2.72	+	4.04	0.000118	0.00974
regulation of leukocyte differentiation (GO:1902105)	284	9	2.23	+	4.03	0.000507	0.0321
regulation of defense response (GO:0031347)	856	27	6.73	+	4.01	1.15e-09	2.51e-07
immune system process (GO:0002376)	2778	87	21.85	+	3.98	3.44e-33	2.74e-29
secretion by cell (GO:0032940)	1002	31	7.88	+	3.93	8.83e-11	2.2e-08
multicellular organismal homeostasis (GO:0048871)	328	10	2.58	+	3.88	0.000334	0.0228
regulation of hemopoiesis (GO:1903706)	468	14	3.68	+	3.8	2.65e-05	0.00268
MAPK cascade (GO:0000165)	368	11	2.89	+	3.8	0.000199	0.0149
export from cell (GO:0140352)	1049	31	8.25	+	3.76	2.65e-10	6.31e-08
response to hypoxia (GO:0001666)	345	10	2.71	+	3.69	0.000491	0.0312
secretion (GO:0046903)	1119	32	8.8	+	3.64	2.89e-10	6.69e-08
regulation of response to external stimulus (GO:0032101)	1196	34	9.41	+	3.61	8.4e-11	2.13e-08
signal transduction by protein phosphorylation (GO:0023014)	393	11	3.09	+	3.56	0.000344	0.0233
response to decreased oxygen levels (GO:0036293)	358	10	2.82	+	3.55	0.000648	0.0382
regulation of inflammatory response (GO:0050727)	537	15	4.22	+	3.55	2.93e-05	0.00285
regulation of actin cytoskeleton organization (GO:0032956)	361	10	2.84	+	3.52	0.00069	0.0403
interspecies interaction between organisms (GO:0044419)	2001	55	15.74	+	3.49	6.05e-17	8.05e-14
regulation of actin filament-based process (GO:0032970)	404	11	3.18	+	3.46	0.000431	0.0284
positive regulation of apoptotic process (GO:0043065)	653	17	5.14	+	3.31	2.04e-05	0.00218
regulation of cytokine production (GO:0001817)	734	19	5.77	+	3.29	6.97e-06	0.000806
immune system development (GO:0002520)	659	17	5.18	+	3.28	2.28e-05	0.00239
positive regulation of programmed cell death (GO:0043068)	659	17	5.18	+	3.28	2.28e-05	0.00238
positive regulation of cell death (GO:0010942)	711	18	5.59	+	3.22	1.65e-05	0.00183
positive regulation of cell population proliferation (GO:0008284)	925	23	7.28	+	3.16	1.35e-06	0.000189
membrane organization (GO:0061024)	890	22	7	+	3.14	2.57e-06	0.000328
hematopoietic or lymphoid organ development (GO:0048534)	622	15	4.89	+	3.07	0.000146	0.0117
viral process (GO:0016032)	791	19	6.22	+	3.05	1.93e-05	0.00208
symbiotic process (GO:0044403)	883	21	6.95	+	3.02	7.9e-06	0.000901
endocytosis (GO:0006897)	547	13	4.3	+	3.02	0.000466	0.03
inflammatory response (GO:0006954)	512	12	4.03	+	2.98	0.000866	0.0483
positive regulation of response to stimulus (GO:0048584)	2458	57	19.33	+	2.95	2.14e-14	1.32e-11
vesicle-mediated transport (GO:0016192)	1944	45	15.29	+	2.94	3.24e-11	8.91e-09
response to external stimulus (GO:0009605)	2477	57	19.48	+	2.93	2.97e-14	1.69e-11
negative regulation of response to external stimulus (GO:0032102)	565	13	4.44	+	2.93	0.000626	0.0373
hemopoiesis (GO:0030097)	574	13	4.51	+	2.88	0.000722	0.042
response to bacterium (GO:0009617)	709	16	5.58	+	2.87	0.000183	0.014
cell surface receptor signaling pathway (GO:0007166)	2493	53	19.61	+	2.7	7.37e-12	2.14e-09
regulation of cell migration (GO:0030334)	879	18	6.91	+	2.6	0.000232	0.017
regulation of cell death (GO:0010941)	1706	34	13.42	+	2.53	4.86e-07	7.25e-05
positive regulation of intracellular signal transduction (GO:1902533)	1034	20	8.13	+	2.46	0.000216	0.016
regulation of cell population proliferation (GO:0042127)	1656	32	13.02	+	2.46	3.2e-06	0.000399
regulation of cell motility (GO:2000145)	942	18	7.41	+	2.43	0.000522	0.0328
regulation of programmed cell death (GO:0043067)	1579	30	12.42	+	2.42	8.67e-06	0.000981
establishment of localization in cell (GO:0051649)	2387	45	18.77	+	2.4	2.15e-08	3.9e-06
response to stress (GO:0006950)	3635	68	28.59	+	2.38	6.7e-13	2.32e-10
regulation of apoptotic process (GO:0042981)	1557	29	12.25	+	2.37	1.65e-05	0.00182
regulation of response to stress (GO:0080134)	1625	30	12.78	+	2.35	1.29e-05	0.00144
cellular response to organic substance (GO:0071310)	2400	44	18.88	+	2.33	1e-07	1.64e-05
positive regulation of cell communication (GO:0010647)	1943	35	15.28	+	2.29	4.7e-06	0.000569
positive regulation of signaling (GO:0023056)	1951	35	15.35	+	2.28	4.9e-06	0.000588
positive regulation of signal transduction (GO:0009967)	1709	30	13.44	+	2.23	4.03e-05	0.00376
cellular response to chemical stimulus (GO:0070887)	2961	51	23.29	+	2.19	3.43e-08	6.01e-06
response to organic substance (GO:0010033)	3033	52	23.86	+	2.18	2.65e-08	4.7e-06
regulation of response to stimulus (GO:0048583)	4403	75	34.63	+	2.17	3.51e-12	1.08e-09
negative regulation of response to stimulus (GO:0048585)	1836	31	14.44	+	2.15	4.82e-05	0.00442
positive regulation of multicellular organismal process (GO:0051240)	1783	30	14.02	+	2.14	7e-05	0.00618
cellular localization (GO:0051641)	2999	49	23.59	+	2.08	5.03e-07	7.44e-05
transport (GO:0006810)	4550	71	35.79	+	1.98	9.84e-10	2.21e-07
establishment of localization (GO:0051234)	4680	71	36.81	+	1.93	4.69e-09	9.48e-07
regulation of multicellular organismal process (GO:0051239)	3211	47	25.26	+	1.86	1.76e-05	0.00193
positive regulation of biological process (GO:0048518)	6278	89	49.38	+	1.8	1.83e-10	4.43e-08
signal transduction (GO:0007165)	5146	72	40.47	+	1.78	8.92e-08	1.48e-05
response to chemical (GO:0042221)	4520	61	35.55	+	1.72	6.36e-06	0.000741
positive regulation of cellular process (GO:0048522)	5725	77	45.03	+	1.71	1.44e-07	2.32e-05
regulation of signal transduction (GO:0009966)	3160	42	24.85	+	1.69	0.000625	0.0374
localization (GO:0051179)	5802	77	45.63	+	1.69	2.66e-07	4.09e-05
signaling (GO:0023052)	5504	73	43.29	+	1.69	7.26e-07	0.000105
cell communication (GO:0007154)	5610	73	44.12	+	1.65	1.43e-06	0.000198
negative regulation of biological process (GO:0048519)	5541	72	43.58	+	1.65	2e-06	0.000266
regulation of cell communication (GO:0010646)	3646	47	28.68	+	1.64	0.000415	0.0275
response to stimulus (GO:0050896)	8572	110	67.42	+	1.63	2.71e-11	7.59e-09
regulation of signaling (GO:0023051)	3686	47	28.99	+	1.62	0.000631	0.0374
cellular response to stimulus (GO:0051716)	6801	84	53.49	+	1.57	9.84e-07	0.000141
negative regulation of cellular process (GO:0048523)	4888	59	38.45	+	1.53	0.000295	0.0205
regulation of biological process (GO:0050789)	11825	127	93.01	+	1.37	4.71e-08	8.16e-06
biological regulation (GO:0065007)	12525	133	98.51	+	1.35	1.23e-08	2.39e-06
regulation of cellular process (GO:0050794)	11288	118	88.78	+	1.33	4.08e-06	0.0005
cellular process (GO:0009987)	15458	142	121.58	+	1.17	0.00015	0.0119
nervous system process (GO:0050877)	1403	1	11.04	-	0.09	0.000237	0.0173
sensory perception (GO:0007600)	978	0	7.69	-	< 0.01	0.000624	0.0375
