# Supplementary material for: TCF7 is highly expressed in immune cells on the atherosclerotic plaques, and regulating inflammatory signaling via NFκB/AKT/STAT1 signaling
Source: Biosci Rep. 2022 Jul 18;42(7):BSR20212064. doi: 10.1042/BSR20212064 (PMC9297684; doi:10.1042/BSR20212064)
Supplement: Supplementary Tables S1-S6 [file BSR-2021-2064_supp1.zip › BSR-2021-2064_suppST6.xlsx]

## Sheet: All T cells-blood
Analysis Type:	PANTHER Overrepresentation Test (Released 20200407)
Annotation Version and Release Date:	GO Ontology database DOI: 10.5281/zenodo.3727280 Released 2020-03-23
Analyzed List:	upload_1 (Homo sapiens)
Reference List:	Homo sapiens (all genes in database)
Test Type:	FISHER
Correction:	FDR
GO biological process complete	Homo sapiens - REFLIST (20851)	upload_1 (300)	upload_1 (expected)	upload_1 (over/under)	upload_1 (fold Enrichment)	upload_1 (raw P-value)	upload_1 (FDR)
viral translational termination-reinitiation (GO:0075525)	5	3	0.07	+	41.7	0.00015	0.0103
negative regulation of apoptotic process in bone marrow cell (GO:0071866)	6	3	0.09	+	34.75	0.000223	0.0146
regulation of apoptotic process in bone marrow cell (GO:0071865)	6	3	0.09	+	34.75	0.000223	0.0146
formation of cytoplasmic translation initiation complex (GO:0001732)	16	8	0.23	+	34.75	9.01e-10	5.53e-07
positive regulation of protein localization to Cajal body (GO:1904871)	9	4	0.13	+	30.89	2.56e-05	0.0028
regulation of protein localization to Cajal body (GO:1904869)	9	4	0.13	+	30.89	2.56e-05	0.00278
positive regulation of establishment of protein localization to telomere (GO:1904851)	10	4	0.14	+	27.8	3.55e-05	0.00361
establishment of integrated proviral latency (GO:0075713)	8	3	0.12	+	26.06	0.000428	0.0249
regulation of establishment of protein localization to telomere (GO:0070203)	11	4	0.16	+	25.27	4.79e-05	0.00449
cytoplasmic translational initiation (GO:0002183)	28	10	0.4	+	24.82	9.44e-11	8.87e-08
regulation of establishment of protein localization to chromosome (GO:0070202)	12	4	0.17	+	23.17	6.31e-05	0.00557
ribosomal large subunit export from nucleus (GO:0000055)	9	3	0.13	+	23.17	0.000565	0.0314
positive regulation of protein localization to chromosome, telomeric region (GO:1904816)	13	4	0.19	+	21.39	8.16e-05	0.00668
establishment of viral latency (GO:0019043)	10	3	0.14	+	20.85	0.000727	0.0382
viral translation (GO:0019081)	14	4	0.2	+	19.86	0.000104	0.00808
positive regulation of telomerase RNA localization to Cajal body (GO:1904874)	15	4	0.22	+	18.53	0.00013	0.00947
regulation of protein localization to chromosome, telomeric region (GO:1904814)	15	4	0.22	+	18.53	0.00013	0.00943
purine nucleoside monophosphate biosynthetic process (GO:0009127)	21	5	0.3	+	16.55	2.86e-05	0.00302
regulation of telomerase RNA localization to Cajal body (GO:1904872)	18	4	0.26	+	15.45	0.000237	0.0153
purine ribonucleoside monophosphate biosynthetic process (GO:0009168)	19	4	0.27	+	14.63	0.000284	0.0177
chaperone-mediated protein complex assembly (GO:0051131)	21	4	0.3	+	13.24	0.000397	0.0234
positive regulation of telomere maintenance via telomerase (GO:0032212)	34	6	0.49	+	12.27	1.98e-05	0.00221
positive regulation of telomerase activity (GO:0051973)	36	6	0.52	+	11.58	2.64e-05	0.00283
establishment of protein localization to mitochondrial membrane (GO:0090151)	24	4	0.35	+	11.58	0.000621	0.0338
positive regulation of telomere maintenance via telomere lengthening (GO:1904358)	37	6	0.53	+	11.27	3.04e-05	0.00319
positive regulation of neutrophil chemotaxis (GO:0090023)	26	4	0.37	+	10.69	0.000813	0.0413
ribonucleoside monophosphate biosynthetic process (GO:0009156)	33	5	0.47	+	10.53	0.00019	0.0127
cytoplasmic translation (GO:0002181)	73	10	1.05	+	9.52	2.77e-07	6.4e-05
binding of sperm to zona pellucida (GO:0007339)	37	5	0.53	+	9.39	0.000307	0.0189
nucleoside monophosphate biosynthetic process (GO:0009124)	45	6	0.65	+	9.27	8.16e-05	0.00671
positive regulation of DNA biosynthetic process (GO:2000573)	70	9	1.01	+	8.94	1.78e-06	0.000299
positive regulation of interleukin-12 production (GO:0032735)	39	5	0.56	+	8.91	0.000383	0.023
purine nucleoside monophosphate metabolic process (GO:0009126)	39	5	0.56	+	8.91	0.000383	0.0229
toxin transport (GO:1901998)	40	5	0.58	+	8.69	0.000426	0.0248
regulation of telomerase activity (GO:0051972)	50	6	0.72	+	8.34	0.000139	0.00988
positive regulation of telomere maintenance (GO:0032206)	50	6	0.72	+	8.34	0.000139	0.00983
'de novo' protein folding (GO:0006458)	42	5	0.6	+	8.27	0.000523	0.0296
translational initiation (GO:0006413)	143	17	2.06	+	8.26	1.34e-10	1.13e-07
regulation of interleukin-12 production (GO:0032655)	59	7	0.85	+	8.25	4.1e-05	0.00399
protein insertion into membrane (GO:0051205)	53	6	0.76	+	7.87	0.000186	0.0126
regulation of translational initiation (GO:0006446)	81	9	1.17	+	7.72	5.32e-06	0.000739
establishment of protein localization to mitochondrion (GO:0072655)	73	8	1.05	+	7.62	1.96e-05	0.00221
nucleoside triphosphate biosynthetic process (GO:0009142)	64	7	0.92	+	7.6	6.59e-05	0.00565
regulation of telomere maintenance via telomerase (GO:0032210)	55	6	0.79	+	7.58	0.000223	0.0146
regulation of granulocyte chemotaxis (GO:0071622)	46	5	0.66	+	7.55	0.000765	0.0398
purine ribonucleoside triphosphate biosynthetic process (GO:0009206)	46	5	0.66	+	7.55	0.000765	0.0396
purine nucleoside triphosphate biosynthetic process (GO:0009145)	47	5	0.68	+	7.39	0.000836	0.0424
T cell differentiation in thymus (GO:0033077)	48	5	0.69	+	7.24	0.000913	0.046
regulation of mRNA splicing, via spliceosome (GO:0048024)	107	11	1.54	+	7.15	9.7e-07	0.000189
inner mitochondrial membrane organization (GO:0007007)	49	5	0.71	+	7.09	0.000995	0.0496
protein localization to mitochondrion (GO:0070585)	80	8	1.15	+	6.95	3.59e-05	0.0036
ribonucleoprotein complex subunit organization (GO:0071826)	193	19	2.78	+	6.84	2.1e-10	1.68e-07
purine ribonucleoside triphosphate metabolic process (GO:0009205)	61	6	0.88	+	6.84	0.000374	0.0225
lymphocyte proliferation (GO:0046651)	82	8	1.18	+	6.78	4.22e-05	0.00409
ribonucleoprotein complex assembly (GO:0022618)	186	18	2.68	+	6.73	8.18e-10	5.44e-07
nucleoside monophosphate metabolic process (GO:0009123)	73	7	1.05	+	6.66	0.000141	0.00997
mononuclear cell proliferation (GO:0032943)	84	8	1.21	+	6.62	4.95e-05	0.00459
regulation of telomere maintenance via telomere lengthening (GO:1904356)	63	6	0.91	+	6.62	0.000439	0.0253
negative regulation of mRNA metabolic process (GO:1903312)	84	8	1.21	+	6.62	4.95e-05	0.00457
oxidative phosphorylation (GO:0006119)	119	11	1.71	+	6.42	2.53e-06	0.0004
cellular iron ion homeostasis (GO:0006879)	66	6	0.95	+	6.32	0.000552	0.0308
mitochondrial ATP synthesis coupled electron transport (GO:0042775)	88	8	1.27	+	6.32	6.71e-05	0.00573
ATP synthesis coupled electron transport (GO:0042773)	89	8	1.28	+	6.25	7.23e-05	0.00611
aerobic respiration (GO:0009060)	78	7	1.12	+	6.24	0.000207	0.0136
ribonucleoside triphosphate metabolic process (GO:0009199)	67	6	0.96	+	6.22	0.000594	0.0328
positive regulation of translation (GO:0045727)	135	12	1.94	+	6.18	1.3e-06	0.000241
mitochondrial membrane organization (GO:0007006)	137	12	1.97	+	6.09	1.5e-06	0.000272
cell-cell recognition (GO:0009988)	69	6	0.99	+	6.04	0.000687	0.037
regulation of alternative mRNA splicing, via spliceosome (GO:0000381)	69	6	0.99	+	6.04	0.000687	0.0369
purine nucleoside triphosphate metabolic process (GO:0009144)	69	6	0.99	+	6.04	0.000687	0.0368
T cell differentiation (GO:0030217)	138	12	1.99	+	6.04	1.61e-06	0.000276
nucleoside triphosphate metabolic process (GO:0009141)	93	8	1.34	+	5.98	9.63e-05	0.00761
regulation of telomere maintenance (GO:0032204)	82	7	1.18	+	5.93	0.000275	0.0173
response to hydrogen peroxide (GO:0042542)	119	10	1.71	+	5.84	1.58e-05	0.00182
leukocyte proliferation (GO:0070661)	96	8	1.38	+	5.79	0.000118	0.00891
regulation of mRNA stability (GO:0043488)	182	15	2.62	+	5.73	1.52e-07	3.92e-05
translation (GO:0006412)	390	32	5.61	+	5.7	1.2e-14	1.91e-10
regulation of DNA biosynthetic process (GO:2000278)	113	9	1.63	+	5.54	6.19e-05	0.00549
regulation of RNA stability (GO:0043487)	191	15	2.75	+	5.46	2.72e-07	6.39e-05
regulation of mRNA catabolic process (GO:0061013)	204	16	2.94	+	5.45	1.1e-07	2.94e-05
peptide biosynthetic process (GO:0043043)	416	32	5.99	+	5.35	6.29e-14	5.02e-10
positive regulation of leukocyte chemotaxis (GO:0002690)	92	7	1.32	+	5.29	0.000527	0.0297
regulation of RNA splicing (GO:0043484)	145	11	2.09	+	5.27	1.46e-05	0.00172
regulation of mRNA processing (GO:0050684)	146	11	2.1	+	5.24	1.56e-05	0.00181
regulation of mRNA metabolic process (GO:1903311)	335	25	4.82	+	5.19	7.26e-11	8.91e-08
respiratory electron transport chain (GO:0022904)	108	8	1.55	+	5.15	0.000252	0.0162
positive regulation of cellular amide metabolic process (GO:0034250)	163	12	2.35	+	5.12	7.97e-06	0.00105
mitochondrial transmembrane transport (GO:1990542)	96	7	1.38	+	5.07	0.000668	0.0363
ATP metabolic process (GO:0046034)	207	15	2.98	+	5.04	7.09e-07	0.000143
translational elongation (GO:0006414)	125	9	1.8	+	5	0.000128	0.00936
purine nucleotide biosynthetic process (GO:0006164)	161	11	2.32	+	4.75	3.63e-05	0.00362
ribonucleotide biosynthetic process (GO:0009260)	162	11	2.33	+	4.72	3.83e-05	0.00375
purine ribonucleotide biosynthetic process (GO:0009152)	149	10	2.14	+	4.66	9.42e-05	0.00752
protein folding (GO:0006457)	224	15	3.22	+	4.65	1.79e-06	0.000295
regulation of translation (GO:0006417)	374	25	5.38	+	4.65	6.3e-10	4.57e-07
posttranscriptional regulation of gene expression (GO:0010608)	545	36	7.84	+	4.59	1.15e-13	3.67e-10
peptide metabolic process (GO:0006518)	537	35	7.73	+	4.53	3.73e-13	9.92e-10
ribose phosphate biosynthetic process (GO:0046390)	169	11	2.43	+	4.52	5.5e-05	0.00493
purine-containing compound biosynthetic process (GO:0072522)	172	11	2.47	+	4.44	6.39e-05	0.00554
proton transmembrane transport (GO:1902600)	142	9	2.04	+	4.41	0.000314	0.0192
cellular respiration (GO:0045333)	158	10	2.27	+	4.4	0.000148	0.0103
amide biosynthetic process (GO:0043604)	539	34	7.76	+	4.38	1.96e-12	3.91e-09
T cell activation (GO:0042110)	239	15	3.44	+	4.36	3.79e-06	0.00055
mitochondrial transport (GO:0006839)	224	14	3.22	+	4.34	8.36e-06	0.00109
lymphocyte differentiation (GO:0030098)	240	15	3.45	+	4.34	3.98e-06	0.000567
regulation of lymphocyte differentiation (GO:0045619)	177	11	2.55	+	4.32	8.14e-05	0.00677
energy derivation by oxidation of organic compounds (GO:0015980)	228	14	3.28	+	4.27	1.01e-05	0.00127
response to reactive oxygen species (GO:0000302)	196	12	2.82	+	4.26	4.46e-05	0.00426
regulation of cellular amide metabolic process (GO:0034248)	428	26	6.16	+	4.22	1.91e-09	9.82e-07
ribonucleoprotein complex biogenesis (GO:0022613)	455	27	6.55	+	4.12	1.48e-09	7.9e-07
mRNA splicing, via spliceosome (GO:0000398)	299	17	4.3	+	3.95	3.04e-06	0.000458
RNA splicing, via transesterification reactions with bulged adenosine as nucleophile (GO:0000377)	299	17	4.3	+	3.95	3.04e-06	0.000454
positive regulation of binding (GO:0051099)	177	10	2.55	+	3.93	0.000352	0.0214
RNA splicing, via transesterification reactions (GO:0000375)	302	17	4.35	+	3.91	3.46e-06	0.000506
regulation of intrinsic apoptotic signaling pathway (GO:2001242)	163	9	2.35	+	3.84	0.000806	0.0411
cellular response to toxic substance (GO:0097237)	220	12	3.17	+	3.79	0.000127	0.00931
RNA localization (GO:0006403)	225	12	3.24	+	3.71	0.000155	0.0105
nucleotide biosynthetic process (GO:0009165)	244	13	3.51	+	3.7	8.35e-05	0.0068
regulation of leukocyte differentiation (GO:1902105)	284	15	4.09	+	3.67	2.64e-05	0.00285
nucleoside phosphate biosynthetic process (GO:1901293)	249	13	3.58	+	3.63	0.000101	0.00793
lymphocyte activation (GO:0046649)	385	20	5.54	+	3.61	1.54e-06	0.000272
positive regulation of T cell activation (GO:0050870)	212	11	3.05	+	3.61	0.000361	0.0218
regulation of T cell activation (GO:0050863)	331	17	4.76	+	3.57	1.09e-05	0.00134
cellular protein-containing complex assembly (GO:0034622)	801	39	11.52	+	3.38	7.57e-11	8.05e-08
response to starvation (GO:0042594)	230	11	3.31	+	3.32	0.000691	0.0368
RNA catabolic process (GO:0006401)	251	12	3.61	+	3.32	0.000401	0.0235
positive regulation of leukocyte cell-cell adhesion (GO:1903039)	231	11	3.32	+	3.31	0.000715	0.0377
regulation of leukocyte cell-cell adhesion (GO:1903037)	317	15	4.56	+	3.29	8.68e-05	0.007
viral process (GO:0016032)	791	37	11.38	+	3.25	7.01e-10	4.86e-07
mitochondrion organization (GO:0007005)	449	21	6.46	+	3.25	4.06e-06	0.000574
cellular amide metabolic process (GO:0043603)	797	37	11.47	+	3.23	8.54e-10	5.45e-07
leukocyte differentiation (GO:0002521)	345	16	4.96	+	3.22	6.36e-05	0.00557
ribonucleotide metabolic process (GO:0009259)	324	15	4.66	+	3.22	0.000109	0.00835
generation of precursor metabolites and energy (GO:0006091)	411	19	5.91	+	3.21	1.37e-05	0.00164
purine nucleotide metabolic process (GO:0006163)	332	15	4.78	+	3.14	0.000141	0.00993
apoptotic signaling pathway (GO:0097190)	288	13	4.14	+	3.14	0.000393	0.0232
hematopoietic or lymphoid organ development (GO:0048534)	622	28	8.95	+	3.13	2.02e-07	5.04e-05
RNA splicing (GO:0008380)	400	18	5.76	+	3.13	3.25e-05	0.00337
ribose phosphate metabolic process (GO:0019693)	334	15	4.81	+	3.12	0.00015	0.0103
leukocyte activation (GO:0045321)	921	41	13.25	+	3.09	3.17e-10	2.41e-07
response to antibiotic (GO:0046677)	315	14	4.53	+	3.09	0.000275	0.0172
immune system development (GO:0002520)	659	29	9.48	+	3.06	1.91e-07	4.84e-05
response to oxidative stress (GO:0006979)	393	17	5.65	+	3.01	8.55e-05	0.00693
symbiotic process (GO:0044403)	883	38	12.7	+	2.99	3.68e-09	1.59e-06
response to toxic substance (GO:0009636)	520	22	7.48	+	2.94	1.09e-05	0.00133
regulation of cell-cell adhesion (GO:0022407)	426	18	6.13	+	2.94	7.08e-05	0.00601
establishment of protein localization to organelle (GO:0072594)	450	19	6.47	+	2.93	4.51e-05	0.00428
response to inorganic substance (GO:0010035)	545	23	7.84	+	2.93	7.15e-06	0.000952
purine ribonucleotide metabolic process (GO:0009150)	309	13	4.45	+	2.92	0.000738	0.0385
leukocyte activation involved in immune response (GO:0002366)	619	26	8.91	+	2.92	1.93e-06	0.000311
granulocyte activation (GO:0036230)	500	21	7.19	+	2.92	1.93e-05	0.0022
hemopoiesis (GO:0030097)	574	24	8.26	+	2.91	5.23e-06	0.000733
cell activation involved in immune response (GO:0002263)	623	26	8.96	+	2.9	2.16e-06	0.000345
myeloid leukocyte activation (GO:0002274)	583	24	8.39	+	2.86	6.72e-06	0.000902
purine-containing compound metabolic process (GO:0072521)	366	15	5.27	+	2.85	0.000384	0.0229
myeloid leukocyte mediated immunity (GO:0002444)	514	21	7.4	+	2.84	2.85e-05	0.00303
nucleotide metabolic process (GO:0009117)	441	18	6.35	+	2.84	0.000108	0.00834
cellular response to external stimulus (GO:0071496)	369	15	5.31	+	2.83	0.000417	0.0244
neutrophil mediated immunity (GO:0002446)	493	20	7.09	+	2.82	4.86e-05	0.00454
myeloid cell activation involved in immune response (GO:0002275)	519	21	7.47	+	2.81	3.26e-05	0.00336
cell activation (GO:0001775)	1068	43	15.37	+	2.8	2.13e-09	1.03e-06
nucleoside phosphate metabolic process (GO:0006753)	449	18	6.46	+	2.79	0.000133	0.0096
protein-containing complex assembly (GO:0065003)	1279	51	18.4	+	2.77	7.41e-11	8.45e-08
leukocyte degranulation (GO:0043299)	504	20	7.25	+	2.76	6.51e-05	0.00562
regulation of lymphocyte activation (GO:0051249)	532	21	7.65	+	2.74	4.6e-05	0.00434
neutrophil degranulation (GO:0043312)	482	19	6.93	+	2.74	0.000108	0.0083
regulation of cellular response to stress (GO:0080135)	740	29	10.65	+	2.72	1.83e-06	0.000298
neutrophil activation involved in immune response (GO:0002283)	486	19	6.99	+	2.72	0.000119	0.00894
response to nutrient levels (GO:0031667)	538	21	7.74	+	2.71	5.37e-05	0.00489
response to extracellular stimulus (GO:0009991)	571	22	8.22	+	2.68	4.29e-05	0.00413
neutrophil activation (GO:0042119)	495	19	7.12	+	2.67	0.00015	0.0104
mRNA processing (GO:0006397)	477	18	6.86	+	2.62	0.000272	0.0172
nucleobase-containing small molecule metabolic process (GO:0055086)	533	20	7.67	+	2.61	0.000135	0.00965
protein-containing complex subunit organization (GO:0043933)	1525	57	21.94	+	2.6	5.28e-11	7.66e-08
mRNA metabolic process (GO:0016071)	696	26	10.01	+	2.6	1.44e-05	0.0017
negative regulation of programmed cell death (GO:0043069)	921	34	13.25	+	2.57	8.3e-07	0.000164
negative regulation of apoptotic process (GO:0043066)	904	33	13.01	+	2.54	1.54e-06	0.000271
regulation of cellular catabolic process (GO:0031329)	850	31	12.23	+	2.53	3.33e-06	0.000492
regulation of hemopoiesis (GO:1903706)	468	17	6.73	+	2.52	0.000606	0.0334
immune effector process (GO:0002252)	1083	39	15.58	+	2.5	2.91e-07	6.64e-05
cellular nitrogen compound biosynthetic process (GO:0044271)	1673	60	24.07	+	2.49	7.96e-11	7.94e-08
regulation of leukocyte activation (GO:0002694)	615	22	8.85	+	2.49	0.000122	0.00907
leukocyte mediated immunity (GO:0002443)	762	27	10.96	+	2.46	3.43e-05	0.00351
protein localization to organelle (GO:0033365)	768	27	11.05	+	2.44	3.68e-05	0.00365
regulation of cell activation (GO:0050865)	656	23	9.44	+	2.44	0.000166	0.0113
regulation of programmed cell death (GO:0043067)	1579	55	22.72	+	2.42	2.23e-09	1.05e-06
membrane organization (GO:0061024)	890	31	12.81	+	2.42	9.55e-06	0.00122
organonitrogen compound biosynthetic process (GO:1901566)	1411	49	20.3	+	2.41	2.47e-08	8.96e-06
regulation of apoptotic process (GO:0042981)	1557	54	22.4	+	2.41	3.55e-09	1.58e-06
negative regulation of cell death (GO:0060548)	1013	34	14.57	+	2.33	9.88e-06	0.00125
regulation of cell death (GO:0010941)	1706	57	24.55	+	2.32	4.65e-09	1.85e-06
regulated exocytosis (GO:0045055)	696	23	10.01	+	2.3	0.000289	0.0179
regulation of catabolic process (GO:0009894)	1015	33	14.6	+	2.26	1.97e-05	0.00222
response to hormone (GO:0009725)	924	30	13.29	+	2.26	5.44e-05	0.00491
response to cytokine (GO:0034097)	1121	36	16.13	+	2.23	9.14e-06	0.00118
cellular response to cytokine stimulus (GO:0071345)	1031	33	14.83	+	2.22	2.47e-05	0.00272
regulation of establishment of protein localization (GO:0070201)	788	25	11.34	+	2.21	0.000351	0.0214
positive regulation of cell population proliferation (GO:0008284)	925	29	13.31	+	2.18	0.000114	0.00863
gene expression (GO:0010467)	2043	64	29.39	+	2.18	4.21e-09	1.72e-06
cellular macromolecule biosynthetic process (GO:0034645)	1727	53	24.85	+	2.13	2.67e-07	6.35e-05
positive regulation of immune system process (GO:0002684)	1091	33	15.7	+	2.1	7.5e-05	0.00627
oxidation-reduction process (GO:0055114)	962	29	13.84	+	2.1	0.000255	0.0163
response to organic cyclic compound (GO:0014070)	930	28	13.38	+	2.09	0.000351	0.0214
cellular nitrogen compound metabolic process (GO:0034641)	3464	104	49.84	+	2.09	6.56e-14	3.49e-10
response to lipid (GO:0033993)	869	26	12.5	+	2.08	0.000681	0.0369
apoptotic process (GO:0006915)	909	27	13.08	+	2.06	0.00053	0.0298
macromolecule biosynthetic process (GO:0009059)	1786	53	25.7	+	2.06	7.35e-07	0.000147
RNA processing (GO:0006396)	911	27	13.11	+	2.06	0.00054	0.0302
organophosphate metabolic process (GO:0019637)	879	26	12.65	+	2.06	0.000738	0.0386
positive regulation of protein metabolic process (GO:0051247)	1736	51	24.98	+	2.04	1.6e-06	0.000277
establishment of localization in cell (GO:0051649)	2387	70	34.34	+	2.04	9.34e-09	3.55e-06
nucleobase-containing compound biosynthetic process (GO:0034654)	1118	32	16.09	+	1.99	0.000268	0.017
export from cell (GO:0140352)	1049	30	15.09	+	1.99	0.00047	0.0267
cellular biosynthetic process (GO:0044249)	2786	79	40.08	+	1.97	3.84e-09	1.61e-06
positive regulation of cellular protein metabolic process (GO:0032270)	1625	46	23.38	+	1.97	1.27e-05	0.00152
regulation of transferase activity (GO:0051338)	1027	29	14.78	+	1.96	0.000696	0.0369
RNA metabolic process (GO:0016070)	1702	48	24.49	+	1.96	1.07e-05	0.00134
regulation of protein metabolic process (GO:0051246)	2845	80	40.93	+	1.95	3.36e-09	1.53e-06
nucleobase-containing compound metabolic process (GO:0006139)	2814	79	40.49	+	1.95	4.79e-09	1.86e-06
regulation of protein localization (GO:0032880)	1070	30	15.39	+	1.95	0.000575	0.0319
phosphorus metabolic process (GO:0006793)	2177	61	31.32	+	1.95	5.72e-07	0.00012
secretion by cell (GO:0032940)	1002	28	14.42	+	1.94	0.001	0.0497
programmed cell death (GO:0012501)	1040	29	14.96	+	1.94	0.000788	0.0404
cell death (GO:0008219)	1076	30	15.48	+	1.94	0.000614	0.0336
regulation of cellular protein metabolic process (GO:0032268)	2668	74	38.39	+	1.93	2.99e-08	9.93e-06
secretion (GO:0046903)	1119	31	16.1	+	1.93	0.000699	0.0369
cellular component assembly (GO:0022607)	2331	64	33.54	+	1.91	4.98e-07	0.000107
phosphate-containing compound metabolic process (GO:0006796)	2150	59	30.93	+	1.91	1.51e-06	0.000271
positive regulation of macromolecule biosynthetic process (GO:0010557)	1934	53	27.83	+	1.9	8.43e-06	0.00109
intracellular transport (GO:0046907)	1546	42	22.24	+	1.89	9.05e-05	0.00726
establishment of protein localization (GO:0045184)	1620	44	23.31	+	1.89	5.43e-05	0.00493
regulation of response to stress (GO:0080134)	1625	44	23.38	+	1.88	8.16e-05	0.00674
regulation of hydrolase activity (GO:0051336)	1295	35	18.63	+	1.88	0.000429	0.0248
biosynthetic process (GO:0009058)	2970	80	42.73	+	1.87	2.82e-08	9.59e-06
nucleic acid metabolic process (GO:0090304)	2303	62	33.14	+	1.87	1.78e-06	0.000297
phosphorylation (GO:0016310)	1306	35	18.79	+	1.86	0.000467	0.0266
regulation of immune system process (GO:0002682)	1718	46	24.72	+	1.86	5.29e-05	0.00485
protein transport (GO:0015031)	1535	41	22.09	+	1.86	0.000146	0.0102
response to organic substance (GO:0010033)	3033	81	43.64	+	1.86	2.55e-08	9.03e-06
heterocycle metabolic process (GO:0046483)	3001	80	43.18	+	1.85	3.54e-08	1.15e-05
cellular component biogenesis (GO:0044085)	2590	69	37.26	+	1.85	6.23e-07	0.000129
organic substance biosynthetic process (GO:1901576)	2892	77	41.61	+	1.85	8.65e-08	2.38e-05
cellular aromatic compound metabolic process (GO:0006725)	3048	81	43.85	+	1.85	4.03e-08	1.24e-05
regulation of cell population proliferation (GO:0042127)	1656	44	23.83	+	1.85	9.77e-05	0.00768
negative regulation of metabolic process (GO:0009892)	2976	79	42.82	+	1.85	5.25e-08	1.58e-05
interspecies interaction between organisms (GO:0044419)	2001	53	28.79	+	1.84	1.87e-05	0.00215
response to endogenous stimulus (GO:0009719)	1512	40	21.75	+	1.84	0.000298	0.0184
cellular response to organic substance (GO:0071310)	2400	63	34.53	+	1.82	2.88e-06	0.000439
negative regulation of biosynthetic process (GO:0009890)	1600	42	23.02	+	1.82	0.000187	0.0126
amide transport (GO:0042886)	1600	42	23.02	+	1.82	0.000187	0.0126
peptide transport (GO:0015833)	1566	41	22.53	+	1.82	0.000248	0.016
immune response (GO:0006955)	1872	49	26.93	+	1.82	6.37e-05	0.00556
positive regulation of cellular biosynthetic process (GO:0031328)	2027	53	29.16	+	1.82	2.28e-05	0.00253
positive regulation of macromolecule metabolic process (GO:0010604)	3417	89	49.16	+	1.81	1.22e-08	4.51e-06
cellular localization (GO:0051641)	2999	78	43.15	+	1.81	2.16e-07	5.31e-05
negative regulation of gene expression (GO:0010629)	1773	46	25.51	+	1.8	0.000109	0.00834
positive regulation of nitrogen compound metabolic process (GO:0051173)	3239	84	46.6	+	1.8	5.64e-08	1.64e-05
positive regulation of biosynthetic process (GO:0009891)	2059	53	29.62	+	1.79	3.82e-05	0.00377
organic cyclic compound metabolic process (GO:1901360)	3282	84	47.22	+	1.78	1.05e-07	2.84e-05
immune system process (GO:0002376)	2778	71	39.97	+	1.78	1.42e-06	0.00026
positive regulation of cellular metabolic process (GO:0031325)	3405	87	48.99	+	1.78	6.73e-08	1.92e-05
regulation of catalytic activity (GO:0050790)	2393	61	34.43	+	1.77	1.08e-05	0.00133
response to oxygen-containing compound (GO:1901700)	1609	41	23.15	+	1.77	0.000451	0.0259
negative regulation of macromolecule metabolic process (GO:0010605)	2712	69	39.02	+	1.77	2.6e-06	0.000407
cellular response to stress (GO:0033554)	1769	45	25.45	+	1.77	0.000237	0.0154
cellular response to chemical stimulus (GO:0070887)	2961	75	42.6	+	1.76	1.11e-06	0.000212
negative regulation of cellular metabolic process (GO:0031324)	2610	66	37.55	+	1.76	6.35e-06	0.000874
positive regulation of metabolic process (GO:0009893)	3716	93	53.47	+	1.74	3.61e-08	1.15e-05
positive regulation of gene expression (GO:0010628)	2038	51	29.32	+	1.74	0.000122	0.00908
negative regulation of cellular biosynthetic process (GO:0031327)	1570	39	22.59	+	1.73	0.000928	0.0466
positive regulation of molecular function (GO:0044093)	1832	45	26.36	+	1.71	0.000461	0.0264
regulation of molecular function (GO:0065009)	3073	75	44.21	+	1.7	3.83e-06	0.000551
negative regulation of nitrogen compound metabolic process (GO:0051172)	2413	58	34.72	+	1.67	0.000124	0.00915
positive regulation of nucleobase-containing compound metabolic process (GO:0045935)	1914	46	27.54	+	1.67	0.000611	0.0335
nitrogen compound transport (GO:0071705)	1879	45	27.03	+	1.66	0.000787	0.0405
regulation of macromolecule biosynthetic process (GO:0010556)	4069	96	58.54	+	1.64	3.56e-07	7.89e-05
regulation of cellular macromolecule biosynthetic process (GO:2000112)	3929	92	56.53	+	1.63	1.15e-06	0.000217
regulation of gene expression (GO:0010468)	4494	105	64.66	+	1.62	1.35e-07	3.54e-05
regulation of cellular metabolic process (GO:0031323)	6284	146	90.41	+	1.61	2.78e-11	4.44e-08
regulation of metabolic process (GO:0019222)	6772	157	97.43	+	1.61	2.02e-12	3.59e-09
regulation of macromolecule metabolic process (GO:0060255)	6215	144	89.42	+	1.61	5.76e-11	7.66e-08
protein localization (GO:0008104)	2208	51	31.77	+	1.61	0.000896	0.0452
regulation of biosynthetic process (GO:0009889)	4297	99	61.82	+	1.6	6.29e-07	0.000129
regulation of cellular biosynthetic process (GO:0031326)	4217	97	60.67	+	1.6	1.07e-06	0.000206
establishment of localization (GO:0051234)	4680	107	67.33	+	1.59	3.03e-07	6.81e-05
transport (GO:0006810)	4550	104	65.46	+	1.59	4.89e-07	0.000107
regulation of nitrogen compound metabolic process (GO:0051171)	5891	134	84.76	+	1.58	2.08e-09	1.04e-06
cellular metabolic process (GO:0044237)	7742	176	111.39	+	1.58	9.48e-14	3.78e-10
regulation of primary metabolic process (GO:0080090)	6077	138	87.43	+	1.58	9.16e-10	5.41e-07
cellular macromolecule metabolic process (GO:0044260)	5146	115	74.04	+	1.55	2.48e-07	6.01e-05
cellular protein metabolic process (GO:0044267)	3770	83	54.24	+	1.53	5.8e-05	0.00517
negative regulation of cellular process (GO:0048523)	4888	107	70.33	+	1.52	2.71e-06	0.000415
macromolecule metabolic process (GO:0043170)	6248	136	89.89	+	1.51	2.74e-08	9.51e-06
metabolic process (GO:0008152)	8492	184	122.18	+	1.51	1.06e-12	2.41e-09
negative regulation of biological process (GO:0048519)	5541	120	79.72	+	1.51	5.11e-07	0.000109
regulation of nucleobase-containing compound metabolic process (GO:0019219)	4065	87	58.49	+	1.49	9.48e-05	0.00752
primary metabolic process (GO:0044238)	7537	161	108.44	+	1.48	1.02e-09	5.63e-07
organic substance metabolic process (GO:0071704)	7917	167	113.91	+	1.47	1.01e-09	5.79e-07
response to chemical (GO:0042221)	4520	95	65.03	+	1.46	7.33e-05	0.00616
regulation of RNA metabolic process (GO:0051252)	3807	80	54.77	+	1.46	0.000389	0.0231
organelle organization (GO:0006996)	3481	73	50.08	+	1.46	0.000785	0.0405
nitrogen compound metabolic process (GO:0006807)	7072	148	101.75	+	1.45	5.35e-08	1.58e-05
protein metabolic process (GO:0019538)	4351	91	62.6	+	1.45	0.000142	0.00995
positive regulation of biological process (GO:0048518)	6278	130	90.33	+	1.44	1.78e-06	0.000301
regulation of response to stimulus (GO:0048583)	4403	91	63.35	+	1.44	0.000204	0.0135
positive regulation of cellular process (GO:0048522)	5725	118	82.37	+	1.43	1.17e-05	0.00141
organonitrogen compound metabolic process (GO:1901564)	5370	110	77.26	+	1.42	3.57e-05	0.0036
localization (GO:0051179)	5802	117	83.48	+	1.4	3.19e-05	0.00332
cellular component organization (GO:0016043)	5536	110	79.65	+	1.38	0.000132	0.00951
cellular component organization or biogenesis (GO:0071840)	5754	113	82.79	+	1.36	0.000201	0.0134
cellular response to stimulus (GO:0051716)	6801	126	97.85	+	1.29	0.000793	0.0406
regulation of biological process (GO:0050789)	11825	217	170.14	+	1.28	3.71e-08	1.16e-05
response to stimulus (GO:0050896)	8572	157	123.33	+	1.27	0.000117	0.00882
regulation of cellular process (GO:0050794)	11288	203	162.41	+	1.25	2.67e-06	0.000413
biological regulation (GO:0065007)	12525	225	180.21	+	1.25	7.36e-08	2.06e-05
cellular process (GO:0009987)	15458	268	222.41	+	1.21	9.53e-11	8.45e-08
biological_process (GO:0008150)	17810	282	256.25	+	1.1	6.43e-06	0.000877
Unclassified (UNCLASSIFIED)	3041	18	43.75	-	0.41	6.43e-06	0.00087
nervous system process (GO:0050877)	1403	7	20.19	-	0.35	0.000994	0.0497
G protein-coupled receptor signaling pathway (GO:0007186)	1323	5	19.04	-	0.26	0.00026	0.0165
detection of stimulus involved in sensory perception (GO:0050906)	546	0	7.86	-	< 0.01	0.00069	0.0369

## Sheet: All T cells-plaque
Analysis Type:	PANTHER Overrepresentation Test (Released 20200407)
Annotation Version and Release Date:	GO Ontology database DOI: 10.5281/zenodo.3727280 Released 2020-03-23
Analyzed List:	upload_1 (Homo sapiens)
Reference List:	Homo sapiens (all genes in database)
Test Type:	FISHER
Correction:	FDR
GO biological process complete	Homo sapiens - REFLIST (20851)	upload_1 (188)	upload_1 (expected)	upload_1 (over/under)	upload_1 (fold Enrichment)	upload_1 (raw P-value)	upload_1 (FDR)
peptide antigen assembly with MHC class II protein complex (GO:0002503)	4	4	0.04	+	> 100	4.2e-07	3.51e-05
MHC class II protein complex assembly (GO:0002399)	4	4	0.04	+	> 100	4.2e-07	3.49e-05
mast cell secretory granule organization (GO:0033364)	2	2	0.02	+	> 100	0.000471	0.0174
negative regulation of polynucleotide adenylyltransferase activity (GO:1904246)	2	2	0.02	+	> 100	0.000471	0.0174
peptide antigen assembly with MHC protein complex (GO:0002501)	6	4	0.05	+	73.94	1.24e-06	8.9e-05
positive regulation of natural killer cell chemotaxis (GO:2000503)	6	4	0.05	+	73.94	1.24e-06	8.86e-05
regulation of polynucleotide adenylyltransferase activity (GO:1904245)	3	2	0.03	+	73.94	0.00078	0.0274
MHC protein complex assembly (GO:0002396)	7	4	0.06	+	63.38	1.94e-06	0.000132
immune response to tumor cell (GO:0002418)	4	2	0.04	+	55.45	0.00116	0.0389
positive regulation of CD8-positive, alpha-beta T cell proliferation (GO:2000566)	4	2	0.04	+	55.45	0.00116	0.0389
regulation of natural killer cell chemotaxis (GO:2000501)	8	4	0.07	+	55.45	2.89e-06	0.000186
negative regulation of interleukin-2 biosynthetic process (GO:0045085)	6	3	0.05	+	55.45	5.67e-05	0.00273
regulation of protein catabolic process at postsynapse, modulating synaptic transmission (GO:0099576)	4	2	0.04	+	55.45	0.00116	0.0388
granzyme-mediated apoptotic signaling pathway (GO:0008626)	6	3	0.05	+	55.45	5.67e-05	0.00273
negative regulation of glomerular filtration (GO:0003105)	4	2	0.04	+	55.45	0.00116	0.0387
T cell mediated cytotoxicity (GO:0001913)	10	5	0.09	+	55.45	1.51e-07	1.45e-05
positive regulation of CD8-positive, alpha-beta T cell activation (GO:2001187)	8	3	0.07	+	41.59	0.00011	0.00496
regulation of CD8-positive, alpha-beta T cell proliferation (GO:2000564)	8	3	0.07	+	41.59	0.00011	0.00494
modulation by organism of apoptotic process in other organism involved in symbiotic interaction (GO:0052433)	12	4	0.11	+	36.97	1.03e-05	0.000589
modulation of programmed cell death in other organism involved in symbiotic interaction (GO:0052248)	12	4	0.11	+	36.97	1.03e-05	0.000587
modulation by symbiont of host apoptotic process (GO:0052150)	12	4	0.11	+	36.97	1.03e-05	0.000585
modulation of apoptotic process in other organism (GO:0044532)	12	4	0.11	+	36.97	1.03e-05	0.000583
modulation of programmed cell death in other organism (GO:0044531)	12	4	0.11	+	36.97	1.03e-05	0.000581
eosinophil chemotaxis (GO:0048245)	19	6	0.17	+	35.02	7.23e-08	8.24e-06
negative regulation by symbiont of host apoptotic process (GO:0033668)	10	3	0.09	+	33.27	0.000188	0.00805
positive regulation by symbiont of entry into host (GO:0075294)	10	3	0.09	+	33.27	0.000188	0.00802
positive regulation of viral entry into host cell (GO:0046598)	10	3	0.09	+	33.27	0.000188	0.008
eosinophil migration (GO:0072677)	20	6	0.18	+	33.27	9.33e-08	9.92e-06
negative regulation by host of viral transcription (GO:0043922)	14	4	0.13	+	31.69	1.71e-05	0.000915
macrophage chemotaxis (GO:0048246)	14	4	0.13	+	31.69	1.71e-05	0.000911
positive regulation of monocyte differentiation (GO:0045657)	11	3	0.1	+	30.25	0.000238	0.0098
negative regulation by symbiont of host programmed cell death (GO:0052041)	11	3	0.1	+	30.25	0.000238	0.00978
modulation by symbiont of host programmed cell death (GO:0052040)	15	4	0.14	+	29.58	2.15e-05	0.00113
CD8-positive, alpha-beta T cell activation (GO:0036037)	12	3	0.11	+	27.73	0.000295	0.0118
positive regulation of lymphocyte chemotaxis (GO:0140131)	21	5	0.19	+	26.41	3.05e-06	0.000196
regulation of CD8-positive, alpha-beta T cell activation (GO:2001185)	18	4	0.16	+	24.65	3.98e-05	0.00199
leukocyte mediated cytotoxicity (GO:0001909)	37	8	0.33	+	23.98	5.69e-09	8.41e-07
monocyte chemotaxis (GO:0002548)	42	9	0.38	+	23.77	6.6e-10	1.22e-07
macrophage migration (GO:1905517)	19	4	0.17	+	23.35	4.79e-05	0.00233
natural killer cell mediated immunity (GO:0002228)	25	5	0.23	+	22.18	6.42e-06	0.000387
regulation of lymphocyte chemotaxis (GO:1901623)	26	5	0.23	+	21.33	7.6e-06	0.000449
mononuclear cell migration (GO:0071674)	48	9	0.43	+	20.8	1.86e-09	3.07e-07
positive regulation of T cell chemotaxis (GO:0010820)	16	3	0.14	+	20.8	0.000612	0.0221
negative regulation of viral transcription (GO:0032897)	27	5	0.24	+	20.54	8.94e-06	0.000525
regulation of interleukin-8 secretion (GO:2000482)	27	5	0.24	+	20.54	8.94e-06	0.000523
lymphocyte chemotaxis (GO:0048247)	49	9	0.44	+	20.37	2.19e-09	3.57e-07
interferon-gamma-mediated signaling pathway (GO:0060333)	72	13	0.65	+	20.03	6.43e-13	2.14e-10
regulation of T cell chemotaxis (GO:0010819)	17	3	0.15	+	19.57	0.000716	0.0253
natural killer cell mediated cytotoxicity (GO:0042267)	23	4	0.21	+	19.29	9.23e-05	0.00423
negative regulation of interleukin-2 production (GO:0032703)	24	4	0.22	+	18.48	0.000107	0.00483
positive regulation of interleukin-8 secretion (GO:2000484)	18	3	0.16	+	18.48	0.000829	0.029
regulation of microglial cell activation (GO:1903978)	18	3	0.16	+	18.48	0.000829	0.0289
cytolysis (GO:0019835)	31	5	0.28	+	17.89	1.63e-05	0.000877
T cell mediated immunity (GO:0002456)	38	6	0.34	+	17.51	2.5e-06	0.000164
regulation of monocyte differentiation (GO:0045655)	20	3	0.18	+	16.64	0.00109	0.0368
positive regulation of superoxide anion generation (GO:0032930)	20	3	0.18	+	16.64	0.00109	0.0367
positive regulation of T cell cytokine production (GO:0002726)	20	3	0.18	+	16.64	0.00109	0.0366
neutrophil chemotaxis (GO:0030593)	75	11	0.68	+	16.27	2.95e-10	5.75e-08
granulocyte chemotaxis (GO:0071621)	82	12	0.74	+	16.23	4.59e-11	1.08e-08
regulation of interleukin-2 biosynthetic process (GO:0045076)	21	3	0.19	+	15.84	0.00124	0.0406
positive regulation of T-helper 1 type immune response (GO:0002827)	21	3	0.19	+	15.84	0.00124	0.0405
lymphocyte migration (GO:0072676)	72	10	0.65	+	15.4	3.13e-09	4.85e-07
cellular response to interferon-beta (GO:0035458)	22	3	0.2	+	15.12	0.0014	0.045
positive regulation of cell killing (GO:0031343)	74	10	0.67	+	14.99	3.98e-09	6.1e-07
cellular response to interferon-gamma (GO:0071346)	164	22	1.48	+	14.88	1.41e-18	1.07e-15
antigen processing and presentation of exogenous peptide antigen via MHC class II (GO:0019886)	98	13	0.88	+	14.71	2.13e-11	5.41e-09
neutrophil migration (GO:1990266)	83	11	0.75	+	14.7	7.84e-10	1.41e-07
positive regulation of lymphocyte migration (GO:2000403)	38	5	0.34	+	14.59	3.95e-05	0.00198
regulation of superoxide anion generation (GO:0032928)	23	3	0.21	+	14.47	0.00157	0.0496
positive regulation of natural killer cell mediated cytotoxicity (GO:0045954)	23	3	0.21	+	14.47	0.00157	0.0495
antigen processing and presentation of peptide or polysaccharide antigen via MHC class II (GO:0002504)	100	13	0.9	+	14.42	2.69e-11	6.7e-09
antigen processing and presentation of peptide antigen via MHC class II (GO:0002495)	100	13	0.9	+	14.42	2.69e-11	6.6e-09
granulocyte migration (GO:0097530)	93	12	0.84	+	14.31	1.72e-10	3.4e-08
positive regulation of neutrophil migration (GO:1902624)	32	4	0.29	+	13.86	0.000291	0.0117
positive regulation of leukocyte mediated cytotoxicity (GO:0001912)	56	7	0.5	+	13.86	1.48e-06	0.000103
modulation by symbiont of host cellular process (GO:0044068)	32	4	0.29	+	13.86	0.000291	0.0117
negative regulation of cytokine biosynthetic process (GO:0042036)	33	4	0.3	+	13.44	0.000324	0.0128
positive regulation of myeloid leukocyte differentiation (GO:0002763)	58	7	0.52	+	13.39	1.83e-06	0.000127
response to interferon-gamma (GO:0034341)	186	22	1.68	+	13.12	1.61e-17	9.89e-15
modulation by host of symbiont process (GO:0051851)	60	7	0.54	+	12.94	2.25e-06	0.000152
modulation of process of other organism involved in symbiotic interaction (GO:0051817)	112	13	1.01	+	12.87	9.76e-11	2.05e-08
chemokine-mediated signaling pathway (GO:0070098)	79	9	0.71	+	12.64	9.33e-08	9.86e-06
negative regulation of T cell differentiation (GO:0045581)	44	5	0.4	+	12.6	7.49e-05	0.00352
cellular defense response (GO:0006968)	53	6	0.48	+	12.56	1.43e-05	0.000784
negative regulation of lymphocyte differentiation (GO:0045620)	53	6	0.48	+	12.56	1.43e-05	0.000781
protein refolding (GO:0042026)	36	4	0.32	+	12.32	0.000439	0.0164
modulation by symbiont of host process (GO:0044003)	54	6	0.49	+	12.32	1.58e-05	0.000856
antigen processing and presentation of exogenous peptide antigen (GO:0002478)	176	19	1.59	+	11.97	1.29e-14	6.06e-12
antigen processing and presentation of exogenous antigen (GO:0019884)	183	19	1.65	+	11.52	2.47e-14	1.01e-11
cellular response to cadmium ion (GO:0071276)	39	4	0.35	+	11.38	0.00058	0.0211
positive regulation of cytokine production involved in immune response (GO:0002720)	59	6	0.53	+	11.28	2.51e-05	0.0013
cellular response to chemokine (GO:1990869)	89	9	0.8	+	11.22	2.38e-07	2.16e-05
response to chemokine (GO:1990868)	89	9	0.8	+	11.22	2.38e-07	2.15e-05
cell killing (GO:0001906)	119	12	1.07	+	11.18	2.29e-09	3.66e-07
modulation of process of other organism (GO:0035821)	129	13	1.16	+	11.18	4.86e-10	9.13e-08
regulation of natural killer cell mediated cytotoxicity (GO:0042269)	40	4	0.36	+	11.09	0.000634	0.0227
leukocyte chemotaxis (GO:0030595)	141	14	1.27	+	11.01	1.23e-10	2.48e-08
positive regulation of viral life cycle (GO:1903902)	61	6	0.55	+	10.91	2.98e-05	0.00152
myeloid leukocyte migration (GO:0097529)	122	12	1.1	+	10.91	2.97e-09	4.65e-07
antigen processing and presentation of peptide antigen (GO:0048002)	195	19	1.76	+	10.81	7.09e-14	2.7e-11
regulation of cell killing (GO:0031341)	104	10	0.94	+	10.66	7.78e-08	8.62e-06
regulation of neutrophil migration (GO:1902622)	42	4	0.38	+	10.56	0.000752	0.0265
antigen processing and presentation (GO:0019882)	224	21	2.02	+	10.4	6.49e-15	3.14e-12
regulation of interleukin-8 production (GO:0032677)	76	7	0.69	+	10.22	9.52e-06	0.000549
positive regulation of interleukin-8 production (GO:0032757)	55	5	0.5	+	10.08	0.000198	0.00837
positive regulation of interleukin-1 beta production (GO:0032731)	55	5	0.5	+	10.08	0.000198	0.00834
regulation of interleukin-10 production (GO:0032653)	55	5	0.5	+	10.08	0.000198	0.00832
interaction with symbiont (GO:0051702)	88	8	0.79	+	10.08	2.37e-06	0.000157
regulation of natural killer cell mediated immunity (GO:0002715)	44	4	0.4	+	10.08	0.000884	0.0305
regulation of leukocyte mediated cytotoxicity (GO:0001910)	78	7	0.7	+	9.95	1.12e-05	0.000625
negative regulation of DNA binding (GO:0043392)	56	5	0.5	+	9.9	0.000214	0.00895
antigen processing and presentation of exogenous peptide antigen via MHC class I (GO:0042590)	80	7	0.72	+	9.7	1.3e-05	0.000716
regulation of granulocyte chemotaxis (GO:0071622)	46	4	0.41	+	9.64	0.00103	0.0352
regulation of interleukin-2 production (GO:0032663)	58	5	0.52	+	9.56	0.00025	0.0102
cellular response to glucocorticoid stimulus (GO:0071385)	58	5	0.52	+	9.56	0.00025	0.0102
regulation of alpha-beta T cell activation (GO:0046634)	95	8	0.86	+	9.34	4.04e-06	0.000254
regulation of erythrocyte differentiation (GO:0045646)	48	4	0.43	+	9.24	0.0012	0.0396
protein peptidyl-prolyl isomerization (GO:0000413)	48	4	0.43	+	9.24	0.0012	0.0395
cellular response to corticosteroid stimulus (GO:0071384)	61	5	0.55	+	9.09	0.00031	0.0124
positive regulation of myeloid cell differentiation (GO:0045639)	98	8	0.88	+	9.05	5e-06	0.000308
response to epidermal growth factor (GO:0070849)	49	4	0.44	+	9.05	0.00128	0.0417
regulation of interleukin-1 beta production (GO:0032651)	86	7	0.78	+	9.03	2.02e-05	0.00107
positive regulation of alpha-beta T cell activation (GO:0046635)	62	5	0.56	+	8.94	0.000333	0.0131
regulation of lymphocyte migration (GO:2000401)	63	5	0.57	+	8.8	0.000357	0.0139
regulation of interleukin-1 production (GO:0032652)	101	8	0.91	+	8.78	6.16e-06	0.000373
antigen processing and presentation of exogenous peptide antigen via MHC class I, TAP-dependent (GO:0002479)	76	6	0.69	+	8.76	9.37e-05	0.00429
negative regulation of lymphocyte activation (GO:0051250)	153	12	1.38	+	8.7	3.13e-08	3.87e-06
positive regulation of interleukin-1 production (GO:0032732)	64	5	0.58	+	8.66	0.000382	0.0147
negative regulation of T cell activation (GO:0050868)	117	9	1.05	+	8.53	2.01e-06	0.000136
negative regulation of viral process (GO:0048525)	104	8	0.94	+	8.53	7.54e-06	0.000449
regulation of viral transcription (GO:0046782)	65	5	0.59	+	8.53	0.000409	0.0155
negative regulation of hemopoiesis (GO:1903707)	143	11	1.29	+	8.53	1.43e-07	1.41e-05
positive regulation of leukocyte chemotaxis (GO:0002690)	92	7	0.83	+	8.44	3.03e-05	0.00154
positive regulation of phagocytosis (GO:0050766)	66	5	0.6	+	8.4	0.000436	0.0164
response to cadmium ion (GO:0046686)	66	5	0.6	+	8.4	0.000436	0.0163
cell chemotaxis (GO:0060326)	204	15	1.84	+	8.16	1.29e-09	2.19e-07
positive regulation of interferon-gamma production (GO:0032729)	69	5	0.62	+	8.04	0.000528	0.0192
T cell receptor signaling pathway (GO:0050852)	180	13	1.62	+	8.01	2.06e-08	2.7e-06
negative regulation of leukocyte activation (GO:0002695)	182	13	1.64	+	7.92	2.33e-08	3e-06
positive regulation of T cell proliferation (GO:0042102)	98	7	0.88	+	7.92	4.43e-05	0.00219
negative regulation of leukocyte cell-cell adhesion (GO:1903038)	128	9	1.15	+	7.8	4.02e-06	0.000254
regulation of leukocyte apoptotic process (GO:2000106)	87	6	0.78	+	7.65	0.000188	0.00798
antigen processing and presentation of peptide antigen via MHC class I (GO:0002474)	103	7	0.93	+	7.54	5.96e-05	0.00284
negative regulation of leukocyte differentiation (GO:1902106)	103	7	0.93	+	7.54	5.96e-05	0.00283
regulation of cytokine production involved in immune response (GO:0002718)	89	6	0.8	+	7.48	0.000211	0.00885
T cell activation (GO:0042110)	239	16	2.15	+	7.42	1.28e-09	2.2e-07
regulation of interferon-gamma production (GO:0032649)	105	7	0.95	+	7.39	6.69e-05	0.00316
positive regulation of ERK1 and ERK2 cascade (GO:0070374)	210	14	1.89	+	7.39	1.51e-08	2.09e-06
positive regulation of tumor necrosis factor production (GO:0032760)	90	6	0.81	+	7.39	0.000224	0.00925
regulation of symbiosis, encompassing mutualism through parasitism (GO:0043903)	225	15	2.03	+	7.39	4.52e-09	6.74e-07
regulation of T cell activation (GO:0050863)	331	22	2.98	+	7.37	9.75e-13	3.11e-10
positive regulation of T cell activation (GO:0050870)	212	14	1.91	+	7.32	1.68e-08	2.28e-06
regulation of T cell proliferation (GO:0042129)	167	11	1.51	+	7.31	6.16e-07	4.94e-05
regulation of myeloid leukocyte differentiation (GO:0002761)	122	8	1.1	+	7.27	2.25e-05	0.00118
positive regulation of viral process (GO:0048524)	107	7	0.96	+	7.26	7.48e-05	0.00352
cellular response to tumor necrosis factor (GO:0071356)	245	16	2.21	+	7.24	1.79e-09	3.01e-07
positive regulation of tumor necrosis factor superfamily cytokine production (GO:1903557)	92	6	0.83	+	7.23	0.00025	0.0102
positive regulation of leukocyte cell-cell adhesion (GO:1903039)	231	15	2.08	+	7.2	6.32e-09	9.25e-07
positive regulation of leukocyte migration (GO:0002687)	139	9	1.25	+	7.18	7.56e-06	0.000448
lymphocyte mediated immunity (GO:0002449)	264	17	2.38	+	7.14	6.67e-10	1.22e-07
positive regulation of lymphocyte mediated immunity (GO:0002708)	109	7	0.98	+	7.12	8.35e-05	0.00387
negative regulation of cell activation (GO:0050866)	203	13	1.83	+	7.1	7.79e-08	8.58e-06
positive regulation of chemotaxis (GO:0050921)	141	9	1.27	+	7.08	8.43e-06	0.000496
regulation of myeloid cell differentiation (GO:0045637)	236	15	2.13	+	7.05	8.29e-09	1.19e-06
cell redox homeostasis (GO:0045454)	79	5	0.71	+	7.02	0.000942	0.0325
regulation of leukocyte cell-cell adhesion (GO:1903037)	317	20	2.86	+	7	2.7e-11	6.54e-09
response to tumor necrosis factor (GO:0034612)	271	17	2.44	+	6.96	9.72e-10	1.71e-07
regulation of viral process (GO:0050792)	209	13	1.88	+	6.9	1.07e-07	1.1e-05
innate immune response (GO:0045087)	777	48	7.01	+	6.85	7.24e-26	1.44e-22
regulation of viral life cycle (GO:1903900)	147	9	1.33	+	6.79	1.16e-05	0.000643
regulation of viral genome replication (GO:0045069)	99	6	0.89	+	6.72	0.000364	0.0141
positive regulation of neuron death (GO:1901216)	99	6	0.89	+	6.72	0.000364	0.0141
negative regulation of cell-cell adhesion (GO:0022408)	183	11	1.65	+	6.67	1.44e-06	0.000101
regulation of leukocyte proliferation (GO:0070663)	233	14	2.1	+	6.66	5.14e-08	6.13e-06
response to interleukin-1 (GO:0070555)	201	12	1.81	+	6.62	5.08e-07	4.16e-05
positive regulation of lymphocyte proliferation (GO:0050671)	135	8	1.22	+	6.57	4.45e-05	0.00219
regulation of lymphocyte proliferation (GO:0050670)	220	13	1.98	+	6.55	1.88e-07	1.74e-05
positive regulation of mononuclear cell proliferation (GO:0032946)	136	8	1.23	+	6.52	4.68e-05	0.00228
regulation of leukocyte chemotaxis (GO:0002688)	119	7	1.07	+	6.52	0.00014	0.0062
regulation of mononuclear cell proliferation (GO:0032944)	222	13	2	+	6.49	2.07e-07	1.89e-05
positive regulation of leukocyte differentiation (GO:1902107)	154	9	1.39	+	6.48	1.64e-05	0.000884
T cell differentiation (GO:0030217)	138	8	1.24	+	6.43	5.16e-05	0.0025
positive regulation of production of molecular mediator of immune response (GO:0002702)	104	6	0.94	+	6.4	0.000466	0.0174
negative regulation of extrinsic apoptotic signaling pathway (GO:2001237)	105	6	0.95	+	6.34	0.000489	0.0179
positive regulation of phosphatidylinositol 3-kinase signaling (GO:0014068)	88	5	0.79	+	6.3	0.00149	0.0474
cellular response to interleukin-1 (GO:0071347)	176	10	1.59	+	6.3	7.01e-06	0.000419
positive regulation of smooth muscle cell proliferation (GO:0048661)	88	5	0.79	+	6.3	0.00149	0.0473
positive regulation of leukocyte mediated immunity (GO:0002705)	141	8	1.27	+	6.29	5.96e-05	0.00285
myeloid leukocyte differentiation (GO:0002573)	124	7	1.12	+	6.26	0.000179	0.00773
positive regulation of calcium ion transport (GO:0051928)	124	7	1.12	+	6.26	0.000179	0.00771
positive regulation of leukocyte proliferation (GO:0070665)	142	8	1.28	+	6.25	6.25e-05	0.00296
regulation of phosphatidylinositol 3-kinase signaling (GO:0014066)	125	7	1.13	+	6.21	0.000187	0.00806
leukocyte migration (GO:0050900)	375	21	3.38	+	6.21	6.87e-11	1.57e-08
positive regulation of hemopoiesis (GO:1903708)	197	11	1.78	+	6.19	2.84e-06	0.000183
regulation of cytokine secretion (GO:0050707)	218	12	1.97	+	6.11	1.15e-06	8.27e-05
positive regulation of adaptive immune response based on somatic recombination of immune receptors built from immunoglobulin superfamily domains (GO:0002824)	109	6	0.98	+	6.11	0.000591	0.0214
regulation of DNA binding (GO:0051101)	128	7	1.15	+	6.07	0.000215	0.00896
positive regulation of cell-cell adhesion (GO:0022409)	275	15	2.48	+	6.05	5.67e-08	6.6e-06
regulation of cytokine biosynthetic process (GO:0042035)	111	6	1	+	6	0.000647	0.0231
antigen receptor-mediated signaling pathway (GO:0050851)	296	16	2.67	+	6	2.27e-08	2.94e-06
positive regulation of I-kappaB kinase/NF-kappaB signaling (GO:0043123)	187	10	1.69	+	5.93	1.16e-05	0.000643
cytokine-mediated signaling pathway (GO:0019221)	694	37	6.26	+	5.91	6.8e-18	4.34e-15
regulation of leukocyte migration (GO:0002685)	207	11	1.87	+	5.89	4.46e-06	0.000278
positive regulation of immune effector process (GO:0002699)	226	12	2.04	+	5.89	1.64e-06	0.000114
positive regulation of cytokine secretion (GO:0050715)	151	8	1.36	+	5.88	9.41e-05	0.00429
positive regulation of leukocyte activation (GO:0002696)	416	22	3.75	+	5.87	6.68e-11	1.54e-08
regulation of lymphocyte activation (GO:0051249)	532	28	4.8	+	5.84	1.46e-13	5.44e-11
positive regulation of adaptive immune response (GO:0002821)	114	6	1.03	+	5.84	0.000739	0.0261
regulation of adaptive immune response (GO:0002819)	171	9	1.54	+	5.84	3.6e-05	0.00181
defense response to other organism (GO:0098542)	970	51	8.75	+	5.83	1.72e-24	2.75e-21
regulation of tumor necrosis factor production (GO:0032680)	153	8	1.38	+	5.8	0.000103	0.00465
regulation of leukocyte activation (GO:0002694)	615	32	5.55	+	5.77	2.93e-15	1.46e-12
positive regulation of cytokine production (GO:0001819)	462	24	4.17	+	5.76	1.21e-11	3.45e-09
lymphocyte activation (GO:0046649)	385	20	3.47	+	5.76	6.97e-10	1.26e-07
regulation of cell-cell adhesion (GO:0022407)	426	22	3.84	+	5.73	1.03e-10	2.13e-08
regulation of ERK1 and ERK2 cascade (GO:0070372)	292	15	2.63	+	5.7	1.19e-07	1.21e-05
response to fibroblast growth factor (GO:0071774)	117	6	1.05	+	5.69	0.000841	0.0292
regulation of hemopoiesis (GO:1903706)	468	24	4.22	+	5.69	1.56e-11	4.3e-09
regulation of tumor necrosis factor superfamily cytokine production (GO:1903555)	156	8	1.41	+	5.69	0.000117	0.00522
positive regulation of cell activation (GO:0050867)	430	22	3.88	+	5.67	1.22e-10	2.49e-08
negative regulation of peptide secretion (GO:0002792)	138	7	1.24	+	5.63	0.000333	0.0131
regulation of extrinsic apoptotic signaling pathway (GO:2001236)	158	8	1.42	+	5.62	0.000127	0.00564
adaptive immune response (GO:0002250)	613	31	5.53	+	5.61	1.74e-14	7.73e-12
regulation of leukocyte differentiation (GO:1902105)	284	14	2.56	+	5.47	5.12e-07	4.17e-05
leukocyte differentiation (GO:0002521)	345	17	3.11	+	5.47	2.95e-08	3.71e-06
response to corticosteroid (GO:0031960)	164	8	1.48	+	5.41	0.000162	0.00711
regulation of cell activation (GO:0050865)	656	32	5.91	+	5.41	1.62e-14	7.39e-12
response to other organism (GO:0051707)	1345	65	12.13	+	5.36	1.08e-29	5.74e-26
positive regulation of lymphocyte activation (GO:0051251)	373	18	3.36	+	5.35	1.54e-08	2.12e-06
response to external biotic stimulus (GO:0043207)	1347	65	12.15	+	5.35	1.17e-29	4.68e-26
adaptive immune response based on somatic recombination of immune receptors built from immunoglobulin superfamily domains (GO:0002460)	272	13	2.45	+	5.3	1.83e-06	0.000127
response to glucocorticoid (GO:0051384)	147	7	1.33	+	5.28	0.000479	0.0176
cellular response to cytokine stimulus (GO:0071345)	1031	49	9.3	+	5.27	1.08e-21	1.23e-18
response to cytokine (GO:0034097)	1121	53	10.11	+	5.24	1.95e-23	2.59e-20
positive regulation of protein localization to membrane (GO:1905477)	127	6	1.15	+	5.24	0.00126	0.0412
positive regulation of innate immune response (GO:0045089)	212	10	1.91	+	5.23	3.25e-05	0.00165
response to biotic stimulus (GO:0009607)	1379	65	12.43	+	5.23	4.27e-29	1.14e-25
regulation of T cell differentiation (GO:0045580)	149	7	1.34	+	5.21	0.000517	0.0188
inflammatory response (GO:0006954)	512	24	4.62	+	5.2	9.14e-11	1.97e-08
platelet degranulation (GO:0002576)	128	6	1.15	+	5.2	0.00131	0.0424
negative regulation of cytokine production (GO:0001818)	278	13	2.51	+	5.19	2.31e-06	0.000154
negative regulation of cell adhesion (GO:0007162)	281	13	2.53	+	5.13	2.59e-06	0.000168
response to reactive oxygen species (GO:0000302)	196	9	1.77	+	5.09	9.85e-05	0.00448
regulation of chemotaxis (GO:0050920)	218	10	1.97	+	5.09	4.07e-05	0.00203
lymphocyte differentiation (GO:0030098)	240	11	2.16	+	5.08	1.69e-05	0.000903
negative regulation of protein secretion (GO:0050709)	132	6	1.19	+	5.04	0.00152	0.0483
regulation of lymphocyte differentiation (GO:0045619)	177	8	1.6	+	5.01	0.000266	0.0108
regulation of lymphocyte mediated immunity (GO:0002706)	155	7	1.4	+	5.01	0.000647	0.0231
cellular response to reactive oxygen species (GO:0034614)	133	6	1.2	+	5	0.00158	0.0498
negative regulation of immune system process (GO:0002683)	623	28	5.62	+	4.98	5.51e-12	1.63e-09
regulation of I-kappaB kinase/NF-kappaB signaling (GO:0043122)	245	11	2.21	+	4.98	2.03e-05	0.00107
response to transforming growth factor beta (GO:0071559)	157	7	1.42	+	4.95	0.000696	0.0247
granulocyte activation (GO:0036230)	500	22	4.51	+	4.88	1.81e-09	3.02e-07
defense response (GO:0006952)	1369	60	12.34	+	4.86	4.38e-25	7.77e-22
positive regulation of response to biotic stimulus (GO:0002833)	251	11	2.26	+	4.86	2.51e-05	0.0013
regulation of cytokine production (GO:0001817)	734	32	6.62	+	4.84	3.05e-13	1.03e-10
leukocyte activation (GO:0045321)	921	40	8.3	+	4.82	2.21e-16	1.26e-13
leukocyte mediated immunity (GO:0002443)	762	33	6.87	+	4.8	1.47e-13	5.34e-11
positive regulation of immune system process (GO:0002684)	1091	47	9.84	+	4.78	3.96e-19	3.16e-16
regulation of reactive oxygen species metabolic process (GO:2000377)	186	8	1.68	+	4.77	0.000367	0.0142
interaction with host (GO:0051701)	163	7	1.47	+	4.76	0.00086	0.0298
regulation of immune response (GO:0050776)	1143	49	10.31	+	4.75	7.03e-20	6.24e-17
regulation of innate immune response (GO:0045088)	304	13	2.74	+	4.74	5.87e-06	0.000356
immune response (GO:0006955)	1872	80	16.88	+	4.74	7.3e-34	1.17e-29
regulation of leukocyte mediated immunity (GO:0002703)	211	9	1.9	+	4.73	0.000168	0.00732
neutrophil activation (GO:0042119)	495	21	4.46	+	4.71	8.03e-09	1.16e-06
cell activation (GO:0001775)	1068	45	9.63	+	4.67	5.99e-18	3.98e-15
positive regulation of response to external stimulus (GO:0032103)	509	21	4.59	+	4.58	1.28e-08	1.79e-06
myeloid leukocyte activation (GO:0002274)	583	24	5.26	+	4.57	1.12e-09	1.94e-07
cellular response to metal ion (GO:0071248)	196	8	1.77	+	4.53	0.000512	0.0187
Fc-epsilon receptor signaling pathway (GO:0038095)	173	7	1.56	+	4.49	0.0012	0.0396
negative regulation of immune response (GO:0050777)	346	14	3.12	+	4.49	4.71e-06	0.000292
cellular response to inorganic substance (GO:0071241)	224	9	2.02	+	4.46	0.000257	0.0104
regulation of immune system process (GO:0002682)	1718	69	15.49	+	4.45	4.69e-27	1.07e-23
immune effector process (GO:0002252)	1083	43	9.76	+	4.4	2.98e-16	1.64e-13
leukocyte degranulation (GO:0043299)	504	20	4.54	+	4.4	5.36e-08	6.34e-06
myeloid cell differentiation (GO:0030099)	228	9	2.06	+	4.38	0.000292	0.0117
neutrophil degranulation (GO:0043312)	482	19	4.35	+	4.37	1.3e-07	1.31e-05
immune response-regulating cell surface receptor signaling pathway (GO:0002768)	483	19	4.35	+	4.36	1.34e-07	1.33e-05
positive regulation of apoptotic signaling pathway (GO:2001235)	178	7	1.6	+	4.36	0.0014	0.045
neutrophil activation involved in immune response (GO:0002283)	486	19	4.38	+	4.34	1.47e-07	1.43e-05
immune response-regulating signaling pathway (GO:0002764)	486	19	4.38	+	4.34	1.47e-07	1.42e-05
myeloid leukocyte mediated immunity (GO:0002444)	514	20	4.63	+	4.32	7.29e-08	8.26e-06
positive regulation of immune response (GO:0050778)	749	29	6.75	+	4.29	6.96e-11	1.56e-08
neutrophil mediated immunity (GO:0002446)	493	19	4.45	+	4.27	1.82e-07	1.7e-05
myeloid cell activation involved in immune response (GO:0002275)	519	20	4.68	+	4.27	8.48e-08	9.21e-06
interspecies interaction between organisms (GO:0044419)	2001	77	18.04	+	4.27	1.86e-29	5.95e-26
activation of immune response (GO:0002253)	521	20	4.7	+	4.26	9.01e-08	9.65e-06
response to virus (GO:0009615)	288	11	2.6	+	4.24	8.28e-05	0.00386
apoptotic signaling pathway (GO:0097190)	288	11	2.6	+	4.24	8.28e-05	0.00385
regulation of calcium ion transport (GO:0051924)	262	10	2.36	+	4.23	0.000175	0.00763
immune response-activating cell surface receptor signaling pathway (GO:0002429)	448	17	4.04	+	4.21	1.02e-06	7.54e-05
immune response-activating signal transduction (GO:0002757)	448	17	4.04	+	4.21	1.02e-06	7.51e-05
positive regulation of defense response (GO:0031349)	370	14	3.34	+	4.2	9.8e-06	0.000561
regulation of metal ion transport (GO:0010959)	398	15	3.59	+	4.18	4.9e-06	0.000303
Fc receptor signaling pathway (GO:0038093)	240	9	2.16	+	4.16	0.000418	0.0158
positive regulation of cell adhesion (GO:0045785)	428	16	3.86	+	4.15	2.59e-06	0.000168
leukocyte activation involved in immune response (GO:0002366)	619	23	5.58	+	4.12	1.62e-08	2.21e-06
cellular response to oxidative stress (GO:0034599)	243	9	2.19	+	4.11	0.000456	0.017
cell activation involved in immune response (GO:0002263)	623	23	5.62	+	4.09	1.82e-08	2.4e-06
positive regulation of MAPK cascade (GO:0043410)	544	20	4.9	+	4.08	1.76e-07	1.66e-05
regulation of response to biotic stimulus (GO:0002831)	408	15	3.68	+	4.08	6.53e-06	0.000392
response to alcohol (GO:0097305)	245	9	2.21	+	4.07	0.000483	0.0177
response to mechanical stimulus (GO:0009612)	218	8	1.97	+	4.07	0.000998	0.0342
taxis (GO:0042330)	549	20	4.95	+	4.04	2.03e-07	1.87e-05
positive regulation of cell migration (GO:0030335)	522	19	4.71	+	4.04	4.21e-07	3.48e-05
regulation of defense response (GO:0031347)	856	31	7.72	+	4.02	7.1e-11	1.57e-08
regulation of cell adhesion (GO:0030155)	718	26	6.47	+	4.02	2.88e-09	4.56e-07
protein folding (GO:0006457)	224	8	2.02	+	3.96	0.00118	0.0392
positive regulation of locomotion (GO:0040017)	562	20	5.07	+	3.95	2.9e-07	2.53e-05
regulation of inflammatory response (GO:0050727)	537	19	4.84	+	3.92	6.36e-07	5.02e-05
positive regulation of apoptotic process (GO:0043065)	653	23	5.89	+	3.91	4.17e-08	5.09e-06
positive regulation of cell death (GO:0010942)	711	25	6.41	+	3.9	1.05e-08	1.5e-06
positive regulation of programmed cell death (GO:0043068)	659	23	5.94	+	3.87	4.9e-08	5.88e-06
humoral immune response (GO:0006959)	373	13	3.36	+	3.87	4.66e-05	0.00229
hemopoiesis (GO:0030097)	574	20	5.18	+	3.86	4e-07	3.38e-05
chemotaxis (GO:0006935)	547	19	4.93	+	3.85	8.3e-07	6.31e-05
positive regulation of cell motility (GO:2000147)	547	19	4.93	+	3.85	8.3e-07	6.28e-05
negative regulation of apoptotic signaling pathway (GO:2001234)	231	8	2.08	+	3.84	0.00143	0.0456
regulation of apoptotic signaling pathway (GO:2001233)	406	14	3.66	+	3.82	2.65e-05	0.00136
regulated exocytosis (GO:0045055)	696	24	6.28	+	3.82	3.04e-08	3.8e-06
response to lipopolysaccharide (GO:0032496)	323	11	2.91	+	3.78	0.000218	0.00906
response to growth factor (GO:0070848)	531	18	4.79	+	3.76	2.29e-06	0.000153
response to bacterium (GO:0009617)	709	24	6.39	+	3.75	4.26e-08	5.15e-06
immune system process (GO:0002376)	2778	94	25.05	+	3.75	5.41e-33	4.32e-29
hematopoietic or lymphoid organ development (GO:0048534)	622	21	5.61	+	3.74	3.32e-07	2.85e-05
positive regulation of cellular component movement (GO:0051272)	563	19	5.08	+	3.74	1.26e-06	8.91e-05
regulation of immune effector process (GO:0002697)	477	16	4.3	+	3.72	9.71e-06	0.000557
positive regulation of intracellular signal transduction (GO:1902533)	1034	34	9.32	+	3.65	9.19e-11	1.96e-08
response to wounding (GO:0009611)	579	19	5.22	+	3.64	1.87e-06	0.000128
positive regulation of cellular protein localization (GO:1903829)	338	11	3.05	+	3.61	0.000317	0.0126
response to molecule of bacterial origin (GO:0002237)	340	11	3.07	+	3.59	0.000333	0.0131
positive regulation of protein transport (GO:0051222)	464	15	4.18	+	3.59	2.81e-05	0.00144
cellular response to growth factor stimulus (GO:0071363)	502	16	4.53	+	3.53	1.78e-05	0.000946
immune system development (GO:0002520)	659	21	5.94	+	3.53	8.22e-07	6.28e-05
positive regulation of ion transport (GO:0043270)	283	9	2.55	+	3.53	0.00129	0.0419
regulation of response to external stimulus (GO:0032101)	1196	38	10.78	+	3.52	1.57e-11	4.24e-09
exocytosis (GO:0006887)	788	25	7.1	+	3.52	7.3e-08	8.21e-06
symbiotic process (GO:0044403)	883	28	7.96	+	3.52	1.11e-08	1.57e-06
positive regulation of protein secretion (GO:0050714)	285	9	2.57	+	3.5	0.00136	0.0438
regulation of cation transmembrane transport (GO:1904062)	349	11	3.15	+	3.5	0.000412	0.0156
positive regulation of establishment of protein localization (GO:1904951)	480	15	4.33	+	3.47	4.09e-05	0.00203
regulation of neuron death (GO:1901214)	320	10	2.89	+	3.47	0.000801	0.0281
cellular response to chemical stress (GO:0062197)	289	9	2.61	+	3.45	0.00149	0.0473
regulation of peptide secretion (GO:0002791)	519	16	4.68	+	3.42	2.64e-05	0.00136
response to external stimulus (GO:0009605)	2477	76	22.33	+	3.4	5.96e-23	7.32e-20
regulation of protein secretion (GO:0050708)	489	15	4.41	+	3.4	5.02e-05	0.00243
positive regulation of transport (GO:0051050)	1021	31	9.21	+	3.37	4.42e-09	6.72e-07
regulation of peptide transport (GO:0090087)	795	24	7.17	+	3.35	3.28e-07	2.83e-05
regulation of MAPK cascade (GO:0043408)	729	22	6.57	+	3.35	1.06e-06	7.75e-05
regulation of protein transport (GO:0051223)	763	23	6.88	+	3.34	6.05e-07	4.87e-05
negative regulation of inflammatory response (GO:0050728)	333	10	3	+	3.33	0.00107	0.0363
MAPK cascade (GO:0000165)	368	11	3.32	+	3.32	0.000632	0.0227
negative regulation of defense response (GO:0031348)	406	12	3.66	+	3.28	0.000397	0.0151
regulation of response to stress (GO:0080134)	1625	48	14.65	+	3.28	2.29e-13	8.14e-11
positive regulation of GTPase activity (GO:0043547)	407	12	3.67	+	3.27	0.000406	0.0154
response to inorganic substance (GO:0010035)	545	16	4.91	+	3.26	4.66e-05	0.00228
regulation of establishment of protein localization (GO:0070201)	788	23	7.1	+	3.24	1.03e-06	7.58e-05
wound healing (GO:0042060)	485	14	4.37	+	3.2	0.000166	0.00727
positive regulation of protein serine/threonine kinase activity (GO:0071902)	347	10	3.13	+	3.2	0.00145	0.0462
apoptotic process (GO:0006915)	909	26	8.2	+	3.17	2.78e-07	2.46e-05
negative regulation of hydrolase activity (GO:0051346)	461	13	4.16	+	3.13	0.000354	0.0138
positive regulation of response to stimulus (GO:0048584)	2458	69	22.16	+	3.11	1.71e-18	1.24e-15
negative regulation of catalytic activity (GO:0043086)	820	23	7.39	+	3.11	1.99e-06	0.000135
response to oxidative stress (GO:0006979)	393	11	3.54	+	3.1	0.00106	0.0361
signal transduction by protein phosphorylation (GO:0023014)	393	11	3.54	+	3.1	0.00106	0.036
secretion by cell (GO:0032940)	1002	28	9.03	+	3.1	1.46e-07	1.43e-05
negative regulation of developmental process (GO:0051093)	972	27	8.76	+	3.08	2.81e-07	2.47e-05
positive regulation of protein kinase activity (GO:0045860)	541	15	4.88	+	3.08	0.000149	0.00656
positive regulation of kinase activity (GO:0033674)	618	17	5.57	+	3.05	5.89e-05	0.00282
regulation of cell migration (GO:0030334)	879	24	7.93	+	3.03	1.85e-06	0.000127
cellular response to organic cyclic compound (GO:0071407)	550	15	4.96	+	3.02	0.000177	0.0077
cell migration (GO:0016477)	957	26	8.63	+	3.01	7.2e-07	5.58e-05
positive regulation of signaling (GO:0023056)	1951	53	17.59	+	3.01	2.32e-13	8.05e-11
regulation of protein localization (GO:0032880)	1070	29	9.65	+	3.01	1.6e-07	1.53e-05
positive regulation of signal transduction (GO:0009967)	1709	46	15.41	+	2.99	1.91e-11	4.99e-09
regulation of protein serine/threonine kinase activity (GO:0071900)	522	14	4.71	+	2.97	0.000344	0.0135
positive regulation of cell communication (GO:0010647)	1943	52	17.52	+	2.97	7.42e-13	2.42e-10
export from cell (GO:0140352)	1049	28	9.46	+	2.96	3.62e-07	3.08e-05
cellular response to organic substance (GO:0071310)	2400	64	21.64	+	2.96	6.06e-16	3.12e-13
positive regulation of protein phosphorylation (GO:0001934)	1016	27	9.16	+	2.95	6.53e-07	5.11e-05
negative regulation of cell differentiation (GO:0045596)	715	19	6.45	+	2.95	3.37e-05	0.0017
positive regulation of secretion (GO:0051047)	452	12	4.08	+	2.94	0.000991	0.034
regulation of ion transmembrane transport (GO:0034765)	490	13	4.42	+	2.94	0.000618	0.0223
regulation of kinase activity (GO:0043549)	910	24	8.2	+	2.93	3.3e-06	0.000209
regulation of transferase activity (GO:0051338)	1027	27	9.26	+	2.92	7.99e-07	6.13e-05
regulation of protein kinase activity (GO:0045859)	802	21	7.23	+	2.9	1.58e-05	0.000853
negative regulation of multicellular organismal process (GO:0051241)	1224	32	11.04	+	2.9	7.44e-08	8.3e-06
localization of cell (GO:0051674)	1078	28	9.72	+	2.88	6.16e-07	4.92e-05
cell motility (GO:0048870)	1078	28	9.72	+	2.88	6.16e-07	4.89e-05
positive regulation of phosphorus metabolic process (GO:0010562)	1163	30	10.49	+	2.86	2.67e-07	2.38e-05
positive regulation of phosphate metabolic process (GO:0045937)	1163	30	10.49	+	2.86	2.67e-07	2.37e-05
positive regulation of transferase activity (GO:0051347)	698	18	6.29	+	2.86	7.95e-05	0.00372
cellular response to chemical stimulus (GO:0070887)	2961	76	26.7	+	2.85	2.06e-18	1.43e-15
regulation of ion transport (GO:0043269)	705	18	6.36	+	2.83	8.99e-05	0.00413
regulation of cell motility (GO:2000145)	942	24	8.49	+	2.83	5.85e-06	0.000356
viral process (GO:0016032)	791	20	7.13	+	2.8	4.11e-05	0.00204
regulation of vesicle-mediated transport (GO:0060627)	556	14	5.01	+	2.79	0.000632	0.0227
secretion (GO:0046903)	1119	28	10.09	+	2.78	1.26e-06	8.92e-05
programmed cell death (GO:0012501)	1040	26	9.38	+	2.77	3.21e-06	0.000204
response to toxic substance (GO:0009636)	520	13	4.69	+	2.77	0.00105	0.0357
cell surface receptor signaling pathway (GO:0007166)	2493	62	22.48	+	2.76	4.94e-14	1.92e-11
response to stress (GO:0006950)	3635	90	32.77	+	2.75	1.6e-21	1.71e-18
positive regulation of phosphorylation (GO:0042327)	1093	27	9.85	+	2.74	2.53e-06	0.000166
positive regulation of multicellular organismal process (GO:0051240)	1783	44	16.08	+	2.74	8.71e-10	1.55e-07
positive regulation of hydrolase activity (GO:0051345)	770	19	6.94	+	2.74	8.83e-05	0.00407
negative regulation of molecular function (GO:0044092)	1178	29	10.62	+	2.73	1.1e-06	7.96e-05
cellular response to lipid (GO:0071396)	529	13	4.77	+	2.73	0.00122	0.0402
regulation of locomotion (GO:0040012)	982	24	8.85	+	2.71	1.15e-05	0.000641
positive regulation of catalytic activity (GO:0043085)	1477	36	13.32	+	2.7	5.59e-08	6.56e-06
locomotion (GO:0040011)	1314	32	11.85	+	2.7	3.54e-07	3.02e-05
cell death (GO:0008219)	1076	26	9.7	+	2.68	5.83e-06	0.000357
positive regulation of cell differentiation (GO:0045597)	1001	24	9.03	+	2.66	1.56e-05	0.000851
regulation of protein phosphorylation (GO:0001932)	1461	35	13.17	+	2.66	1.33e-07	1.33e-05
regulation of hydrolase activity (GO:0051336)	1295	31	11.68	+	2.65	7.94e-07	6.12e-05
regulation of secretion (GO:0051046)	837	20	7.55	+	2.65	8.77e-05	0.00406
regulation of apoptotic process (GO:0042981)	1557	37	14.04	+	2.64	6.64e-08	7.67e-06
regulation of cell death (GO:0010941)	1706	40	15.38	+	2.6	2.47e-08	3.15e-06
regulation of programmed cell death (GO:0043067)	1579	37	14.24	+	2.6	9.4e-08	9.87e-06
regulation of catalytic activity (GO:0050790)	2393	56	21.58	+	2.6	1.48e-11	4.13e-09
regulation of response to stimulus (GO:0048583)	4403	103	39.7	+	2.59	1.05e-23	1.53e-20
regulation of cellular component movement (GO:0051270)	1027	24	9.26	+	2.59	2.35e-05	0.00122
negative regulation of protein metabolic process (GO:0051248)	1126	26	10.15	+	2.56	1.27e-05	0.000703
response to organic substance (GO:0010033)	3033	70	27.35	+	2.56	2.07e-14	8.93e-12
regulation of phosphate metabolic process (GO:0019220)	1826	42	16.46	+	2.55	1.73e-08	2.32e-06
regulation of phosphorus metabolic process (GO:0051174)	1827	42	16.47	+	2.55	1.76e-08	2.34e-06
regulation of secretion by cell (GO:1903530)	783	18	7.06	+	2.55	0.000316	0.0126
regulation of cellular response to stress (GO:0080135)	740	17	6.67	+	2.55	0.000469	0.0174
regulation of cell population proliferation (GO:0042127)	1656	38	14.93	+	2.55	1.03e-07	1.06e-05
regulation of intracellular signal transduction (GO:1902531)	1799	41	16.22	+	2.53	3.44e-08	4.22e-06
positive regulation of cell population proliferation (GO:0008284)	925	21	8.34	+	2.52	0.000117	0.00521
regulation of phosphorylation (GO:0042325)	1630	37	14.7	+	2.52	2.05e-07	1.88e-05
positive regulation of protein modification process (GO:0031401)	1247	28	11.24	+	2.49	9.46e-06	0.000547
positive regulation of molecular function (GO:0044093)	1832	41	16.52	+	2.48	7.87e-08	8.61e-06
positive regulation of developmental process (GO:0051094)	1401	31	12.63	+	2.45	5.59e-06	0.000343
negative regulation of apoptotic process (GO:0043066)	904	20	8.15	+	2.45	0.000239	0.00979
regulation of cell differentiation (GO:0045595)	1857	41	16.74	+	2.45	9.86e-08	1.02e-05
negative regulation of cellular protein metabolic process (GO:0032269)	1051	23	9.48	+	2.43	0.000144	0.00633
response to lipid (GO:0033993)	869	19	7.84	+	2.42	0.000396	0.0151
negative regulation of cell death (GO:0060548)	1013	22	9.13	+	2.41	0.000222	0.00918
negative regulation of programmed cell death (GO:0043069)	921	20	8.3	+	2.41	0.000479	0.0176
movement of cell or subcellular component (GO:0006928)	1570	34	14.16	+	2.4	2.29e-06	0.000153
regulation of proteolysis (GO:0030162)	740	16	6.67	+	2.4	0.00128	0.0417
regulation of transport (GO:0051049)	1906	41	17.19	+	2.39	1.73e-07	1.64e-05
regulation of cellular localization (GO:0060341)	1026	22	9.25	+	2.38	0.000242	0.0099
regulation of protein modification process (GO:0031399)	1875	40	16.91	+	2.37	3.09e-07	2.68e-05
positive regulation of protein metabolic process (GO:0051247)	1736	37	15.65	+	2.36	9.87e-07	7.33e-05
negative regulation of response to stimulus (GO:0048585)	1836	39	16.55	+	2.36	5e-07	4.11e-05
regulation of molecular function (GO:0065009)	3073	65	27.71	+	2.35	1.59e-11	4.23e-09
regulation of multicellular organismal development (GO:2000026)	2082	44	18.77	+	2.34	1.24e-07	1.25e-05
positive regulation of cellular protein metabolic process (GO:0032270)	1625	34	14.65	+	2.32	4.33e-06	0.000271
regulation of developmental process (GO:0050793)	2651	55	23.9	+	2.3	2.19e-09	3.54e-07
regulation of protein metabolic process (GO:0051246)	2845	59	25.65	+	2.3	4.32e-10	8.21e-08
cellular response to oxygen-containing compound (GO:1901701)	1080	22	9.74	+	2.26	0.000395	0.0151
negative regulation of biosynthetic process (GO:0009890)	1600	32	14.43	+	2.22	2.43e-05	0.00127
regulation of multicellular organismal process (GO:0051239)	3211	64	28.95	+	2.21	3.69e-10	7.09e-08
regulation of cellular protein metabolic process (GO:0032268)	2668	52	24.06	+	2.16	7.03e-08	8.07e-06
positive regulation of cellular process (GO:0048522)	5725	111	51.62	+	2.15	2.35e-19	1.97e-16
regulation of signal transduction (GO:0009966)	3160	61	28.49	+	2.14	4.48e-09	6.75e-07
regulation of signaling (GO:0023051)	3686	71	33.23	+	2.14	8.41e-11	1.84e-08
regulation of cell communication (GO:0010646)	3646	70	32.87	+	2.13	1.42e-10	2.84e-08
negative regulation of macromolecule biosynthetic process (GO:0010558)	1511	29	13.62	+	2.13	0.000116	0.00521
negative regulation of cellular biosynthetic process (GO:0031327)	1570	30	14.16	+	2.12	0.000131	0.00582
negative regulation of nitrogen compound metabolic process (GO:0051172)	2413	46	21.76	+	2.11	9.27e-07	6.95e-05
regulation of localization (GO:0032879)	2838	54	25.59	+	2.11	8.67e-08	9.36e-06
positive regulation of biological process (GO:0048518)	6278	119	56.6	+	2.1	1.07e-20	1.07e-17
negative regulation of cell communication (GO:0010648)	1428	27	12.88	+	2.1	0.000391	0.015
negative regulation of signaling (GO:0023057)	1432	27	12.91	+	2.09	0.000397	0.0151
response to chemical (GO:0042221)	4520	85	40.75	+	2.09	9.92e-13	3.1e-10
negative regulation of cellular metabolic process (GO:0031324)	2610	49	23.53	+	2.08	6.66e-07	5.18e-05
negative regulation of macromolecule metabolic process (GO:0010605)	2712	50	24.45	+	2.04	6.5e-07	5.11e-05
positive regulation of cellular metabolic process (GO:0031325)	3405	62	30.7	+	2.02	2.68e-08	3.4e-06
negative regulation of cellular macromolecule biosynthetic process (GO:2000113)	1428	26	12.88	+	2.02	0.000707	0.0251
negative regulation of gene expression (GO:0010629)	1773	32	15.99	+	2	0.000188	0.00805
response to endogenous stimulus (GO:0009719)	1512	27	13.63	+	1.98	0.000976	0.0336
negative regulation of metabolic process (GO:0009892)	2976	53	26.83	+	1.98	9.54e-07	7.11e-05
signal transduction (GO:0007165)	5146	91	46.4	+	1.96	3.19e-12	9.6e-10
negative regulation of cellular process (GO:0048523)	4888	86	44.07	+	1.95	3.16e-11	7.53e-09
negative regulation of biological process (GO:0048519)	5541	96	49.96	+	1.92	1.68e-12	5.14e-10
positive regulation of nitrogen compound metabolic process (GO:0051173)	3239	56	29.2	+	1.92	8.82e-07	6.64e-05
positive regulation of gene expression (GO:0010628)	2038	35	18.38	+	1.9	0.000197	0.00834
intracellular signal transduction (GO:0035556)	1705	29	15.37	+	1.89	0.00115	0.0386
vesicle-mediated transport (GO:0016192)	1944	33	17.53	+	1.88	0.000389	0.015
positive regulation of metabolic process (GO:0009893)	3716	63	33.5	+	1.88	2.66e-07	2.39e-05
cell communication (GO:0007154)	5610	95	50.58	+	1.88	8.24e-12	2.39e-09
signaling (GO:0023052)	5504	93	49.63	+	1.87	2.04e-11	5.25e-09
positive regulation of nucleobase-containing compound metabolic process (GO:0045935)	1914	32	17.26	+	1.85	0.000841	0.0292
positive regulation of macromolecule metabolic process (GO:0010604)	3417	57	30.81	+	1.85	2.44e-06	0.000161
cellular response to stimulus (GO:0051716)	6801	113	61.32	+	1.84	2.34e-14	9.84e-12
positive regulation of RNA metabolic process (GO:0051254)	1748	29	15.76	+	1.84	0.0014	0.045
response to stimulus (GO:0050896)	8572	140	77.29	+	1.81	3.39e-20	3.18e-17
positive regulation of biosynthetic process (GO:0009891)	2059	33	18.56	+	1.78	0.00127	0.0413
regulation of primary metabolic process (GO:0080090)	6077	89	54.79	+	1.62	1.81e-07	1.7e-05
regulation of cellular metabolic process (GO:0031323)	6284	92	56.66	+	1.62	9.55e-08	9.97e-06
regulation of nitrogen compound metabolic process (GO:0051171)	5891	86	53.12	+	1.62	5.16e-07	4.18e-05
regulation of macromolecule metabolic process (GO:0060255)	6215	88	56.04	+	1.57	1.22e-06	8.75e-05
regulation of metabolic process (GO:0019222)	6772	95	61.06	+	1.56	4.19e-07	3.52e-05
regulation of biosynthetic process (GO:0009889)	4297	60	38.74	+	1.55	0.000277	0.0112
regulation of cellular process (GO:0050794)	11288	155	101.78	+	1.52	5.52e-16	2.94e-13
regulation of biological quality (GO:0065008)	4134	56	37.27	+	1.5	0.00123	0.0405
regulation of biological process (GO:0050789)	11825	160	106.62	+	1.5	1.64e-16	9.7e-14
regulation of macromolecule biosynthetic process (GO:0010556)	4069	55	36.69	+	1.5	0.00158	0.0498
regulation of cellular biosynthetic process (GO:0031326)	4217	57	38.02	+	1.5	0.001	0.0343
biological regulation (GO:0065007)	12525	161	112.93	+	1.43	3.03e-14	1.21e-11
localization (GO:0051179)	5802	74	52.31	+	1.41	0.000761	0.0268
cellular process (GO:0009987)	15458	166	139.37	+	1.19	3.11e-06	0.000199
biological_process (GO:0008150)	17810	180	160.58	+	1.12	9.06e-06	0.000526
Unclassified (UNCLASSIFIED)	3041	8	27.42	-	0.29	9.06e-06	0.000527

## Sheet: CD8+ T-blood
Analysis Type:	PANTHER Overrepresentation Test (Released 20200407)
Annotation Version and Release Date:	GO Ontology database DOI: 10.5281/zenodo.3727280 Released 2020-03-23
Analyzed List:	upload_1 (Homo sapiens)
Reference List:	Homo sapiens (all genes in database)
Test Type:	FISHER
Correction:	FDR
GO biological process complete	Homo sapiens - REFLIST (20851)	upload_1 (252)	upload_1 (expected)	upload_1 (over/under)	upload_1 (fold Enrichment)	upload_1 (raw P-value)	upload_1 (FDR)
viral translational termination-reinitiation (GO:0075525)	5	4	0.06	+	66.19	2.39e-06	0.000488
formation of cytoplasmic translation initiation complex (GO:0001732)	16	9	0.19	+	46.54	7.4e-12	1.97e-08
positive regulation of protein localization to Cajal body (GO:1904871)	9	5	0.11	+	45.97	4.28e-07	0.000118
regulation of protein localization to Cajal body (GO:1904869)	9	5	0.11	+	45.97	4.28e-07	0.000116
negative regulation of apoptotic process in bone marrow cell (GO:0071866)	6	3	0.07	+	41.37	0.000134	0.0135
regulation of apoptotic process in bone marrow cell (GO:0071865)	6	3	0.07	+	41.37	0.000134	0.0135
positive regulation of establishment of protein localization to telomere (GO:1904851)	10	5	0.12	+	41.37	6.36e-07	0.000159
regulation of establishment of protein localization to telomere (GO:0070203)	11	5	0.13	+	37.61	9.15e-07	0.000225
viral translation (GO:0019081)	14	6	0.17	+	35.46	9.2e-08	3.13e-05
regulation of establishment of protein localization to chromosome (GO:0070202)	12	5	0.15	+	34.48	1.28e-06	0.000293
IRES-dependent viral translational initiation (GO:0075522)	10	4	0.12	+	33.1	1.81e-05	0.00289
positive regulation of telomerase RNA localization to Cajal body (GO:1904874)	15	6	0.18	+	33.1	1.28e-07	4.16e-05
regulation of protein localization to chromosome, telomeric region (GO:1904814)	15	6	0.18	+	33.1	1.28e-07	4.07e-05
cytoplasmic translational initiation (GO:0002183)	28	11	0.34	+	32.51	7.06e-13	2.82e-09
positive regulation of protein localization to chromosome, telomeric region (GO:1904816)	13	5	0.16	+	31.82	1.76e-06	0.00038
regulation of telomerase RNA localization to Cajal body (GO:1904872)	18	6	0.22	+	27.58	3.07e-07	8.91e-05
Arp2/3 complex-mediated actin nucleation (GO:0034314)	22	4	0.27	+	15.04	0.000241	0.0209
positive regulation of telomere maintenance via telomerase (GO:0032212)	34	6	0.41	+	14.6	7.46e-06	0.00129
establishment of protein localization to mitochondrial membrane (GO:0090151)	24	4	0.29	+	13.79	0.000324	0.0262
positive regulation of telomere maintenance via telomere lengthening (GO:1904358)	37	6	0.45	+	13.42	1.15e-05	0.00193
cytoplasmic translation (GO:0002181)	73	11	0.88	+	12.47	4.88e-09	3.54e-06
TRIF-dependent toll-like receptor signaling pathway (GO:0035666)	29	4	0.35	+	11.41	0.000619	0.0439
binding of sperm to zona pellucida (GO:0007339)	37	5	0.45	+	11.18	0.000138	0.0138
maturation of LSU-rRNA (GO:0000470)	30	4	0.36	+	11.03	0.000695	0.048
toxin transport (GO:1901998)	40	5	0.48	+	10.34	0.000193	0.0176
positive regulation of telomere maintenance (GO:0032206)	50	6	0.6	+	9.93	5.38e-05	0.00734
positive regulation of DNA biosynthetic process (GO:2000573)	70	8	0.85	+	9.46	4.22e-06	0.000774
regulation of telomere maintenance via telomerase (GO:0032210)	55	6	0.66	+	9.03	8.76e-05	0.0104
translational initiation (GO:0006413)	143	15	1.73	+	8.68	7.61e-10	7.14e-07
sperm-egg recognition (GO:0035036)	51	5	0.62	+	8.11	0.000543	0.0395
establishment of protein localization to mitochondrion (GO:0072655)	73	7	0.88	+	7.93	4.82e-05	0.00663
regulation of telomere maintenance via telomere lengthening (GO:1904356)	63	6	0.76	+	7.88	0.000175	0.0162
ribosomal large subunit biogenesis (GO:0042273)	75	7	0.91	+	7.72	5.65e-05	0.00746
ribonucleoprotein complex subunit organization (GO:0071826)	193	18	2.33	+	7.72	8.71e-11	1.07e-07
ribonucleoprotein complex assembly (GO:0022618)	186	17	2.25	+	7.56	3.93e-10	4.19e-07
positive regulation of translation (GO:0045727)	135	12	1.63	+	7.35	2.09e-07	6.29e-05
protein localization to mitochondrion (GO:0070585)	80	7	0.97	+	7.24	8.26e-05	0.00991
cell-cell recognition (GO:0009988)	69	6	0.83	+	7.19	0.000276	0.0231
regulation of translational initiation (GO:0006446)	81	7	0.98	+	7.15	8.88e-05	0.0104
regulation of telomere maintenance (GO:0032204)	82	7	0.99	+	7.06	9.54e-05	0.0109
positive regulation of protein localization to nucleus (GO:1900182)	82	7	0.99	+	7.06	9.54e-05	0.0108
oxidative phosphorylation (GO:0006119)	119	10	1.44	+	6.95	3.5e-06	0.000672
regulation of mRNA stability (GO:0043488)	182	15	2.2	+	6.82	1.58e-08	8.15e-06
mitochondrial ATP synthesis coupled electron transport (GO:0042775)	88	7	1.06	+	6.58	0.000144	0.0143
ATP synthesis coupled electron transport (GO:0042773)	89	7	1.08	+	6.51	0.000154	0.015
regulation of RNA stability (GO:0043487)	191	15	2.31	+	6.5	2.88e-08	1.39e-05
regulation of mRNA catabolic process (GO:0061013)	204	16	2.47	+	6.49	1e-08	5.93e-06
positive regulation of actin filament polymerization (GO:0030838)	93	7	1.12	+	6.23	0.000198	0.018
translation (GO:0006412)	390	29	4.71	+	6.15	2.69e-14	4.29e-10
positive regulation of cellular amide metabolic process (GO:0034250)	163	12	1.97	+	6.09	1.36e-06	0.000305
translational elongation (GO:0006414)	125	9	1.51	+	5.96	3.41e-05	0.00491
protein folding (GO:0006457)	224	16	2.71	+	5.91	3.42e-08	1.56e-05
regulation of DNA biosynthetic process (GO:2000278)	113	8	1.37	+	5.86	0.000104	0.0112
peptide biosynthetic process (GO:0043043)	416	29	5.03	+	5.77	1.25e-13	9.95e-10
T cell differentiation (GO:0030217)	138	9	1.67	+	5.4	7.04e-05	0.00885
respiratory electron transport chain (GO:0022904)	108	7	1.31	+	5.36	0.000467	0.035
ATP metabolic process (GO:0046034)	207	13	2.5	+	5.2	2.61e-06	0.000528
T cell activation (GO:0042110)	239	15	2.89	+	5.19	4.44e-07	0.000118
regulation of protein localization to nucleus (GO:1900180)	131	8	1.58	+	5.05	0.000271	0.0228
regulation of mRNA metabolic process (GO:1903311)	335	20	4.05	+	4.94	1.13e-08	6.44e-06
ribonucleoprotein complex biogenesis (GO:0022613)	455	27	5.5	+	4.91	3.05e-11	4.43e-08
regulation of translation (GO:0006417)	374	22	4.52	+	4.87	2.63e-09	2.21e-06
posttranscriptional regulation of gene expression (GO:0010608)	545	32	6.59	+	4.86	5.11e-13	2.72e-09
mitochondrial membrane organization (GO:0007006)	137	8	1.66	+	4.83	0.000361	0.0281
peptide metabolic process (GO:0006518)	537	31	6.49	+	4.78	1.85e-12	5.89e-09
amide biosynthetic process (GO:0043604)	539	30	6.51	+	4.61	1.03e-11	2.34e-08
regulation of cellular amide metabolic process (GO:0034248)	428	23	5.17	+	4.45	5.73e-09	3.66e-06
regulation of actin polymerization or depolymerization (GO:0008064)	191	10	2.31	+	4.33	0.000159	0.0152
regulation of actin filament length (GO:0030832)	192	10	2.32	+	4.31	0.000165	0.0155
regulation of actin filament polymerization (GO:0030833)	175	9	2.12	+	4.26	0.000382	0.0294
regulation of lymphocyte differentiation (GO:0045619)	177	9	2.14	+	4.21	0.000413	0.0314
Fc receptor signaling pathway (GO:0038093)	240	12	2.9	+	4.14	5.43e-05	0.00734
mitochondrial transport (GO:0006839)	224	11	2.71	+	4.06	0.000129	0.0132
RNA localization (GO:0006403)	225	11	2.72	+	4.05	0.000134	0.0136
protein stabilization (GO:0050821)	188	9	2.27	+	3.96	0.000626	0.044
viral process (GO:0016032)	791	36	9.56	+	3.77	1.88e-11	3.33e-08
lymphocyte activation (GO:0046649)	385	17	4.65	+	3.65	7.47e-06	0.00128
energy derivation by oxidation of organic compounds (GO:0015980)	228	10	2.76	+	3.63	0.000608	0.0434
mRNA splicing, via spliceosome (GO:0000398)	299	13	3.61	+	3.6	0.000104	0.0114
RNA splicing, via transesterification reactions with bulged adenosine as nucleophile (GO:0000377)	299	13	3.61	+	3.6	0.000104	0.0113
regulation of actin filament organization (GO:0110053)	278	12	3.36	+	3.57	0.000204	0.0182
RNA splicing, via transesterification reactions (GO:0000375)	302	13	3.65	+	3.56	0.000114	0.0122
symbiotic process (GO:0044403)	883	38	10.67	+	3.56	2.36e-11	3.76e-08
regulation of T cell activation (GO:0050863)	331	14	4	+	3.5	7.49e-05	0.00927
regulation of leukocyte differentiation (GO:1902105)	284	12	3.43	+	3.5	0.000246	0.0212
cellular protein-containing complex assembly (GO:0034622)	801	33	9.68	+	3.41	1.6e-09	1.42e-06
cellular amide metabolic process (GO:0043603)	797	32	9.63	+	3.32	5.27e-09	3.66e-06
regulation of cellular component size (GO:0032535)	389	15	4.7	+	3.19	0.000112	0.012
myeloid leukocyte mediated immunity (GO:0002444)	514	19	6.21	+	3.06	2.42e-05	0.00364
regulation of response to biotic stimulus (GO:0002831)	408	15	4.93	+	3.04	0.000186	0.0171
generation of precursor metabolites and energy (GO:0006091)	411	15	4.97	+	3.02	0.0002	0.0181
regulation of hemopoiesis (GO:1903706)	468	17	5.66	+	3.01	8e-05	0.00975
protein-containing complex assembly (GO:0065003)	1279	46	15.46	+	2.98	5.16e-11	6.86e-08
leukocyte activation (GO:0045321)	921	33	11.13	+	2.96	4.19e-08	1.72e-05
immune response-activating cell surface receptor signaling pathway (GO:0002429)	448	16	5.41	+	2.96	0.000156	0.0151
immune response-activating signal transduction (GO:0002757)	448	16	5.41	+	2.96	0.000156	0.015
mitochondrion organization (GO:0007005)	449	16	5.43	+	2.95	0.00016	0.0152
establishment of protein localization to organelle (GO:0072594)	450	16	5.44	+	2.94	0.000164	0.0155
immune response-regulating cell surface receptor signaling pathway (GO:0002768)	483	17	5.84	+	2.91	0.000116	0.0121
RNA splicing (GO:0008380)	400	14	4.83	+	2.9	0.000487	0.0361
immune response-regulating signaling pathway (GO:0002764)	486	17	5.87	+	2.89	0.000124	0.0129
transmembrane receptor protein tyrosine kinase signaling pathway (GO:0007169)	521	18	6.3	+	2.86	9.14e-05	0.0106
activation of immune response (GO:0002253)	521	18	6.3	+	2.86	9.14e-05	0.0106
neutrophil mediated immunity (GO:0002446)	493	17	5.96	+	2.85	0.000146	0.0144
protein-containing complex subunit organization (GO:0043933)	1525	52	18.43	+	2.82	1.49e-11	2.98e-08
leukocyte activation involved in immune response (GO:0002366)	619	21	7.48	+	2.81	3.06e-05	0.00448
leukocyte degranulation (GO:0043299)	504	17	6.09	+	2.79	0.000188	0.0173
cell activation involved in immune response (GO:0002263)	623	21	7.53	+	2.79	3.35e-05	0.00486
cell activation (GO:0001775)	1068	36	12.91	+	2.79	4.24e-08	1.69e-05
immune effector process (GO:0002252)	1083	36	13.09	+	2.75	5.95e-08	2.21e-05
neutrophil degranulation (GO:0043312)	482	16	5.83	+	2.75	0.000345	0.0275
neutrophil activation involved in immune response (GO:0002283)	486	16	5.87	+	2.72	0.000376	0.0292
myeloid cell activation involved in immune response (GO:0002275)	519	17	6.27	+	2.71	0.000262	0.0223
myeloid leukocyte activation (GO:0002274)	583	19	7.05	+	2.7	0.000122	0.0127
neutrophil activation (GO:0042119)	495	16	5.98	+	2.67	0.000457	0.0344
hematopoietic or lymphoid organ development (GO:0048534)	622	20	7.52	+	2.66	9.65e-05	0.0108
granulocyte activation (GO:0036230)	500	16	6.04	+	2.65	0.000507	0.0373
immune system development (GO:0002520)	659	21	7.96	+	2.64	7.29e-05	0.00908
regulated exocytosis (GO:0045055)	696	22	8.41	+	2.62	5.49e-05	0.00736
cellular metal ion homeostasis (GO:0006875)	570	18	6.89	+	2.61	0.000267	0.0225
regulation of cytokine production (GO:0001817)	734	23	8.87	+	2.59	4.21e-05	0.00595
response to inorganic substance (GO:0010035)	545	17	6.59	+	2.58	0.000451	0.0341
positive regulation of immune response (GO:0050778)	749	23	9.05	+	2.54	5.68e-05	0.00743
regulation of cellular catabolic process (GO:0031329)	850	26	10.27	+	2.53	1.95e-05	0.00302
enzyme linked receptor protein signaling pathway (GO:0007167)	726	22	8.77	+	2.51	9.96e-05	0.0111
regulation of cellular protein localization (GO:1903827)	565	17	6.83	+	2.49	0.000668	0.0467
positive regulation of organelle organization (GO:0010638)	637	19	7.7	+	2.47	0.000361	0.0282
response to cytokine (GO:0034097)	1121	33	13.55	+	2.44	3.67e-06	0.000697
regulation of programmed cell death (GO:0043067)	1579	46	19.08	+	2.41	3.49e-08	1.55e-05
cellular response to cytokine stimulus (GO:0071345)	1031	30	12.46	+	2.41	1.31e-05	0.00216
interspecies interaction between organisms (GO:0044419)	2001	58	24.18	+	2.4	5.42e-10	5.41e-07
regulation of apoptotic process (GO:0042981)	1557	45	18.82	+	2.39	6.28e-08	2.23e-05
leukocyte mediated immunity (GO:0002443)	762	22	9.21	+	2.39	0.000262	0.0223
regulation of catabolic process (GO:0009894)	1015	29	12.27	+	2.36	2.43e-05	0.00362
regulation of immune system process (GO:0002682)	1718	48	20.76	+	2.31	6.13e-08	2.23e-05
exocytosis (GO:0006887)	788	22	9.52	+	2.31	0.000354	0.0281
regulation of establishment of protein localization (GO:0070201)	788	22	9.52	+	2.31	0.000354	0.0279
response to lipid (GO:0033993)	869	24	10.5	+	2.29	0.000206	0.0182
regulation of cell death (GO:0010941)	1706	47	20.62	+	2.28	1.25e-07	4.16e-05
cellular nitrogen compound biosynthetic process (GO:0044271)	1673	46	20.22	+	2.28	1.85e-07	5.69e-05
gene expression (GO:0010467)	2043	56	24.69	+	2.27	7.51e-09	4.61e-06
regulation of transferase activity (GO:0051338)	1027	28	12.41	+	2.26	9.97e-05	0.0111
regulation of immune response (GO:0050776)	1143	31	13.81	+	2.24	3.74e-05	0.00532
response to hormone (GO:0009725)	924	25	11.17	+	2.24	0.0003	0.0249
cellular homeostasis (GO:0019725)	924	25	11.17	+	2.24	0.0003	0.0248
organonitrogen compound biosynthetic process (GO:1901566)	1411	38	17.05	+	2.23	4.21e-06	0.000782
positive regulation of immune system process (GO:0002684)	1091	29	13.19	+	2.2	9.16e-05	0.0105
establishment of localization in cell (GO:0051649)	2387	63	28.85	+	2.18	3.75e-09	3e-06
regulation of protein localization (GO:0032880)	1070	28	12.93	+	2.17	0.000152	0.0149
negative regulation of programmed cell death (GO:0043069)	921	24	11.13	+	2.16	0.000548	0.0397
intracellular transport (GO:0046907)	1546	40	18.68	+	2.14	6e-06	0.00105
response to organic cyclic compound (GO:0014070)	930	24	11.24	+	2.14	0.000598	0.0428
cellular component biogenesis (GO:0044085)	2590	66	31.3	+	2.11	4.29e-09	3.26e-06
cellular component assembly (GO:0022607)	2331	59	28.17	+	2.09	5.78e-08	2.2e-05
negative regulation of cellular protein metabolic process (GO:0032269)	1051	26	12.7	+	2.05	0.000718	0.049
negative regulation of molecular function (GO:0044092)	1178	29	14.24	+	2.04	0.000318	0.0259
phosphorylation (GO:0016310)	1306	32	15.78	+	2.03	0.000203	0.0182
immune system process (GO:0002376)	2778	68	33.57	+	2.03	1.28e-08	7.03e-06
secretion (GO:0046903)	1119	27	13.52	+	2	0.000691	0.0479
positive regulation of protein metabolic process (GO:0051247)	1736	41	20.98	+	1.95	4.81e-05	0.00668
regulation of cellular protein metabolic process (GO:0032268)	2668	62	32.24	+	1.92	3.83e-07	0.000107
response to biotic stimulus (GO:0009607)	1379	32	16.67	+	1.92	0.000499	0.0369
regulation of protein metabolic process (GO:0051246)	2845	66	34.38	+	1.92	1.65e-07	5.15e-05
cellular macromolecule biosynthetic process (GO:0034645)	1727	40	20.87	+	1.92	8.07e-05	0.00976
response to organic substance (GO:0010033)	3033	70	36.66	+	1.91	7.69e-08	2.67e-05
response to other organism (GO:0051707)	1345	31	16.26	+	1.91	0.000698	0.048
response to external biotic stimulus (GO:0043207)	1347	31	16.28	+	1.9	0.000706	0.0484
immune response (GO:0006955)	1872	43	22.62	+	1.9	5.51e-05	0.00732
positive regulation of cellular protein metabolic process (GO:0032270)	1625	37	19.64	+	1.88	0.000222	0.0195
regulation of response to stress (GO:0080134)	1625	37	19.64	+	1.88	0.000222	0.0194
positive regulation of macromolecule biosynthetic process (GO:0010557)	1934	44	23.37	+	1.88	4.79e-05	0.00671
negative regulation of macromolecule biosynthetic process (GO:0010558)	1511	34	18.26	+	1.86	0.000553	0.0399
cellular response to organic substance (GO:0071310)	2400	54	29.01	+	1.86	1.01e-05	0.00172
negative regulation of biosynthetic process (GO:0009890)	1600	36	19.34	+	1.86	0.000331	0.0266
response to endogenous stimulus (GO:0009719)	1512	34	18.27	+	1.86	0.000556	0.04
macromolecule biosynthetic process (GO:0009059)	1786	40	21.59	+	1.85	0.000168	0.0156
cellular localization (GO:0051641)	2999	67	36.25	+	1.85	5.17e-07	0.000135
establishment of protein localization (GO:0045184)	1620	36	19.58	+	1.84	0.000527	0.0386
positive regulation of cellular biosynthetic process (GO:0031328)	2027	45	24.5	+	1.84	6.97e-05	0.00882
negative regulation of nitrogen compound metabolic process (GO:0051172)	2413	53	29.16	+	1.82	1.81e-05	0.00286
positive regulation of biosynthetic process (GO:0009891)	2059	45	24.88	+	1.81	0.000115	0.0122
positive regulation of macromolecule metabolic process (GO:0010604)	3417	74	41.3	+	1.79	3.38e-07	9.62e-05
negative regulation of cellular metabolic process (GO:0031324)	2610	56	31.54	+	1.78	2.15e-05	0.00327
regulation of catalytic activity (GO:0050790)	2393	51	28.92	+	1.76	6.3e-05	0.00804
vesicle-mediated transport (GO:0016192)	1944	41	23.49	+	1.75	0.000468	0.0349
cellular nitrogen compound metabolic process (GO:0034641)	3464	73	41.87	+	1.74	1.49e-06	0.000326
negative regulation of macromolecule metabolic process (GO:0010605)	2712	57	32.78	+	1.74	3.03e-05	0.00447
positive regulation of nitrogen compound metabolic process (GO:0051173)	3239	68	39.15	+	1.74	4.44e-06	0.000806
establishment of localization (GO:0051234)	4680	98	56.56	+	1.73	5.47e-09	3.64e-06
phosphate-containing compound metabolic process (GO:0006796)	2150	45	25.98	+	1.73	0.000358	0.0281
transport (GO:0006810)	4550	95	54.99	+	1.73	1.49e-08	7.91e-06
negative regulation of metabolic process (GO:0009892)	2976	62	35.97	+	1.72	1.77e-05	0.00285
phosphorus metabolic process (GO:0006793)	2177	45	26.31	+	1.71	0.000396	0.0304
positive regulation of cellular metabolic process (GO:0031325)	3405	70	41.15	+	1.7	4.97e-06	0.000892
positive regulation of metabolic process (GO:0009893)	3716	76	44.91	+	1.69	2.01e-06	0.000423
regulation of macromolecule biosynthetic process (GO:0010556)	4069	83	49.18	+	1.69	5.81e-07	0.000147
regulation of cellular macromolecule biosynthetic process (GO:2000112)	3929	80	47.48	+	1.68	1.42e-06	0.000315
positive regulation of response to stimulus (GO:0048584)	2458	50	29.71	+	1.68	0.000256	0.022
cellular response to chemical stimulus (GO:0070887)	2961	60	35.79	+	1.68	5.78e-05	0.0075
regulation of molecular function (GO:0065009)	3073	61	37.14	+	1.64	7.83e-05	0.00962
regulation of biological quality (GO:0065008)	4134	82	49.96	+	1.64	2.33e-06	0.000483
regulation of localization (GO:0032879)	2838	56	34.3	+	1.63	0.000206	0.0183
regulation of cellular biosynthetic process (GO:0031326)	4217	83	50.97	+	1.63	2.76e-06	0.00055
regulation of biosynthetic process (GO:0009889)	4297	84	51.93	+	1.62	3.22e-06	0.000635
organelle organization (GO:0006996)	3481	67	42.07	+	1.59	8.54e-05	0.0102
regulation of nitrogen compound metabolic process (GO:0051171)	5891	113	71.2	+	1.59	3e-08	1.41e-05
regulation of macromolecule metabolic process (GO:0060255)	6215	118	75.11	+	1.57	2.19e-08	1.09e-05
regulation of primary metabolic process (GO:0080090)	6077	115	73.45	+	1.57	4.12e-08	1.73e-05
cellular protein metabolic process (GO:0044267)	3770	71	45.56	+	1.56	0.0001	0.011
regulation of cellular metabolic process (GO:0031323)	6284	118	75.95	+	1.55	3.71e-08	1.6e-05
regulation of nucleobase-containing compound metabolic process (GO:0019219)	4065	76	49.13	+	1.55	5.88e-05	0.00756
regulation of gene expression (GO:0010468)	4494	84	54.31	+	1.55	2.01e-05	0.00309
cellular component organization (GO:0016043)	5536	103	66.91	+	1.54	9.33e-07	0.000226
cellular component organization or biogenesis (GO:0071840)	5754	107	69.54	+	1.54	5.73e-07	0.000147
response to stress (GO:0006950)	3635	67	43.93	+	1.53	0.000313	0.0256
negative regulation of cellular process (GO:0048523)	4888	90	59.08	+	1.52	1.31e-05	0.00217
positive regulation of biological process (GO:0048518)	6278	115	75.87	+	1.52	2.66e-07	7.86e-05
regulation of metabolic process (GO:0019222)	6772	124	81.84	+	1.52	4.9e-08	1.91e-05
negative regulation of biological process (GO:0048519)	5541	101	66.97	+	1.51	3.89e-06	0.00073
positive regulation of cellular process (GO:0048522)	5725	104	69.19	+	1.5	3.4e-06	0.000661
localization (GO:0051179)	5802	104	70.12	+	1.48	5.39e-06	0.000956
protein metabolic process (GO:0019538)	4351	77	52.59	+	1.46	0.000322	0.0261
response to chemical (GO:0042221)	4520	78	54.63	+	1.43	0.000689	0.048
cellular macromolecule metabolic process (GO:0044260)	5146	88	62.19	+	1.41	0.000306	0.0252
cellular metabolic process (GO:0044237)	7742	128	93.57	+	1.37	1.36e-05	0.00221
macromolecule metabolic process (GO:0043170)	6248	102	75.51	+	1.35	0.000411	0.0314
metabolic process (GO:0008152)	8492	137	102.63	+	1.33	1.88e-05	0.00294
regulation of biological process (GO:0050789)	11825	181	142.91	+	1.27	9.89e-07	0.000236
response to stimulus (GO:0050896)	8572	131	103.6	+	1.26	0.000619	0.0437
biological regulation (GO:0065007)	12525	188	151.37	+	1.24	1.93e-06	0.000411
regulation of cellular process (GO:0050794)	11288	167	136.42	+	1.22	0.000127	0.013
cellular process (GO:0009987)	15458	228	186.82	+	1.22	1.39e-10	1.59e-07
biological_process (GO:0008150)	17810	240	215.25	+	1.11	1.27e-06	0.000298
Unclassified (UNCLASSIFIED)	3041	12	36.75	-	0.33	1.27e-06	0.000294

## Sheet: CD8+ T-plaque
Analysis Type:	PANTHER Overrepresentation Test (Released 20200407)
Annotation Version and Release Date:	GO Ontology database DOI: 10.5281/zenodo.3727280 Released 2020-03-23
Analyzed List:	upload_1 (Homo sapiens)
Reference List:	Homo sapiens (all genes in database)
Test Type:	FISHER
Correction:	FDR
GO biological process complete	Homo sapiens - REFLIST (20851)	upload_1 (232)	upload_1 (expected)	upload_1 (over/under)	upload_1 (fold Enrichment)	upload_1 (raw P-value)	upload_1 (FDR)
peptide antigen assembly with MHC class II protein complex (GO:0002503)	4	4	0.04	+	89.88	9.66e-07	0.000108
MHC class II protein complex assembly (GO:0002399)	4	4	0.04	+	89.88	9.66e-07	0.000107
MHC protein complex assembly (GO:0002396)	7	5	0.08	+	64.2	1.15e-07	1.67e-05
peptide antigen assembly with MHC protein complex (GO:0002501)	6	4	0.07	+	59.92	2.85e-06	0.000291
positive regulation of natural killer cell chemotaxis (GO:2000503)	6	3	0.07	+	44.94	0.000105	0.00674
positive regulation of CD8-positive, alpha-beta T cell activation (GO:2001187)	8	3	0.09	+	33.7	0.000203	0.0122
regulation of CD8-positive, alpha-beta T cell proliferation (GO:2000564)	8	3	0.09	+	33.7	0.000203	0.0122
regulation of natural killer cell chemotaxis (GO:2000501)	8	3	0.09	+	33.7	0.000203	0.0122
positive regulation of monocyte differentiation (GO:0045657)	11	4	0.12	+	32.68	1.77e-05	0.00142
regulation of prostaglandin biosynthetic process (GO:0031392)	9	3	0.1	+	29.96	0.000269	0.0153
regulation of unsaturated fatty acid biosynthetic process (GO:2001279)	11	3	0.12	+	24.51	0.000438	0.0231
eosinophil chemotaxis (GO:0048245)	19	5	0.21	+	23.65	5.54e-06	0.000499
CD8-positive, alpha-beta T cell activation (GO:0036037)	12	3	0.13	+	22.47	0.000543	0.0273
positive regulation of T cell chemotaxis (GO:0010820)	16	4	0.18	+	22.47	6.03e-05	0.00408
eosinophil migration (GO:0072677)	20	5	0.22	+	22.47	6.86e-06	0.000598
positive regulation of lymphocyte chemotaxis (GO:0140131)	21	5	0.23	+	21.4	8.42e-06	0.000715
regulation of T cell chemotaxis (GO:0010819)	17	4	0.19	+	21.15	7.38e-05	0.00493
adherens junction assembly (GO:0034333)	13	3	0.14	+	20.74	0.000663	0.0317
regulation of CD8-positive, alpha-beta T cell activation (GO:2001185)	18	4	0.2	+	19.97	8.94e-05	0.0058
negative regulation by host of viral transcription (GO:0043922)	14	3	0.16	+	19.26	0.000798	0.0369
macrophage chemotaxis (GO:0048246)	14	3	0.16	+	19.26	0.000798	0.0368
regulation of monocyte differentiation (GO:0045655)	20	4	0.22	+	17.97	0.000128	0.00802
positive regulation of T cell migration (GO:2000406)	31	6	0.34	+	17.4	2.91e-06	0.000296
regulation of lymphocyte chemotaxis (GO:1901623)	26	5	0.29	+	17.28	2.08e-05	0.00159
monocyte chemotaxis (GO:0002548)	42	8	0.47	+	17.12	6.87e-08	1.06e-05
regulation of myoblast fusion (GO:1901739)	21	4	0.23	+	17.12	0.000151	0.00932
positive regulation of lymphocyte migration (GO:2000403)	38	7	0.42	+	16.56	5.67e-07	6.91e-05
interferon-gamma-mediated signaling pathway (GO:0060333)	72	13	0.8	+	16.23	9.09e-12	5e-09
regulation of syncytium formation by plasma membrane fusion (GO:0060142)	29	5	0.32	+	15.5	3.31e-05	0.00242
mononuclear cell migration (GO:0071674)	48	8	0.53	+	14.98	1.72e-07	2.36e-05
lymphocyte chemotaxis (GO:0048247)	49	8	0.55	+	14.67	1.98e-07	2.65e-05
positive regulation of syncytium formation by plasma membrane fusion (GO:0060143)	27	4	0.3	+	13.31	0.000356	0.0194
antigen processing and presentation of endogenous antigen (GO:0019883)	28	4	0.31	+	12.84	0.000403	0.0216
protein refolding (GO:0042026)	36	5	0.4	+	12.48	8.38e-05	0.00548
regulation of T cell migration (GO:2000404)	44	6	0.49	+	12.26	1.76e-05	0.00143
granulocyte chemotaxis (GO:0071621)	82	11	0.91	+	12.06	6.24e-09	1.38e-06
neutrophil chemotaxis (GO:0030593)	75	10	0.83	+	11.98	3.26e-08	5.72e-06
antigen processing and presentation of exogenous peptide antigen via MHC class II (GO:0019886)	98	13	1.09	+	11.92	2.87e-10	9.55e-08
antigen processing and presentation of peptide or polysaccharide antigen via MHC class II (GO:0002504)	100	13	1.11	+	11.68	3.6e-10	1.13e-07
antigen processing and presentation of peptide antigen via MHC class II (GO:0002495)	100	13	1.11	+	11.68	3.6e-10	1.11e-07
regulation of regulatory T cell differentiation (GO:0045589)	31	4	0.34	+	11.6	0.000572	0.0285
negative regulation of lymphocyte apoptotic process (GO:0070229)	31	4	0.34	+	11.6	0.000572	0.0284
chaperone cofactor-dependent protein refolding (GO:0051085)	32	4	0.36	+	11.23	0.000638	0.0308
lymphocyte migration (GO:0072676)	72	9	0.8	+	11.23	2.66e-07	3.48e-05
positive regulation of myeloid leukocyte differentiation (GO:0002763)	58	7	0.65	+	10.85	7.22e-06	0.00062
neutrophil migration (GO:1990266)	83	10	0.92	+	10.83	7.8e-08	1.19e-05
granulocyte migration (GO:0097530)	93	11	1.03	+	10.63	2.05e-08	3.86e-06
cellular response to interferon-gamma (GO:0071346)	164	19	1.82	+	10.41	1.81e-13	2.06e-10
negative regulation of T cell differentiation (GO:0045581)	44	5	0.49	+	10.21	0.000199	0.0121
regulation of lymphocyte migration (GO:2000401)	63	7	0.7	+	9.99	1.19e-05	0.000972
regulation of T cell apoptotic process (GO:0070232)	36	4	0.4	+	9.99	0.000957	0.0433
leukocyte mediated cytotoxicity (GO:0001909)	37	4	0.41	+	9.72	0.00105	0.0469
T cell proliferation (GO:0042098)	37	4	0.41	+	9.72	0.00105	0.0467
regulation of lymphocyte apoptotic process (GO:0070228)	56	6	0.62	+	9.63	6.12e-05	0.00412
regulation of erythrocyte differentiation (GO:0045646)	48	5	0.53	+	9.36	0.000288	0.0162
response to interferon-gamma (GO:0034341)	186	19	2.07	+	9.18	1.4e-12	1.12e-09
positive regulation of myeloid cell differentiation (GO:0045639)	98	10	1.09	+	9.17	3.24e-07	4.04e-05
negative regulation of leukocyte apoptotic process (GO:2000107)	49	5	0.55	+	9.17	0.000315	0.0175
chemokine-mediated signaling pathway (GO:0070098)	79	8	0.88	+	9.1	5.27e-06	0.000486
cellular response to chemokine (GO:1990869)	89	9	0.99	+	9.09	1.36e-06	0.000146
response to chemokine (GO:1990868)	89	9	0.99	+	9.09	1.36e-06	0.000145
antigen processing and presentation of exogenous peptide antigen (GO:0002478)	176	17	1.96	+	8.68	4.96e-11	2.03e-08
negative regulation of lymphocyte differentiation (GO:0045620)	53	5	0.59	+	8.48	0.00044	0.0231
antigen processing and presentation of exogenous antigen (GO:0019884)	183	17	2.04	+	8.35	8.72e-11	3.39e-08
regulation of leukocyte apoptotic process (GO:2000106)	87	8	0.97	+	8.26	1.02e-05	0.00085
regulation of interleukin-10 production (GO:0032653)	55	5	0.61	+	8.17	0.000516	0.0261
myeloid leukocyte migration (GO:0097529)	122	11	1.36	+	8.1	2.63e-07	3.46e-05
positive regulation of leukocyte mediated cytotoxicity (GO:0001912)	56	5	0.62	+	8.02	0.000557	0.0279
DNA methylation or demethylation (GO:0044728)	68	6	0.76	+	7.93	0.000165	0.0102
antigen processing and presentation of peptide antigen (GO:0048002)	195	17	2.17	+	7.84	2.18e-10	7.39e-08
cellular response to glucocorticoid stimulus (GO:0071385)	58	5	0.65	+	7.75	0.000646	0.0311
regulation of extrinsic apoptotic signaling pathway via death domain receptors (GO:1902041)	58	5	0.65	+	7.75	0.000646	0.031
leukocyte chemotaxis (GO:0030595)	141	12	1.57	+	7.65	1.34e-07	1.9e-05
antigen processing and presentation (GO:0019882)	224	19	2.49	+	7.62	2.82e-11	1.25e-08
positive regulation of cytokine production involved in immune response (GO:0002720)	59	5	0.66	+	7.62	0.000695	0.033
chaperone-mediated protein folding (GO:0061077)	59	5	0.66	+	7.62	0.000695	0.0329
cellular response to corticosteroid stimulus (GO:0071384)	61	5	0.68	+	7.37	0.0008	0.0368
positive regulation of T cell proliferation (GO:0042102)	98	8	1.09	+	7.34	2.28e-05	0.00169
positive regulation of lymphocyte proliferation (GO:0050671)	135	11	1.5	+	7.32	6.72e-07	7.89e-05
positive regulation of mononuclear cell proliferation (GO:0032946)	136	11	1.51	+	7.27	7.2e-07	8.38e-05
positive regulation of alpha-beta T cell activation (GO:0046635)	62	5	0.69	+	7.25	0.000857	0.0393
positive regulation of leukocyte migration (GO:0002687)	139	11	1.55	+	7.11	8.8e-07	9.89e-05
regulation of interleukin-8 production (GO:0032677)	76	6	0.85	+	7.1	0.00029	0.0163
T cell receptor signaling pathway (GO:0050852)	180	14	2	+	6.99	3.4e-08	5.9e-06
positive regulation of leukocyte proliferation (GO:0070665)	142	11	1.58	+	6.96	1.07e-06	0.000117
negative regulation of T cell activation (GO:0050868)	117	9	1.3	+	6.91	1.09e-05	0.000904
regulation of epithelial cell apoptotic process (GO:1904035)	80	6	0.89	+	6.74	0.000376	0.0203
positive regulation of leukocyte cell-cell adhesion (GO:1903039)	231	17	2.57	+	6.61	2.43e-09	6.07e-07
negative regulation of lymphocyte activation (GO:0051250)	153	11	1.7	+	6.46	2.12e-06	0.00022
positive regulation of T cell activation (GO:0050870)	212	15	2.36	+	6.36	3.55e-08	6.08e-06
cellular response to calcium ion (GO:0071277)	85	6	0.95	+	6.34	0.000509	0.0258
negative regulation of leukocyte cell-cell adhesion (GO:1903038)	128	9	1.42	+	6.32	2.14e-05	0.00162
regulation of T cell activation (GO:0050863)	331	23	3.68	+	6.25	9.74e-12	5.02e-09
regulation of leukocyte cell-cell adhesion (GO:1903037)	317	22	3.53	+	6.24	2.88e-11	1.24e-08
regulation of RNA splicing (GO:0043484)	145	10	1.61	+	6.2	8.75e-06	0.000739
cell chemotaxis (GO:0060326)	204	14	2.27	+	6.17	1.46e-07	2.06e-05
regulation of lymphocyte proliferation (GO:0050670)	220	15	2.45	+	6.13	5.61e-08	9.13e-06
regulation of leukocyte migration (GO:0002685)	207	14	2.3	+	6.08	1.72e-07	2.35e-05
regulation of mononuclear cell proliferation (GO:0032944)	222	15	2.47	+	6.07	6.27e-08	1e-05
negative regulation of extrinsic apoptotic signaling pathway (GO:2001237)	105	7	1.17	+	5.99	0.000243	0.014
positive regulation of hemopoiesis (GO:1903708)	197	13	2.19	+	5.93	6.23e-07	7.47e-05
negative regulation of leukocyte activation (GO:0002695)	182	12	2.03	+	5.93	1.71e-06	0.000179
regulation of T cell proliferation (GO:0042129)	167	11	1.86	+	5.92	4.69e-06	0.000448
positive regulation of leukocyte chemotaxis (GO:0002690)	92	6	1.02	+	5.86	0.000754	0.0353
regulation of leukocyte proliferation (GO:0070663)	233	15	2.59	+	5.79	1.14e-07	1.66e-05
positive regulation of chemotaxis (GO:0050921)	141	9	1.57	+	5.74	4.38e-05	0.00308
regulation of extrinsic apoptotic signaling pathway (GO:2001236)	158	10	1.76	+	5.69	1.77e-05	0.00142
regulation of alpha-beta T cell activation (GO:0046634)	95	6	1.06	+	5.68	0.000884	0.0402
T cell activation (GO:0042110)	239	15	2.66	+	5.64	1.55e-07	2.17e-05
cellular response to ketone (GO:1901655)	97	6	1.08	+	5.56	0.000979	0.044
positive regulation of cell-cell adhesion (GO:0022409)	275	17	3.06	+	5.56	2.78e-08	5.04e-06
response to fibroblast growth factor (GO:0071774)	117	7	1.3	+	5.38	0.000452	0.0236
regulation of myeloid cell differentiation (GO:0045637)	236	14	2.63	+	5.33	7.68e-07	8.88e-05
negative regulation of cell activation (GO:0050866)	203	12	2.26	+	5.31	4.96e-06	0.000468
regulation of leukocyte chemotaxis (GO:0002688)	119	7	1.32	+	5.29	0.000497	0.0254
positive regulation of leukocyte differentiation (GO:1902107)	154	9	1.71	+	5.25	8.35e-05	0.00549
T cell differentiation (GO:0030217)	138	8	1.54	+	5.21	0.000218	0.0128
antigen receptor-mediated signaling pathway (GO:0050851)	296	17	3.29	+	5.16	7.63e-08	1.17e-05
regulation of myeloid leukocyte differentiation (GO:0002761)	122	7	1.36	+	5.16	0.000572	0.0283
cellular response to tumor necrosis factor (GO:0071356)	245	14	2.73	+	5.14	1.17e-06	0.000126
positive regulation of ERK1 and ERK2 cascade (GO:0070374)	210	12	2.34	+	5.14	6.88e-06	0.000597
negative regulation of hemopoiesis (GO:1903707)	143	8	1.59	+	5.03	0.000275	0.0155
negative regulation of cell-cell adhesion (GO:0022408)	183	10	2.04	+	4.91	5.78e-05	0.004
regulation of lymphocyte activation (GO:0051249)	532	29	5.92	+	4.9	4.9e-12	3.13e-09
regulation of cell-cell adhesion (GO:0022407)	426	23	4.74	+	4.85	1.08e-09	3.13e-07
regulation of T cell differentiation (GO:0045580)	149	8	1.66	+	4.83	0.000357	0.0194
positive regulation of lymphocyte activation (GO:0051251)	373	20	4.15	+	4.82	1.55e-08	3.06e-06
leukocyte migration (GO:0050900)	375	20	4.17	+	4.79	1.69e-08	3.25e-06
positive regulation of leukocyte activation (GO:0002696)	416	22	4.63	+	4.75	3.64e-09	8.8e-07
regulation of adaptive immune response (GO:0002819)	171	9	1.9	+	4.73	0.000177	0.0109
cytokine-mediated signaling pathway (GO:0019221)	694	36	7.72	+	4.66	4.09e-14	5.02e-11
response to tumor necrosis factor (GO:0034612)	271	14	3.02	+	4.64	3.59e-06	0.00036
positive regulation of cell adhesion (GO:0045785)	428	22	4.76	+	4.62	5.96e-09	1.34e-06
positive regulation of cell activation (GO:0050867)	430	22	4.78	+	4.6	6.46e-09	1.41e-06
response to transforming growth factor beta (GO:0071559)	157	8	1.75	+	4.58	0.000497	0.0253
regulation of lymphocyte differentiation (GO:0045619)	177	9	1.97	+	4.57	0.000227	0.0132
regulation of leukocyte activation (GO:0002694)	615	31	6.84	+	4.53	5.77e-12	3.54e-09
negative regulation of cell adhesion (GO:0007162)	281	14	3.13	+	4.48	5.34e-06	0.000487
cytokine production (GO:0001816)	161	8	1.79	+	4.47	0.000583	0.0286
regulation of leukocyte differentiation (GO:1902105)	284	14	3.16	+	4.43	5.99e-06	0.000535
regulation of hemopoiesis (GO:1903706)	468	23	5.21	+	4.42	5.92e-09	1.35e-06
positive regulation of GTPase activity (GO:0043547)	407	20	4.53	+	4.42	6.1e-08	9.84e-06
positive regulation of immune system process (GO:0002684)	1091	52	12.14	+	4.28	1.01e-18	5.39e-15
immune response-regulating signaling pathway (GO:0002764)	486	23	5.41	+	4.25	1.16e-08	2.37e-06
regulation of cell activation (GO:0050865)	656	31	7.3	+	4.25	2.75e-11	1.26e-08
lymphocyte activation (GO:0046649)	385	18	4.28	+	4.2	5.72e-07	6.92e-05
cellular response to cytokine stimulus (GO:0071345)	1031	48	11.47	+	4.18	6.85e-17	1.37e-13
response to cytokine (GO:0034097)	1121	52	12.47	+	4.17	3.08e-18	9.84e-15
innate immune response (GO:0045087)	777	36	8.65	+	4.16	9.94e-13	8.81e-10
positive regulation of locomotion (GO:0040017)	562	26	6.25	+	4.16	1.9e-09	4.9e-07
positive regulation of cell migration (GO:0030335)	522	24	5.81	+	4.13	9.32e-09	1.93e-06
regulation of cell adhesion (GO:0030155)	718	33	7.99	+	4.13	1.2e-11	5.98e-09
cellular response to metal ion (GO:0071248)	196	9	2.18	+	4.13	0.000463	0.0242
regulation of chemotaxis (GO:0050920)	218	10	2.43	+	4.12	0.000228	0.0132
immune response-regulating cell surface receptor signaling pathway (GO:0002768)	483	22	5.37	+	4.09	4.68e-08	7.79e-06
regulation of immune response (GO:0050776)	1143	52	12.72	+	4.09	6.81e-18	1.81e-14
lymphocyte mediated immunity (GO:0002449)	264	12	2.94	+	4.09	5.92e-05	0.00406
cellular response to interleukin-1 (GO:0071347)	176	8	1.96	+	4.09	0.00101	0.0453
inflammatory response (GO:0006954)	512	23	5.7	+	4.04	2.91e-08	5.15e-06
response to interleukin-1 (GO:0070555)	201	9	2.24	+	4.02	0.000551	0.0277
immune response-activating cell surface receptor signaling pathway (GO:0002429)	448	20	4.98	+	4.01	2.67e-07	3.46e-05
cellular response to inorganic substance (GO:0071241)	224	10	2.49	+	4.01	0.00028	0.0158
immune response-activating signal transduction (GO:0002757)	448	20	4.98	+	4.01	2.67e-07	3.44e-05
regulation of ERK1 and ERK2 cascade (GO:0070372)	292	13	3.25	+	4	3.59e-05	0.00258
positive regulation of cellular component movement (GO:0051272)	563	25	6.26	+	3.99	8.71e-09	1.85e-06
activation of immune response (GO:0002253)	521	23	5.8	+	3.97	3.94e-08	6.62e-06
positive regulation of cell motility (GO:2000147)	547	24	6.09	+	3.94	2.19e-08	4.07e-06
positive regulation of cytokine production (GO:0001819)	462	20	5.14	+	3.89	4.25e-07	5.26e-05
negative regulation of cytokine production (GO:0001818)	278	12	3.09	+	3.88	9.48e-05	0.0061
regulation of viral process (GO:0050792)	209	9	2.33	+	3.87	0.00072	0.0338
positive regulation of immune response (GO:0050778)	749	32	8.33	+	3.84	1.51e-10	5.36e-08
regulation of immune system process (GO:0002682)	1718	72	19.12	+	3.77	4.06e-23	6.48e-19
Fc receptor signaling pathway (GO:0038093)	240	10	2.67	+	3.74	0.000472	0.0246
lymphocyte differentiation (GO:0030098)	240	10	2.67	+	3.74	0.000472	0.0245
regulation of GTPase activity (GO:0043087)	481	20	5.35	+	3.74	7.78e-07	8.87e-05
leukocyte differentiation (GO:0002521)	345	14	3.84	+	3.65	4.75e-05	0.00333
regulation of cytokine production (GO:0001817)	734	29	8.17	+	3.55	6.46e-09	1.39e-06
adaptive immune response (GO:0002250)	613	24	6.82	+	3.52	1.68e-07	2.34e-05
negative regulation of immune system process (GO:0002683)	623	24	6.93	+	3.46	2.24e-07	2.97e-05
defense response to other organism (GO:0098542)	970	37	10.79	+	3.43	1.06e-10	3.93e-08
negative regulation of immune response (GO:0050777)	346	13	3.85	+	3.38	0.000184	0.0112
regulation of protein stability (GO:0031647)	296	11	3.29	+	3.34	0.000627	0.0304
chemotaxis (GO:0006935)	547	20	6.09	+	3.29	5.1e-06	0.000473
taxis (GO:0042330)	549	20	6.11	+	3.27	5.37e-06	0.000487
positive regulation of hydrolase activity (GO:0051345)	770	28	8.57	+	3.27	6.53e-08	1.02e-05
regulation of innate immune response (GO:0045088)	304	11	3.38	+	3.25	0.000774	0.036
regulation of mRNA metabolic process (GO:1903311)	335	12	3.73	+	3.22	0.000491	0.0251
response to other organism (GO:0051707)	1345	47	14.97	+	3.14	3.97e-12	2.75e-09
response to external biotic stimulus (GO:0043207)	1347	47	14.99	+	3.14	4.17e-12	2.77e-09
leukocyte activation (GO:0045321)	921	32	10.25	+	3.12	1.92e-08	3.66e-06
cell activation (GO:0001775)	1068	37	11.88	+	3.11	1.39e-09	3.75e-07
regulation of apoptotic signaling pathway (GO:2001233)	406	14	4.52	+	3.1	0.000246	0.0141
defense response (GO:0006952)	1369	47	15.23	+	3.09	7.21e-12	4.11e-09
response to biotic stimulus (GO:0009607)	1379	47	15.34	+	3.06	9.2e-12	4.9e-09
response to growth factor (GO:0070848)	531	18	5.91	+	3.05	4.01e-05	0.00285
positive regulation of response to external stimulus (GO:0032103)	509	17	5.66	+	3	7.85e-05	0.00518
muscle structure development (GO:0061061)	483	16	5.37	+	2.98	0.00014	0.00868
immune response (GO:0006955)	1872	62	20.83	+	2.98	5.81e-15	8.43e-12
hemopoiesis (GO:0030097)	574	19	6.39	+	2.97	3.34e-05	0.00242
regulation of cell migration (GO:0030334)	879	29	9.78	+	2.97	2.72e-07	3.47e-05
RNA splicing (GO:0008380)	400	13	4.45	+	2.92	0.000698	0.033
positive regulation of cell death (GO:0010942)	711	23	7.91	+	2.91	6.94e-06	0.000599
positive regulation of apoptotic process (GO:0043065)	653	21	7.27	+	2.89	1.93e-05	0.00151
hematopoietic or lymphoid organ development (GO:0048534)	622	20	6.92	+	2.89	3.07e-05	0.00225
cellular response to growth factor stimulus (GO:0071363)	502	16	5.59	+	2.86	0.000213	0.0126
immune system development (GO:0002520)	659	21	7.33	+	2.86	2.2e-05	0.00165
positive regulation of programmed cell death (GO:0043068)	659	21	7.33	+	2.86	2.2e-05	0.00164
cellular response to drug (GO:0035690)	411	13	4.57	+	2.84	0.000888	0.0403
mRNA processing (GO:0006397)	477	15	5.31	+	2.83	0.000385	0.0207
positive regulation of MAPK cascade (GO:0043410)	544	17	6.05	+	2.81	0.00017	0.0104
regulation of cell motility (GO:2000145)	942	29	10.48	+	2.77	1.07e-06	0.000118
regulation of locomotion (GO:0040012)	982	30	10.93	+	2.75	7.98e-07	9.03e-05
cellular response to organic substance (GO:0071310)	2400	73	26.7	+	2.73	7.53e-16	1.34e-12
neutrophil activation (GO:0042119)	495	15	5.51	+	2.72	0.000558	0.0278
immune system process (GO:0002376)	2778	84	30.91	+	2.72	2.28e-18	9.09e-15
regulation of cellular component movement (GO:0051270)	1027	31	11.43	+	2.71	6.58e-07	7.83e-05
granulocyte activation (GO:0036230)	500	15	5.56	+	2.7	0.000617	0.03
regulation of inflammatory response (GO:0050727)	537	16	5.97	+	2.68	0.000439	0.0231
apoptotic process (GO:0006915)	909	27	10.11	+	2.67	4.93e-06	0.000468
immune effector process (GO:0002252)	1083	32	12.05	+	2.66	6.69e-07	7.91e-05
response to wounding (GO:0009611)	579	17	6.44	+	2.64	0.000343	0.0188
myeloid leukocyte activation (GO:0002274)	583	17	6.49	+	2.62	0.000371	0.0201
positive regulation of catalytic activity (GO:0043085)	1477	43	16.43	+	2.62	8.84e-09	1.86e-06
interspecies interaction between organisms (GO:0044419)	2001	58	22.26	+	2.61	1.25e-11	6.04e-09
leukocyte mediated immunity (GO:0002443)	762	22	8.48	+	2.59	5.87e-05	0.00404
negative regulation of apoptotic process (GO:0043066)	904	26	10.06	+	2.58	1.29e-05	0.00105
cellular response to chemical stimulus (GO:0070887)	2961	85	32.95	+	2.58	3e-17	6.84e-14
regulation of hydrolase activity (GO:0051336)	1295	37	14.41	+	2.57	1.8e-07	2.43e-05
negative regulation of programmed cell death (GO:0043069)	921	26	10.25	+	2.54	1.77e-05	0.00142
positive regulation of cell population proliferation (GO:0008284)	925	26	10.29	+	2.53	1.9e-05	0.0015
positive regulation of intracellular signal transduction (GO:1902533)	1034	29	11.5	+	2.52	6.29e-06	0.000555
regulation of defense response (GO:0031347)	856	24	9.52	+	2.52	4.21e-05	0.00297
positive regulation of molecular function (GO:0044093)	1832	51	20.38	+	2.5	1.51e-09	3.96e-07
localization of cell (GO:0051674)	1078	30	11.99	+	2.5	4.98e-06	0.000468
cell motility (GO:0048870)	1078	30	11.99	+	2.5	4.98e-06	0.000465
regulation of cell population proliferation (GO:0042127)	1656	46	18.43	+	2.5	1.29e-08	2.6e-06
positive regulation of response to stimulus (GO:0048584)	2458	68	27.35	+	2.49	1.04e-12	8.73e-10
cellular response to hormone stimulus (GO:0032870)	615	17	6.84	+	2.48	0.000665	0.0317
regulation of apoptotic process (GO:0042981)	1557	43	17.32	+	2.48	4.91e-08	8.08e-06
positive regulation of protein phosphorylation (GO:0001934)	1016	28	11.3	+	2.48	1.97e-05	0.00152
positive regulation of phosphorus metabolic process (GO:0010562)	1163	32	12.94	+	2.47	4.16e-06	0.00041
positive regulation of phosphate metabolic process (GO:0045937)	1163	32	12.94	+	2.47	4.16e-06	0.000407
positive regulation of kinase activity (GO:0033674)	618	17	6.88	+	2.47	0.000701	0.033
positive regulation of phosphorylation (GO:0042327)	1093	30	12.16	+	2.47	9.33e-06	0.000783
regulation of MAPK cascade (GO:0043408)	729	20	8.11	+	2.47	0.000247	0.0141
regulation of programmed cell death (GO:0043067)	1579	43	17.57	+	2.45	6.53e-08	1.03e-05
cell migration (GO:0016477)	957	26	10.65	+	2.44	4.78e-05	0.00333
regulation of cellular response to stress (GO:0080135)	740	20	8.23	+	2.43	0.000298	0.0166
regulation of response to external stimulus (GO:0032101)	1196	32	13.31	+	2.4	6e-06	0.000532
negative regulation of cell death (GO:0060548)	1013	27	11.27	+	2.4	3.96e-05	0.00283
cell surface receptor signaling pathway (GO:0007166)	2493	66	27.74	+	2.38	1.82e-11	8.54e-09
regulation of response to stress (GO:0080134)	1625	43	18.08	+	2.38	1.31e-07	1.88e-05
regulation of cell death (GO:0010941)	1706	45	18.98	+	2.37	1.02e-07	1.51e-05
regulation of kinase activity (GO:0043549)	910	24	10.13	+	2.37	0.000131	0.00823
regulation of protein kinase activity (GO:0045859)	802	21	8.92	+	2.35	0.00041	0.0218
regulation of protein modification process (GO:0031399)	1875	49	20.86	+	2.35	2.48e-08	4.55e-06
response to organic substance (GO:0010033)	3033	79	33.75	+	2.34	1.88e-13	2e-10
regulation of protein phosphorylation (GO:0001932)	1461	38	16.26	+	2.34	1.8e-06	0.000188
positive regulation of cell differentiation (GO:0045597)	1001	26	11.14	+	2.33	7.74e-05	0.00515
programmed cell death (GO:0012501)	1040	27	11.57	+	2.33	5.53e-05	0.00384
secretion by cell (GO:0032940)	1002	26	11.15	+	2.33	7.85e-05	0.0052
locomotion (GO:0040011)	1314	34	14.62	+	2.33	5.33e-06	0.000489
positive regulation of multicellular organismal process (GO:0051240)	1783	46	19.84	+	2.32	1.01e-07	1.51e-05
regulation of phosphorylation (GO:0042325)	1630	42	18.14	+	2.32	4.56e-07	5.6e-05
positive regulation of developmental process (GO:0051094)	1401	36	15.59	+	2.31	4.31e-06	0.000417
positive regulation of protein modification process (GO:0031401)	1247	32	13.87	+	2.31	1.92e-05	0.00151
response to external stimulus (GO:0009605)	2477	63	27.56	+	2.29	3.28e-10	1.05e-07
exocytosis (GO:0006887)	788	20	8.77	+	2.28	0.000756	0.0353
negative regulation of multicellular organismal process (GO:0051241)	1224	31	13.62	+	2.28	3.06e-05	0.00225
regulation of response to stimulus (GO:0048583)	4403	111	48.99	+	2.27	2.81e-19	2.24e-15
regulation of phosphate metabolic process (GO:0019220)	1826	46	20.32	+	2.26	2.78e-07	3.53e-05
regulation of phosphorus metabolic process (GO:0051174)	1827	46	20.33	+	2.26	2.8e-07	3.52e-05
cell death (GO:0008219)	1076	27	11.97	+	2.26	0.000137	0.00855
cellular protein-containing complex assembly (GO:0034622)	801	20	8.91	+	2.24	0.000881	0.0402
symbiotic process (GO:0044403)	883	22	9.82	+	2.24	0.000479	0.0246
export from cell (GO:0140352)	1049	26	11.67	+	2.23	0.000211	0.0125
negative regulation of developmental process (GO:0051093)	972	24	10.82	+	2.22	0.000434	0.023
regulation of catalytic activity (GO:0050790)	2393	59	26.63	+	2.22	5.47e-09	1.28e-06
regulation of transferase activity (GO:0051338)	1027	25	11.43	+	2.19	0.00034	0.0187
regulation of protein metabolic process (GO:0051246)	2845	69	31.66	+	2.18	2.92e-10	9.51e-08
regulation of cell differentiation (GO:0045595)	1857	45	20.66	+	2.18	7.69e-07	8.83e-05
movement of cell or subcellular component (GO:0006928)	1570	38	17.47	+	2.18	8e-06	0.000683
positive regulation of protein metabolic process (GO:0051247)	1736	42	19.32	+	2.17	2.13e-06	0.000219
positive regulation of cellular protein metabolic process (GO:0032270)	1625	39	18.08	+	2.16	6.52e-06	0.000572
response to endogenous stimulus (GO:0009719)	1512	36	16.82	+	2.14	1.93e-05	0.0015
cellular response to endogenous stimulus (GO:0071495)	1224	29	13.62	+	2.13	0.000202	0.0122
regulation of cellular protein metabolic process (GO:0032268)	2668	63	29.69	+	2.12	5.64e-09	1.3e-06
regulation of cell cycle (GO:0051726)	1240	29	13.8	+	2.1	0.000221	0.0129
secretion (GO:0046903)	1119	26	12.45	+	2.09	0.000612	0.0299
cellular response to oxygen-containing compound (GO:1901701)	1080	25	12.02	+	2.08	0.000866	0.0396
negative regulation of protein metabolic process (GO:0051248)	1126	26	12.53	+	2.08	0.000633	0.0306
regulation of multicellular organismal development (GO:2000026)	2082	48	23.17	+	2.07	1.48e-06	0.000156
positive regulation of cellular component organization (GO:0051130)	1220	28	13.57	+	2.06	0.000355	0.0194
RNA metabolic process (GO:0016070)	1702	39	18.94	+	2.06	1.89e-05	0.0015
positive regulation of signal transduction (GO:0009967)	1709	39	19.02	+	2.05	2.02e-05	0.00155
regulation of molecular function (GO:0065009)	3073	70	34.19	+	2.05	2.54e-09	6.25e-07
regulation of multicellular organismal process (GO:0051239)	3211	73	35.73	+	2.04	1.35e-09	3.71e-07
regulation of developmental process (GO:0050793)	2651	60	29.5	+	2.03	9.13e-08	1.37e-05
positive regulation of gene expression (GO:0010628)	2038	46	22.68	+	2.03	4.01e-06	0.000398
response to stress (GO:0006950)	3635	82	40.45	+	2.03	9.12e-11	3.47e-08
negative regulation of macromolecule biosynthetic process (GO:0010558)	1511	34	16.81	+	2.02	0.000108	0.00688
negative regulation of biosynthetic process (GO:0009890)	1600	36	17.8	+	2.02	6.01e-05	0.00409
negative regulation of cellular macromolecule biosynthetic process (GO:2000113)	1428	32	15.89	+	2.01	0.000205	0.0121
positive regulation of RNA metabolic process (GO:0051254)	1748	39	19.45	+	2.01	3.98e-05	0.00283
negative regulation of cellular biosynthetic process (GO:0031327)	1570	35	17.47	+	2	9.12e-05	0.00589
positive regulation of signaling (GO:0023056)	1951	43	21.71	+	1.98	2.11e-05	0.0016
positive regulation of cellular metabolic process (GO:0031325)	3405	75	37.89	+	1.98	2.3e-09	5.82e-07
positive regulation of nucleobase-containing compound metabolic process (GO:0045935)	1914	42	21.3	+	1.97	3.01e-05	0.00222
negative regulation of response to stimulus (GO:0048585)	1836	40	20.43	+	1.96	5.99e-05	0.00409
regulation of intracellular signal transduction (GO:1902531)	1799	39	20.02	+	1.95	8.5e-05	0.00554
positive regulation of cell communication (GO:0010647)	1943	42	21.62	+	1.94	3.55e-05	0.00256
positive regulation of nitrogen compound metabolic process (GO:0051173)	3239	70	36.04	+	1.94	2.8e-08	5.02e-06
negative regulation of nitrogen compound metabolic process (GO:0051172)	2413	52	26.85	+	1.94	4.2e-06	0.000408
gene expression (GO:0010467)	2043	44	22.73	+	1.94	2.15e-05	0.00162
negative regulation of gene expression (GO:0010629)	1773	38	19.73	+	1.93	0.000126	0.00793
negative regulation of macromolecule metabolic process (GO:0010605)	2712	58	30.18	+	1.92	1.09e-06	0.000118
positive regulation of metabolic process (GO:0009893)	3716	79	41.35	+	1.91	4.33e-09	1.03e-06
negative regulation of cellular metabolic process (GO:0031324)	2610	55	29.04	+	1.89	3.4e-06	0.000343
positive regulation of macromolecule metabolic process (GO:0010604)	3417	72	38.02	+	1.89	3.77e-08	6.41e-06
response to chemical (GO:0042221)	4520	95	50.29	+	1.89	6.78e-11	2.71e-08
positive regulation of transcription, DNA-templated (GO:0045893)	1560	32	17.36	+	1.84	0.000982	0.044
positive regulation of nucleic acid-templated transcription (GO:1903508)	1658	34	18.45	+	1.84	0.000582	0.0287
positive regulation of RNA biosynthetic process (GO:1902680)	1659	34	18.46	+	1.84	0.000586	0.0287
positive regulation of cellular process (GO:0048522)	5725	117	63.7	+	1.84	2.41e-13	2.26e-10
positive regulation of biological process (GO:0048518)	6278	128	69.85	+	1.83	3.61e-15	5.76e-12
negative regulation of cellular process (GO:0048523)	4888	99	54.39	+	1.82	1.44e-10	5.23e-08
negative regulation of biological process (GO:0048519)	5541	112	61.65	+	1.82	2.57e-12	1.87e-09
negative regulation of metabolic process (GO:0009892)	2976	60	33.11	+	1.81	4.67e-06	0.000449
regulation of signal transduction (GO:0009966)	3160	62	35.16	+	1.76	5.7e-06	0.000511
nucleic acid metabolic process (GO:0090304)	2303	45	25.62	+	1.76	0.000204	0.0122
signal transduction (GO:0007165)	5146	100	57.26	+	1.75	1.39e-09	3.7e-07
positive regulation of cellular biosynthetic process (GO:0031328)	2027	39	22.55	+	1.73	0.000779	0.0361
regulation of nitrogen compound metabolic process (GO:0051171)	5891	110	65.55	+	1.68	1.1e-09	3.09e-07
regulation of macromolecule metabolic process (GO:0060255)	6215	116	69.15	+	1.68	1.9e-10	6.61e-08
regulation of cell communication (GO:0010646)	3646	68	40.57	+	1.68	1.18e-05	0.000973
regulation of transcription by RNA polymerase II (GO:0006357)	2264	42	25.19	+	1.67	0.000966	0.0436
signaling (GO:0023052)	5504	102	61.24	+	1.67	1.32e-08	2.63e-06
regulation of cellular metabolic process (GO:0031323)	6284	116	69.92	+	1.66	3.66e-10	1.1e-07
regulation of signaling (GO:0023051)	3686	68	41.01	+	1.66	1.93e-05	0.0015
regulation of primary metabolic process (GO:0080090)	6077	112	67.62	+	1.66	1.09e-09	3.1e-07
cellular response to stimulus (GO:0051716)	6801	125	75.67	+	1.65	4.78e-11	2.01e-08
cell communication (GO:0007154)	5610	103	62.42	+	1.65	1.63e-08	3.17e-06
regulation of localization (GO:0032879)	2838	52	31.58	+	1.65	0.000337	0.0186
regulation of gene expression (GO:0010468)	4494	81	50	+	1.62	3.97e-06	0.000396
regulation of metabolic process (GO:0019222)	6772	121	75.35	+	1.61	8.56e-10	2.53e-07
regulation of cellular biosynthetic process (GO:0031326)	4217	73	46.92	+	1.56	7.24e-05	0.00486
response to stimulus (GO:0050896)	8572	148	95.38	+	1.55	5.82e-12	3.44e-09
regulation of macromolecule biosynthetic process (GO:0010556)	4069	70	45.27	+	1.55	0.000118	0.00746
regulation of RNA metabolic process (GO:0051252)	3807	65	42.36	+	1.53	0.000311	0.0173
regulation of cellular macromolecule biosynthetic process (GO:2000112)	3929	67	43.72	+	1.53	0.000264	0.015
regulation of biosynthetic process (GO:0009889)	4297	73	47.81	+	1.53	0.000116	0.00739
regulation of nucleobase-containing compound metabolic process (GO:0019219)	4065	69	45.23	+	1.53	0.000229	0.0132
regulation of cellular process (GO:0050794)	11288	180	125.6	+	1.43	1.94e-13	1.94e-10
regulation of biological process (GO:0050789)	11825	188	131.57	+	1.43	8.41e-15	1.12e-11
macromolecule metabolic process (GO:0043170)	6248	95	69.52	+	1.37	0.000404	0.0216
biological regulation (GO:0065007)	12525	190	139.36	+	1.36	1.51e-12	1.15e-09
cellular process (GO:0009987)	15458	200	171.99	+	1.16	1.06e-05	0.000879
biological_process (GO:0008150)	17810	216	198.16	+	1.09	0.000476	0.0246
Unclassified (UNCLASSIFIED)	3041	16	33.84	-	0.47	0.000476	0.0245

## Sheet: CD4+ T-blood
Analysis Type:	PANTHER Overrepresentation Test (Released 20200407)
Annotation Version and Release Date:	GO Ontology database DOI: 10.5281/zenodo.3727280 Released 2020-03-23
Analyzed List:	upload_1 (Homo sapiens)
Reference List:	Homo sapiens (all genes in database)
Test Type:	FISHER
Correction:	FDR
GO biological process complete	Homo sapiens - REFLIST (20851)	upload_1 (357)	upload_1 (expected)	upload_1 (over/under)	upload_1 (fold Enrichment)	upload_1 (raw P-value)	upload_1 (FDR)
viral translational termination-reinitiation (GO:0075525)	5	3	0.09	+	35.04	0.000249	0.0221
formation of cytoplasmic translation initiation complex (GO:0001732)	16	8	0.27	+	29.2	3.47e-09	1.32e-06
negative regulation of apoptotic process in bone marrow cell (GO:0071866)	6	3	0.1	+	29.2	0.000368	0.0297
regulation of apoptotic process in bone marrow cell (GO:0071865)	6	3	0.1	+	29.2	0.000368	0.0296
cytoplasmic translational initiation (GO:0002183)	28	11	0.48	+	22.95	2.9e-11	2.72e-08
establishment of integrated proviral latency (GO:0075713)	8	3	0.14	+	21.9	0.000706	0.0496
viral translation (GO:0019081)	14	5	0.24	+	20.86	1.26e-05	0.00191
positive regulation of telomerase RNA localization to Cajal body (GO:1904874)	15	4	0.26	+	15.57	0.000251	0.022
cellular response to arsenic-containing substance (GO:0071243)	21	5	0.36	+	13.91	6.46e-05	0.00692
regulation of telomerase RNA localization to Cajal body (GO:1904872)	18	4	0.31	+	12.98	0.000454	0.0354
establishment of protein localization to mitochondrial membrane (GO:0090151)	24	5	0.41	+	12.17	0.000112	0.0112
positive regulation of telomerase activity (GO:0051973)	36	6	0.62	+	9.73	6.86e-05	0.00725
cytoplasmic translation (GO:0002181)	73	12	1.25	+	9.6	1.88e-08	5.77e-06
positive regulation of telomere maintenance via telomerase (GO:0032212)	34	5	0.58	+	8.59	0.000473	0.0359
response to arsenic-containing substance (GO:0046685)	35	5	0.6	+	8.34	0.000533	0.0397
apoptotic mitochondrial changes (GO:0008637)	57	8	0.98	+	8.2	1.3e-05	0.00196
translational initiation (GO:0006413)	143	20	2.45	+	8.17	4.71e-12	6.27e-09
establishment of protein localization to mitochondrion (GO:0072655)	73	10	1.25	+	8	1.32e-06	0.00027
regulation of translational initiation (GO:0006446)	81	11	1.39	+	7.93	4.2e-07	0.000103
positive regulation of telomere maintenance via telomere lengthening (GO:1904358)	37	5	0.63	+	7.89	0.00067	0.0478
protein insertion into membrane (GO:0051205)	53	7	0.91	+	7.71	6.48e-05	0.0069
protein localization to mitochondrion (GO:0070585)	80	10	1.37	+	7.3	2.79e-06	0.000506
regulation of mRNA splicing, via spliceosome (GO:0048024)	107	13	1.83	+	7.1	1.21e-07	3.4e-05
regulation of telomerase activity (GO:0051972)	50	6	0.86	+	7.01	0.000348	0.0287
regulation of alternative mRNA splicing, via spliceosome (GO:0000381)	69	8	1.18	+	6.77	4.56e-05	0.00565
positive regulation of DNA biosynthetic process (GO:2000573)	70	8	1.2	+	6.67	5.01e-05	0.00597
regulation of telomere maintenance via telomerase (GO:0032210)	55	6	0.94	+	6.37	0.000555	0.0407
ribonucleoprotein complex subunit organization (GO:0071826)	193	21	3.3	+	6.36	1.01e-10	7.31e-08
ribonucleoprotein complex assembly (GO:0022618)	186	20	3.18	+	6.28	3.43e-10	1.89e-07
protein targeting to mitochondrion (GO:0006626)	56	6	0.96	+	6.26	0.000606	0.0442
negative regulation of mRNA metabolic process (GO:1903312)	84	9	1.44	+	6.26	2.72e-05	0.00368
response to hydrogen peroxide (GO:0042542)	119	12	2.04	+	5.89	2.27e-06	0.000426
regulation of RNA splicing (GO:0043484)	145	14	2.48	+	5.64	5.28e-07	0.000124
regulation of mRNA processing (GO:0050684)	146	14	2.5	+	5.6	5.7e-07	0.00013
mitochondrial membrane organization (GO:0007006)	137	13	2.35	+	5.54	1.61e-06	0.000314
translation (GO:0006412)	390	36	6.68	+	5.39	1.8e-15	7.18e-12
peptide biosynthetic process (GO:0043043)	416	37	7.12	+	5.19	2.11e-15	6.75e-12
positive regulation of translation (GO:0045727)	135	12	2.31	+	5.19	7.54e-06	0.0012
regulation of RNA stability (GO:0043487)	191	16	3.27	+	4.89	4.85e-07	0.000116
telomere maintenance (GO:0000723)	97	8	1.66	+	4.82	0.000402	0.0315
regulation of mRNA stability (GO:0043488)	182	15	3.12	+	4.81	1.34e-06	0.00027
regulation of mRNA metabolic process (GO:1903311)	335	27	5.74	+	4.71	1.21e-10	8.02e-08
telomere organization (GO:0032200)	100	8	1.71	+	4.67	0.000487	0.0368
T cell differentiation (GO:0030217)	138	11	2.36	+	4.66	4.59e-05	0.00564
regulation of DNA biosynthetic process (GO:2000278)	113	9	1.93	+	4.65	0.000225	0.0203
regulation of mRNA catabolic process (GO:0061013)	204	16	3.49	+	4.58	1.09e-06	0.00023
mRNA splicing, via spliceosome (GO:0000398)	299	23	5.12	+	4.49	6.76e-09	2.4e-06
RNA splicing, via transesterification reactions with bulged adenosine as nucleophile (GO:0000377)	299	23	5.12	+	4.49	6.76e-09	2.35e-06
peptide metabolic process (GO:0006518)	537	41	9.19	+	4.46	7.55e-15	2.01e-11
positive regulation of mitochondrion organization (GO:0010822)	118	9	2.02	+	4.45	0.000304	0.0257
RNA splicing, via transesterification reactions (GO:0000375)	302	23	5.17	+	4.45	8.05e-09	2.68e-06
mitochondrial transport (GO:0006839)	224	17	3.84	+	4.43	7.73e-07	0.000164
oxidative phosphorylation (GO:0006119)	119	9	2.04	+	4.42	0.000323	0.0268
amide biosynthetic process (GO:0043604)	539	40	9.23	+	4.33	3.93e-14	8.96e-11
positive regulation of cellular amide metabolic process (GO:0034250)	163	12	2.79	+	4.3	4.33e-05	0.00548
posttranscriptional regulation of gene expression (GO:0010608)	545	40	9.33	+	4.29	5.5e-14	1.1e-10
ribonucleoprotein complex biogenesis (GO:0022613)	455	32	7.79	+	4.11	5.9e-11	4.49e-08
regulation of translation (GO:0006417)	374	26	6.4	+	4.06	4.97e-09	1.8e-06
response to reactive oxygen species (GO:0000302)	196	13	3.36	+	3.87	5.77e-05	0.00635
positive regulation of intracellular protein transport (GO:0090316)	185	12	3.17	+	3.79	0.000135	0.0133
cellular response to toxic substance (GO:0097237)	220	14	3.77	+	3.72	4.61e-05	0.00562
regulation of cellular amide metabolic process (GO:0034248)	428	27	7.33	+	3.68	1.72e-08	5.39e-06
protein folding (GO:0006457)	224	14	3.84	+	3.65	5.54e-05	0.00623
RNA splicing (GO:0008380)	400	24	6.85	+	3.5	2.61e-07	6.61e-05
positive regulation of intracellular transport (GO:0032388)	238	14	4.07	+	3.44	0.000102	0.0104
T cell activation (GO:0042110)	239	14	4.09	+	3.42	0.000106	0.0108
ATP metabolic process (GO:0046034)	207	12	3.54	+	3.39	0.000358	0.0291
cellular amide metabolic process (GO:0043603)	797	45	13.65	+	3.3	7.51e-12	9.22e-09
mitochondrion organization (GO:0007005)	449	25	7.69	+	3.25	5.47e-07	0.000126
apoptotic signaling pathway (GO:0097190)	288	16	4.93	+	3.24	6.32e-05	0.00681
cellular protein-containing complex assembly (GO:0034622)	801	44	13.71	+	3.21	3.07e-11	2.73e-08
lymphocyte differentiation (GO:0030098)	240	13	4.11	+	3.16	0.000382	0.0304
DNA recombination (GO:0006310)	222	12	3.8	+	3.16	0.000647	0.0467
response to antibiotic (GO:0046677)	315	17	5.39	+	3.15	5.28e-05	0.00619
cell cycle phase transition (GO:0044770)	286	15	4.9	+	3.06	0.000194	0.018
mRNA processing (GO:0006397)	477	25	8.17	+	3.06	1.55e-06	0.000306
response to oxidative stress (GO:0006979)	393	20	6.73	+	2.97	2.6e-05	0.00355
viral process (GO:0016032)	791	40	13.54	+	2.95	2.55e-09	1.02e-06
mitotic cell cycle phase transition (GO:0044772)	278	14	4.76	+	2.94	0.000463	0.0357
establishment of protein localization to organelle (GO:0072594)	450	22	7.7	+	2.86	1.86e-05	0.00267
cellular response to chemical stress (GO:0062197)	289	14	4.95	+	2.83	0.000667	0.0477
establishment of protein localization to membrane (GO:0090150)	291	14	4.98	+	2.81	0.000711	0.0498
response to inorganic substance (GO:0010035)	545	26	9.33	+	2.79	4.9e-06	0.00085
mRNA metabolic process (GO:0016071)	696	33	11.92	+	2.77	2.85e-07	7.1e-05
positive regulation of cellular protein localization (GO:1903829)	338	16	5.79	+	2.76	0.000359	0.0291
lymphocyte activation (GO:0046649)	385	18	6.59	+	2.73	0.000181	0.017
symbiotic process (GO:0044403)	883	41	15.12	+	2.71	1.62e-08	5.17e-06
response to toxic substance (GO:0009636)	520	24	8.9	+	2.7	1.91e-05	0.00273
granulocyte activation (GO:0036230)	500	22	8.56	+	2.57	8.33e-05	0.00869
generation of precursor metabolites and energy (GO:0006091)	411	18	7.04	+	2.56	0.000385	0.0304
leukocyte degranulation (GO:0043299)	504	22	8.63	+	2.55	9.3e-05	0.00952
leukocyte activation involved in immune response (GO:0002366)	619	27	10.6	+	2.55	1.52e-05	0.00224
neutrophil degranulation (GO:0043312)	482	21	8.25	+	2.54	0.000137	0.0134
regulation of cellular catabolic process (GO:0031329)	850	37	14.55	+	2.54	6.03e-07	0.000135
leukocyte activation (GO:0045321)	921	40	15.77	+	2.54	1.92e-07	5.02e-05
cell activation involved in immune response (GO:0002263)	623	27	10.67	+	2.53	1.69e-05	0.00245
neutrophil activation involved in immune response (GO:0002283)	486	21	8.32	+	2.52	0.000153	0.0145
cellular nitrogen compound biosynthetic process (GO:0044271)	1673	72	28.64	+	2.51	7.84e-13	1.25e-09
protein-containing complex assembly (GO:0065003)	1279	55	21.9	+	2.51	6.98e-10	3.37e-07
myeloid leukocyte mediated immunity (GO:0002444)	514	22	8.8	+	2.5	0.000122	0.0122
neutrophil mediated immunity (GO:0002446)	493	21	8.44	+	2.49	0.000185	0.0172
immune system development (GO:0002520)	659	28	11.28	+	2.48	2.37e-05	0.00326
neutrophil activation (GO:0042119)	495	21	8.48	+	2.48	0.000195	0.0179
myeloid cell activation involved in immune response (GO:0002275)	519	22	8.89	+	2.48	0.000139	0.0135
hematopoietic or lymphoid organ development (GO:0048534)	622	26	10.65	+	2.44	5.74e-05	0.00637
protein localization to organelle (GO:0033365)	768	32	13.15	+	2.43	6.95e-06	0.00114
myeloid leukocyte activation (GO:0002274)	583	24	9.98	+	2.4	0.000136	0.0133
response to nutrient levels (GO:0031667)	538	22	9.21	+	2.39	0.000291	0.0249
gene expression (GO:0010467)	2043	83	34.98	+	2.37	1.95e-13	3.46e-10
RNA processing (GO:0006396)	911	37	15.6	+	2.37	1.99e-06	0.000378
response to extracellular stimulus (GO:0009991)	571	23	9.78	+	2.35	0.000237	0.0212
hemopoiesis (GO:0030097)	574	23	9.83	+	2.34	0.00025	0.0221
protein-containing complex subunit organization (GO:0043933)	1525	61	26.11	+	2.34	1.29e-09	5.87e-07
organonitrogen compound biosynthetic process (GO:1901566)	1411	56	24.16	+	2.32	9.32e-09	3.04e-06
DNA metabolic process (GO:0006259)	756	30	12.94	+	2.32	4.72e-05	0.0057
negative regulation of programmed cell death (GO:0043069)	921	36	15.77	+	2.28	7.16e-06	0.00117
cellular macromolecule biosynthetic process (GO:0034645)	1727	67	29.57	+	2.27	5.24e-10	2.7e-07
negative regulation of apoptotic process (GO:0043066)	904	35	15.48	+	2.26	1.15e-05	0.00176
regulation of programmed cell death (GO:0043067)	1579	61	27.03	+	2.26	4.82e-09	1.79e-06
regulation of apoptotic process (GO:0042981)	1557	60	26.66	+	2.25	7.19e-09	2.44e-06
regulation of catabolic process (GO:0009894)	1015	39	17.38	+	2.24	5.72e-06	0.000982
cell activation (GO:0001775)	1068	41	18.29	+	2.24	2.9e-06	0.000521
regulation of cell death (GO:0010941)	1706	65	29.21	+	2.23	1.79e-09	7.73e-07
macromolecule biosynthetic process (GO:0009059)	1786	67	30.58	+	2.19	1.95e-09	8.19e-07
negative regulation of cell death (GO:0060548)	1013	38	17.34	+	2.19	1.04e-05	0.00162
regulated exocytosis (GO:0045055)	696	26	11.92	+	2.18	0.000298	0.0253
cellular nitrogen compound metabolic process (GO:0034641)	3464	128	59.31	+	2.16	5.01e-18	8e-14
leukocyte mediated immunity (GO:0002443)	762	28	13.05	+	2.15	0.000202	0.0184
RNA metabolic process (GO:0016070)	1702	62	29.14	+	2.13	3.1e-08	9.17e-06
positive regulation of programmed cell death (GO:0043068)	659	24	11.28	+	2.13	0.000698	0.0493
immune effector process (GO:0002252)	1083	39	18.54	+	2.1	2.03e-05	0.00287
response to hormone (GO:0009725)	924	33	15.82	+	2.09	9.28e-05	0.00956
membrane organization (GO:0061024)	890	31	15.24	+	2.03	0.000311	0.026
cellular biosynthetic process (GO:0044249)	2786	97	47.7	+	2.03	8.24e-12	9.39e-09
nucleic acid metabolic process (GO:0090304)	2303	80	39.43	+	2.03	1.6e-09	7.07e-07
response to organic cyclic compound (GO:0014070)	930	32	15.92	+	2.01	0.00026	0.0224
apoptotic process (GO:0006915)	909	31	15.56	+	1.99	0.000375	0.0299
cell death (GO:0008219)	1076	36	18.42	+	1.95	0.00017	0.016
nucleobase-containing compound metabolic process (GO:0006139)	2814	94	48.18	+	1.95	1.74e-10	1.03e-07
biosynthetic process (GO:0009058)	2970	99	50.85	+	1.95	5.4e-11	4.31e-08
programmed cell death (GO:0012501)	1040	34	17.81	+	1.91	0.000539	0.04
negative regulation of RNA metabolic process (GO:0051253)	1382	45	23.66	+	1.9	4.36e-05	0.00547
organic substance biosynthetic process (GO:1901576)	2892	94	49.52	+	1.9	7.62e-10	3.58e-07
cellular aromatic compound metabolic process (GO:0006725)	3048	99	52.19	+	1.9	2.4e-10	1.37e-07
heterocycle metabolic process (GO:0046483)	3001	97	51.38	+	1.89	5.08e-10	2.7e-07
negative regulation of nucleobase-containing compound metabolic process (GO:0045934)	1486	48	25.44	+	1.89	3.03e-05	0.004
organic cyclic compound metabolic process (GO:1901360)	3282	105	56.19	+	1.87	1.22e-10	7.78e-08
response to nitrogen compound (GO:1901698)	1098	35	18.8	+	1.86	0.000511	0.0383
aromatic compound biosynthetic process (GO:0019438)	1199	38	20.53	+	1.85	0.000351	0.0287
negative regulation of biosynthetic process (GO:0009890)	1600	50	27.39	+	1.83	5.42e-05	0.00618
heterocycle biosynthetic process (GO:0018130)	1191	37	20.39	+	1.81	0.000555	0.0408
establishment of localization in cell (GO:0051649)	2387	74	40.87	+	1.81	6.37e-07	0.000139
organic cyclic compound biosynthetic process (GO:1901362)	1342	41	22.98	+	1.78	0.000464	0.0356
positive regulation of protein metabolic process (GO:0051247)	1736	53	29.72	+	1.78	4.79e-05	0.00575
cellular response to stress (GO:0033554)	1769	54	30.29	+	1.78	5.19e-05	0.00614
positive regulation of macromolecule biosynthetic process (GO:0010557)	1934	59	33.11	+	1.78	2.07e-05	0.00289
cellular component biogenesis (GO:0044085)	2590	79	44.34	+	1.78	4.43e-07	0.000107
cellular component assembly (GO:0022607)	2331	71	39.91	+	1.78	1.92e-06	0.00037
negative regulation of gene expression (GO:0010629)	1773	54	30.36	+	1.78	5.29e-05	0.00617
negative regulation of macromolecule biosynthetic process (GO:0010558)	1511	46	25.87	+	1.78	0.000196	0.018
positive regulation of cellular protein metabolic process (GO:0032270)	1625	49	27.82	+	1.76	0.000145	0.0138
negative regulation of cellular macromolecule biosynthetic process (GO:2000113)	1428	43	24.45	+	1.76	0.000455	0.0352
negative regulation of cellular biosynthetic process (GO:0031327)	1570	47	26.88	+	1.75	0.000253	0.0221
negative regulation of metabolic process (GO:0009892)	2976	89	50.95	+	1.75	1.76e-07	4.76e-05
establishment of protein localization (GO:0045184)	1620	48	27.74	+	1.73	0.00031	0.026
protein transport (GO:0015031)	1535	45	26.28	+	1.71	0.000498	0.0375
regulation of protein metabolic process (GO:0051246)	2845	83	48.71	+	1.7	1.26e-06	0.000262
positive regulation of biosynthetic process (GO:0009891)	2059	60	35.25	+	1.7	5.47e-05	0.00619
negative regulation of macromolecule metabolic process (GO:0010605)	2712	79	46.43	+	1.7	2.57e-06	0.000472
negative regulation of cellular metabolic process (GO:0031324)	2610	76	44.69	+	1.7	4.03e-06	0.000715
positive regulation of cellular biosynthetic process (GO:0031328)	2027	59	34.71	+	1.7	6.97e-05	0.00732
response to endogenous stimulus (GO:0009719)	1512	44	25.89	+	1.7	0.000671	0.0476
regulation of cellular protein metabolic process (GO:0032268)	2668	77	45.68	+	1.69	4.89e-06	0.000858
positive regulation of cellular metabolic process (GO:0031325)	3405	98	58.3	+	1.68	1.7e-07	4.68e-05
amide transport (GO:0042886)	1600	46	27.39	+	1.68	0.000642	0.0466
positive regulation of macromolecule metabolic process (GO:0010604)	3417	98	58.5	+	1.68	1.82e-07	4.83e-05
positive regulation of nitrogen compound metabolic process (GO:0051173)	3239	92	55.46	+	1.66	7.4e-07	0.00016
positive regulation of metabolic process (GO:0009893)	3716	105	63.62	+	1.65	1.03e-07	2.95e-05
interspecies interaction between organisms (GO:0044419)	2001	56	34.26	+	1.63	0.000288	0.0248
negative regulation of nitrogen compound metabolic process (GO:0051172)	2413	67	41.31	+	1.62	8.45e-05	0.00876
cellular metabolic process (GO:0044237)	7742	212	132.55	+	1.6	4.09e-17	3.26e-13
cellular macromolecule metabolic process (GO:0044260)	5146	140	88.11	+	1.59	2.18e-09	8.94e-07
response to organic substance (GO:0010033)	3033	82	51.93	+	1.58	2.94e-05	0.00394
cellular response to chemical stimulus (GO:0070887)	2961	80	50.7	+	1.58	3.5e-05	0.00454
cellular localization (GO:0051641)	2999	81	51.35	+	1.58	3.77e-05	0.00485
macromolecule metabolic process (GO:0043170)	6248	166	106.98	+	1.55	1.04e-10	7.18e-08
regulation of metabolic process (GO:0019222)	6772	177	115.95	+	1.53	3.89e-11	3.27e-08
regulation of cellular metabolic process (GO:0031323)	6284	164	107.59	+	1.52	5.38e-10	2.68e-07
regulation of gene expression (GO:0010468)	4494	117	76.94	+	1.52	1.41e-06	0.000282
metabolic process (GO:0008152)	8492	221	145.4	+	1.52	1.53e-15	8.15e-12
immune system process (GO:0002376)	2778	72	47.56	+	1.51	0.000397	0.0312
regulation of macromolecule biosynthetic process (GO:0010556)	4069	105	69.67	+	1.51	8.46e-06	0.00134
regulation of macromolecule metabolic process (GO:0060255)	6215	160	106.41	+	1.5	3.1e-09	1.21e-06
organic substance metabolic process (GO:0071704)	7917	203	135.55	+	1.5	1.14e-12	1.65e-09
regulation of biosynthetic process (GO:0009889)	4297	110	73.57	+	1.5	6.84e-06	0.00114
nitrogen compound metabolic process (GO:0006807)	7072	181	121.08	+	1.49	1.34e-10	8.25e-08
primary metabolic process (GO:0044238)	7537	192	129.04	+	1.49	1.85e-11	1.84e-08
regulation of cellular biosynthetic process (GO:0031326)	4217	107	72.2	+	1.48	1.5e-05	0.00223
regulation of primary metabolic process (GO:0080090)	6077	154	104.05	+	1.48	2.86e-08	8.61e-06
regulation of nitrogen compound metabolic process (GO:0051171)	5891	149	100.86	+	1.48	8.18e-08	2.37e-05
regulation of cellular macromolecule biosynthetic process (GO:2000112)	3929	99	67.27	+	1.47	5.42e-05	0.00622
organelle organization (GO:0006996)	3481	87	59.6	+	1.46	0.000255	0.0222
cellular protein metabolic process (GO:0044267)	3770	94	64.55	+	1.46	0.000133	0.0132
negative regulation of cellular process (GO:0048523)	4888	121	83.69	+	1.45	9.76e-06	0.00153
transport (GO:0006810)	4550	111	77.9	+	1.42	5.93e-05	0.00648
establishment of localization (GO:0051234)	4680	114	80.13	+	1.42	4.15e-05	0.0053
regulation of nucleobase-containing compound metabolic process (GO:0019219)	4065	99	69.6	+	1.42	0.000205	0.0186
negative regulation of biological process (GO:0048519)	5541	134	94.87	+	1.41	7.38e-06	0.00119
regulation of RNA metabolic process (GO:0051252)	3807	92	65.18	+	1.41	0.00054	0.0399
protein metabolic process (GO:0019538)	4351	104	74.5	+	1.4	0.000235	0.0211
positive regulation of biological process (GO:0048518)	6278	150	107.49	+	1.4	2.31e-06	0.000429
positive regulation of cellular process (GO:0048522)	5725	136	98.02	+	1.39	1.59e-05	0.00233
cellular component organization (GO:0016043)	5536	131	94.78	+	1.38	2.99e-05	0.00397
organonitrogen compound metabolic process (GO:1901564)	5370	127	91.94	+	1.38	5.39e-05	0.00623
cellular component organization or biogenesis (GO:0071840)	5754	136	98.52	+	1.38	2.14e-05	0.00297
regulation of response to stimulus (GO:0048583)	4403	103	75.39	+	1.37	0.000662	0.0476
regulation of biological process (GO:0050789)	11825	251	202.46	+	1.24	1.95e-07	5.02e-05
biological regulation (GO:0065007)	12525	260	214.45	+	1.21	6.21e-07	0.000138
regulation of cellular process (GO:0050794)	11288	232	193.27	+	1.2	4.4e-05	0.00549
cellular process (GO:0009987)	15458	317	264.66	+	1.2	1.47e-11	1.56e-08
biological_process (GO:0008150)	17810	333	304.93	+	1.09	6.48e-06	0.0011
Unclassified (UNCLASSIFIED)	3041	24	52.07	-	0.46	6.48e-06	0.00109
system process (GO:0003008)	1989	13	34.05	-	0.38	3.45e-05	0.00451
nervous system process (GO:0050877)	1403	7	24.02	-	0.29	6.12e-05	0.00664
G protein-coupled receptor signaling pathway (GO:0007186)	1323	6	22.65	-	0.26	5.74e-05	0.0064
sensory perception (GO:0007600)	978	4	16.74	-	0.24	0.000328	0.0271
detection of chemical stimulus involved in sensory perception (GO:0050907)	483	0	8.27	-	< 0.01	0.00047	0.0359
detection of stimulus involved in sensory perception (GO:0050906)	546	0	9.35	-	< 0.01	0.000141	0.0136

## Sheet: CD4+ T-plaque
Analysis Type:	PANTHER Overrepresentation Test (Released 20200407)
Annotation Version and Release Date:	GO Ontology database DOI: 10.5281/zenodo.3727280 Released 2020-03-23
Analyzed List:	upload_1 (Homo sapiens)
Reference List:	Homo sapiens (all genes in database)
Test Type:	FISHER
Correction:	FDR
GO biological process complete	Homo sapiens - REFLIST (20851)	upload_1 (125)	upload_1 (expected)	upload_1 (over/under)	upload_1 (fold Enrichment)	upload_1 (raw P-value)	upload_1 (FDR)
negative regulation of polynucleotide adenylyltransferase activity (GO:1904246)	2	2	0.01	+	> 100	0.00021	0.0107
positive regulation of thymocyte migration (GO:2000412)	3	2	0.02	+	> 100	0.000348	0.0161
positive regulation of nucleotide-binding oligomerization domain containing 2 signaling pathway (GO:0070434)	3	2	0.02	+	> 100	0.000348	0.016
regulation of polynucleotide adenylyltransferase activity (GO:1904245)	3	2	0.02	+	> 100	0.000348	0.016
peptide antigen assembly with MHC class II protein complex (GO:0002503)	4	2	0.02	+	83.4	0.00052	0.0213
MHC class II protein complex assembly (GO:0002399)	4	2	0.02	+	83.4	0.00052	0.0213
positive regulation of natural killer cell chemotaxis (GO:2000503)	6	3	0.04	+	83.4	1.69e-05	0.00131
regulation of thymocyte migration (GO:2000410)	4	2	0.02	+	83.4	0.00052	0.0212
positive regulation of nucleotide-binding oligomerization domain containing signaling pathway (GO:0070426)	4	2	0.02	+	83.4	0.00052	0.0212
heat acclimation (GO:0010286)	5	2	0.03	+	66.72	0.000725	0.0282
cellular heat acclimation (GO:0070370)	5	2	0.03	+	66.72	0.000725	0.0281
regulation of natural killer cell chemotaxis (GO:2000501)	8	3	0.05	+	62.55	3.29e-05	0.0023
peptide antigen assembly with MHC protein complex (GO:0002501)	6	2	0.04	+	55.6	0.000964	0.0355
negative regulation of interleukin-2 biosynthetic process (GO:0045085)	6	2	0.04	+	55.6	0.000964	0.0354
positive regulation of microtubule nucleation (GO:0090063)	6	2	0.04	+	55.6	0.000964	0.0354
regulation of nucleotide-binding oligomerization domain containing 2 signaling pathway (GO:0070432)	6	2	0.04	+	55.6	0.000964	0.0353
positive regulation of prostaglandin biosynthetic process (GO:0031394)	6	2	0.04	+	55.6	0.000964	0.0352
granzyme-mediated apoptotic signaling pathway (GO:0008626)	6	2	0.04	+	55.6	0.000964	0.0351
positive regulation by symbiont of entry into host (GO:0075294)	10	3	0.06	+	50.04	5.66e-05	0.00357
positive regulation of viral entry into host cell (GO:0046598)	10	3	0.06	+	50.04	5.66e-05	0.00355
MHC protein complex assembly (GO:0002396)	7	2	0.04	+	47.66	0.00123	0.0427
negative regulation of interleukin-8 secretion (GO:2000483)	7	2	0.04	+	47.66	0.00123	0.0426
positive regulation of neutrophil extravasation (GO:2000391)	7	2	0.04	+	47.66	0.00123	0.0425
negative regulation of molecular function in other organism involved in symbiotic interaction (GO:0052204)	7	2	0.04	+	47.66	0.00123	0.0424
negative regulation of molecular function in other organism (GO:0044362)	7	2	0.04	+	47.66	0.00123	0.0424
positive regulation of monocyte differentiation (GO:0045657)	11	3	0.07	+	45.49	7.17e-05	0.00437
modulation by organism of apoptotic process in other organism involved in symbiotic interaction (GO:0052433)	12	3	0.07	+	41.7	8.92e-05	0.00522
modulation of programmed cell death in other organism involved in symbiotic interaction (GO:0052248)	12	3	0.07	+	41.7	8.92e-05	0.0052
modulation by symbiont of host apoptotic process (GO:0052150)	12	3	0.07	+	41.7	8.92e-05	0.00518
modulation of apoptotic process in other organism (GO:0044532)	12	3	0.07	+	41.7	8.92e-05	0.00516
modulation of programmed cell death in other organism (GO:0044531)	12	3	0.07	+	41.7	8.92e-05	0.00514
positive regulation of ATP biosynthetic process (GO:2001171)	13	3	0.08	+	38.49	0.000109	0.00614
negative regulation of translation, ncRNA-mediated (GO:0040033)	14	3	0.08	+	35.74	0.000132	0.00732
negative regulation by host of viral transcription (GO:0043922)	14	3	0.08	+	35.74	0.000132	0.0073
miRNA mediated inhibition of translation (GO:0035278)	14	3	0.08	+	35.74	0.000132	0.00727
regulation of translation, ncRNA-mediated (GO:0045974)	14	3	0.08	+	35.74	0.000132	0.00725
positive regulation of interleukin-6 biosynthetic process (GO:0045410)	15	3	0.09	+	33.36	0.000158	0.00843
modulation by symbiont of host programmed cell death (GO:0052040)	15	3	0.09	+	33.36	0.000158	0.0084
positive regulation of T cell apoptotic process (GO:0070234)	15	3	0.09	+	33.36	0.000158	0.00837
regulation of ATP biosynthetic process (GO:2001169)	19	3	0.11	+	26.34	0.000293	0.0138
positive regulation of lymphocyte apoptotic process (GO:0070230)	19	3	0.11	+	26.34	0.000293	0.0138
regulation of monocyte differentiation (GO:0045655)	20	3	0.12	+	25.02	0.000335	0.0157
positive regulation of superoxide anion generation (GO:0032930)	20	3	0.12	+	25.02	0.000335	0.0156
negative regulation of viral transcription (GO:0032897)	27	4	0.16	+	24.71	3.34e-05	0.00233
positive regulation of lymphocyte chemotaxis (GO:0140131)	21	3	0.13	+	23.83	0.000382	0.0171
actin filament-based transport (GO:0099515)	21	3	0.13	+	23.83	0.000382	0.0171
membrane raft organization (GO:0031579)	21	3	0.13	+	23.83	0.000382	0.017
positive regulation of T-helper 1 type immune response (GO:0002827)	21	3	0.13	+	23.83	0.000382	0.017
lymphocyte chemotaxis (GO:0048247)	49	7	0.29	+	23.83	4.1e-08	8.97e-06
cellular response to interferon-beta (GO:0035458)	22	3	0.13	+	22.75	0.000432	0.0185
positive regulation of leukocyte apoptotic process (GO:2000108)	30	4	0.18	+	22.24	4.85e-05	0.00316
regulation of superoxide anion generation (GO:0032928)	23	3	0.14	+	21.76	0.000486	0.0204
positive regulation of purine nucleotide biosynthetic process (GO:1900373)	23	3	0.14	+	21.76	0.000486	0.0203
positive regulation of nucleotide biosynthetic process (GO:0030810)	23	3	0.14	+	21.76	0.000486	0.0202
positive regulation of erythrocyte differentiation (GO:0045648)	31	4	0.19	+	21.52	5.45e-05	0.00347
regulation of erythrocyte differentiation (GO:0045646)	48	6	0.29	+	20.85	8.11e-07	0.000109
positive regulation of neutrophil migration (GO:1902624)	32	4	0.19	+	20.85	6.11e-05	0.00379
regulation of interleukin-6 biosynthetic process (GO:0045408)	24	3	0.14	+	20.85	0.000544	0.022
negative regulation of interleukin-2 production (GO:0032703)	24	3	0.14	+	20.85	0.000544	0.0219
interferon-gamma-mediated signaling pathway (GO:0060333)	72	9	0.43	+	20.85	1.29e-09	3.67e-07
positive regulation of myeloid leukocyte differentiation (GO:0002763)	58	7	0.35	+	20.13	1.18e-07	2.24e-05
monocyte chemotaxis (GO:0002548)	42	5	0.25	+	19.86	8.71e-06	0.000763
regulation of lymphocyte chemotaxis (GO:1901623)	26	3	0.16	+	19.25	0.000674	0.0265
positive regulation of pri-miRNA transcription by RNA polymerase II (GO:1902895)	35	4	0.21	+	19.06	8.41e-05	0.00497
protein refolding (GO:0042026)	36	4	0.22	+	18.53	9.3e-05	0.00534
lymphocyte migration (GO:0072676)	72	8	0.43	+	18.53	2.57e-08	5.77e-06
regulation of interleukin-8 secretion (GO:2000482)	27	3	0.16	+	18.53	0.000746	0.0286
regulation of T-helper 1 type immune response (GO:0002825)	28	3	0.17	+	17.87	0.000822	0.0309
positive regulation of lymphocyte migration (GO:2000403)	38	4	0.23	+	17.56	0.000113	0.00632
mononuclear cell migration (GO:0071674)	48	5	0.29	+	17.38	1.58e-05	0.00124
regulation of syncytium formation by plasma membrane fusion (GO:0060142)	29	3	0.17	+	17.26	0.000903	0.0336
positive regulation of myeloid cell differentiation (GO:0045639)	98	10	0.59	+	17.02	9.28e-10	2.96e-07
antigen processing and presentation of exogenous peptide antigen via MHC class II (GO:0019886)	98	10	0.59	+	17.02	9.28e-10	2.9e-07
positive regulation of acute inflammatory response (GO:0002675)	30	3	0.18	+	16.68	0.000989	0.0359
antigen processing and presentation of peptide or polysaccharide antigen via MHC class II (GO:0002504)	100	10	0.6	+	16.68	1.11e-09	3.35e-07
antigen processing and presentation of peptide antigen via MHC class II (GO:0002495)	100	10	0.6	+	16.68	1.11e-09	3.29e-07
regulation of myeloid cell apoptotic process (GO:0033032)	30	3	0.18	+	16.68	0.000989	0.0358
positive regulation of T cell migration (GO:2000406)	31	3	0.19	+	16.14	0.00108	0.0386
cytolysis (GO:0019835)	31	3	0.19	+	16.14	0.00108	0.0385
regulation of viral entry into host cell (GO:0046596)	31	3	0.19	+	16.14	0.00108	0.0384
regulation of type 2 immune response (GO:0002828)	31	3	0.19	+	16.14	0.00108	0.0383
regulation of neutrophil migration (GO:1902622)	42	4	0.25	+	15.89	0.000162	0.00851
response to mineralocorticoid (GO:0051385)	32	3	0.19	+	15.64	0.00118	0.0414
modulation by symbiont of host cellular process (GO:0044068)	32	3	0.19	+	15.64	0.00118	0.0414
chaperone cofactor-dependent protein refolding (GO:0051085)	32	3	0.19	+	15.64	0.00118	0.0413
response to interferon-beta (GO:0035456)	32	3	0.19	+	15.64	0.00118	0.0412
negative regulation of B cell activation (GO:0050869)	33	3	0.2	+	15.16	0.00128	0.0437
negative regulation of cytokine biosynthetic process (GO:0042036)	33	3	0.2	+	15.16	0.00128	0.0436
negative regulation of DNA binding (GO:0043392)	56	5	0.34	+	14.89	3.16e-05	0.00224
regulation of acute inflammatory response (GO:0002673)	46	4	0.28	+	14.51	0.000224	0.0111
granulocyte chemotaxis (GO:0071621)	82	7	0.49	+	14.24	1.04e-06	0.000134
cellular response to interferon-gamma (GO:0071346)	164	14	0.98	+	14.24	3.24e-12	1.62e-09
regulation of pri-miRNA transcription by RNA polymerase II (GO:1902893)	47	4	0.28	+	14.2	0.000242	0.0119
modulation by host of symbiont process (GO:0051851)	60	5	0.36	+	13.9	4.3e-05	0.00286
positive regulation of viral life cycle (GO:1903902)	61	5	0.37	+	13.67	4.63e-05	0.00304
positive regulation of cell killing (GO:0031343)	74	6	0.44	+	13.52	8.32e-06	0.000734
modulation of process of other organism involved in symbiotic interaction (GO:0051817)	112	9	0.67	+	13.4	4.57e-08	9.72e-06
neutrophil chemotaxis (GO:0030593)	75	6	0.45	+	13.34	8.94e-06	0.000776
antigen processing and presentation of exogenous peptide antigen (GO:0002478)	176	14	1.06	+	13.27	7.87e-12	3.59e-09
regulation of interleukin-8 production (GO:0032677)	76	6	0.46	+	13.17	9.6e-06	0.000811
positive regulation of fibroblast proliferation (GO:0048146)	52	4	0.31	+	12.83	0.000347	0.0161
antigen processing and presentation of exogenous antigen (GO:0019884)	183	14	1.1	+	12.76	1.28e-11	5.54e-09
cellular defense response (GO:0006968)	53	4	0.32	+	12.59	0.000372	0.0169
granulocyte migration (GO:0097530)	93	7	0.56	+	12.56	2.28e-06	0.000251
response to interferon-gamma (GO:0034341)	186	14	1.12	+	12.56	1.57e-11	6.61e-09
modulation by symbiont of host process (GO:0044003)	54	4	0.32	+	12.36	0.000398	0.0176
positive regulation of interleukin-8 production (GO:0032757)	55	4	0.33	+	12.13	0.000425	0.0184
positive regulation of interleukin-1 beta production (GO:0032731)	55	4	0.33	+	12.13	0.000425	0.0183
regulation of interleukin-10 production (GO:0032653)	55	4	0.33	+	12.13	0.000425	0.0183
neutrophil migration (GO:1990266)	83	6	0.5	+	12.06	1.54e-05	0.00122
antigen processing and presentation of peptide antigen (GO:0048002)	195	14	1.17	+	11.98	2.85e-11	1.14e-08
regulation of lymphocyte apoptotic process (GO:0070228)	56	4	0.34	+	11.91	0.000453	0.0192
regulation of tumor necrosis factor-mediated signaling pathway (GO:0010803)	57	4	0.34	+	11.71	0.000482	0.0203
modulation of process of other organism (GO:0035821)	129	9	0.77	+	11.64	1.42e-07	2.55e-05
regulation of interleukin-2 production (GO:0032663)	58	4	0.35	+	11.5	0.000513	0.0213
cellular response to glucocorticoid stimulus (GO:0071385)	58	4	0.35	+	11.5	0.000513	0.0213
regulation of leukocyte apoptotic process (GO:2000106)	87	6	0.52	+	11.5	1.98e-05	0.00151
interaction with symbiont (GO:0051702)	88	6	0.53	+	11.37	2.11e-05	0.00158
positive regulation of cytokine production involved in immune response (GO:0002720)	59	4	0.35	+	11.31	0.000546	0.0219
chaperone-mediated protein folding (GO:0061077)	59	4	0.35	+	11.31	0.000546	0.0219
cellular response to chemokine (GO:1990869)	89	6	0.53	+	11.25	2.24e-05	0.00166
response to chemokine (GO:1990868)	89	6	0.53	+	11.25	2.24e-05	0.00165
cellular response to corticosteroid stimulus (GO:0071384)	61	4	0.37	+	10.94	0.000614	0.0245
myeloid leukocyte differentiation (GO:0002573)	124	8	0.74	+	10.76	1.26e-06	0.000156
leukocyte chemotaxis (GO:0030595)	141	9	0.85	+	10.65	2.9e-07	4.73e-05
regulation of lymphocyte migration (GO:2000401)	63	4	0.38	+	10.59	0.000689	0.0269
chemokine-mediated signaling pathway (GO:0070098)	79	5	0.47	+	10.56	0.000147	0.00798
positive regulation of interleukin-1 production (GO:0032732)	64	4	0.38	+	10.43	0.000729	0.0282
antigen processing and presentation of exogenous peptide antigen via MHC class I (GO:0042590)	80	5	0.48	+	10.43	0.000155	0.00832
antigen processing and presentation (GO:0019882)	224	14	1.34	+	10.43	1.61e-10	5.57e-08
regulation of viral transcription (GO:0046782)	65	4	0.39	+	10.27	0.00077	0.0295
positive regulation of hemopoiesis (GO:1903708)	197	12	1.18	+	10.16	4.58e-09	1.22e-06
positive regulation of phagocytosis (GO:0050766)	66	4	0.4	+	10.11	0.000813	0.0308
response to cadmium ion (GO:0046686)	66	4	0.4	+	10.11	0.000813	0.0307
regulation of fibroblast proliferation (GO:0048145)	83	5	0.5	+	10.05	0.000183	0.00945
regulation of interleukin-1 production (GO:0032652)	101	6	0.61	+	9.91	4.39e-05	0.00291
regulation of myeloid cell differentiation (GO:0045637)	236	14	1.41	+	9.9	3.07e-10	1.02e-07
positive regulation of leukocyte differentiation (GO:1902107)	154	9	0.92	+	9.75	5.86e-07	8.28e-05
regulation of interleukin-1 beta production (GO:0032651)	86	5	0.52	+	9.7	0.000214	0.0108
negative regulation of viral process (GO:0048525)	104	6	0.62	+	9.62	5.13e-05	0.0033
regulation of cell killing (GO:0031341)	104	6	0.62	+	9.62	5.13e-05	0.00329
myeloid leukocyte migration (GO:0097529)	122	7	0.73	+	9.57	1.23e-05	0.00101
regulation of myeloid leukocyte differentiation (GO:0002761)	122	7	0.73	+	9.57	1.23e-05	0.001
positive regulation of fat cell differentiation (GO:0045600)	70	4	0.42	+	9.53	0.001	0.0361
positive regulation of smooth muscle cell proliferation (GO:0048661)	88	5	0.53	+	9.48	0.000237	0.0117
positive regulation of viral process (GO:0048524)	107	6	0.64	+	9.35	5.96e-05	0.00372
regulation of DNA binding (GO:0051101)	128	7	0.77	+	9.12	1.66e-05	0.00129
positive regulation of tumor necrosis factor superfamily cytokine production (GO:1903557)	92	5	0.55	+	9.07	0.000288	0.0137
regulation of symbiosis, encompassing mutualism through parasitism (GO:0043903)	225	12	1.35	+	8.9	1.87e-08	4.27e-06
antigen processing and presentation of exogenous peptide antigen via MHC class I, TAP-dependent (GO:0002479)	76	4	0.46	+	8.78	0.00134	0.0455
positive regulation of interleukin-6 production (GO:0032755)	96	5	0.58	+	8.69	0.000348	0.0161
positive regulation of T cell proliferation (GO:0042102)	98	5	0.59	+	8.51	0.000381	0.0171
positive regulation of leukocyte migration (GO:0002687)	139	7	0.83	+	8.4	2.75e-05	0.00199
T cell receptor signaling pathway (GO:0050852)	180	9	1.08	+	8.34	2.01e-06	0.000226
response to cAMP (GO:0051591)	101	5	0.61	+	8.26	0.000435	0.0186
response to corticosteroid (GO:0031960)	164	8	0.98	+	8.14	9.04e-06	0.00078
antigen processing and presentation of peptide antigen via MHC class I (GO:0002474)	103	5	0.62	+	8.1	0.000474	0.02
regulation of leukocyte migration (GO:0002685)	207	10	1.24	+	8.06	7.18e-07	9.97e-05
regulation of viral process (GO:0050792)	209	10	1.25	+	7.98	7.81e-07	0.000106
response to glucocorticoid (GO:0051384)	147	7	0.88	+	7.94	3.88e-05	0.00264
regulation of viral life cycle (GO:1903900)	147	7	0.88	+	7.94	3.88e-05	0.00263
negative regulation of extrinsic apoptotic signaling pathway (GO:2001237)	105	5	0.63	+	7.94	0.000515	0.0213
regulation of interferon-gamma production (GO:0032649)	105	5	0.63	+	7.94	0.000515	0.0212
positive regulation of T cell activation (GO:0050870)	212	10	1.27	+	7.87	8.84e-07	0.000117
response to reactive oxygen species (GO:0000302)	196	9	1.18	+	7.66	3.92e-06	0.000387
positive regulation of adaptive immune response based on somatic recombination of immune receptors built from immunoglobulin superfamily domains (GO:0002824)	109	5	0.65	+	7.65	0.000606	0.0242
negative regulation of lymphocyte activation (GO:0051250)	153	7	0.92	+	7.63	4.94e-05	0.00321
regulation of cytokine biosynthetic process (GO:0042035)	111	5	0.67	+	7.51	0.000656	0.0259
cellular response to tumor necrosis factor (GO:0071356)	245	11	1.47	+	7.49	3.93e-07	6.03e-05
regulation of tumor necrosis factor superfamily cytokine production (GO:1903555)	156	7	0.94	+	7.48	5.56e-05	0.00352
positive regulation of lymphocyte proliferation (GO:0050671)	135	6	0.81	+	7.41	0.000202	0.0104
response to tumor necrosis factor (GO:0034612)	271	12	1.62	+	7.39	1.31e-07	2.4e-05
cell chemotaxis (GO:0060326)	204	9	1.22	+	7.36	5.36e-06	0.000509
positive regulation of mononuclear cell proliferation (GO:0032946)	136	6	0.82	+	7.36	0.00021	0.0107
regulation of smooth muscle cell proliferation (GO:0048660)	136	6	0.82	+	7.36	0.00021	0.0106
negative regulation of leukocyte activation (GO:0002695)	182	8	1.09	+	7.33	1.86e-05	0.00144
myeloid cell differentiation (GO:0030099)	228	10	1.37	+	7.32	1.66e-06	0.000191
positive regulation of adaptive immune response (GO:0002821)	114	5	0.68	+	7.32	0.000737	0.0284
leukocyte differentiation (GO:0002521)	345	15	2.07	+	7.25	4.05e-09	1.1e-06
positive regulation of leukocyte cell-cell adhesion (GO:1903039)	231	10	1.38	+	7.22	1.86e-06	0.00021
positive regulation of I-kappaB kinase/NF-kappaB signaling (GO:0043123)	187	8	1.12	+	7.14	2.25e-05	0.00165
positive regulation of chemotaxis (GO:0050921)	141	6	0.85	+	7.1	0.000253	0.0123
positive regulation of leukocyte proliferation (GO:0070665)	142	6	0.85	+	7.05	0.000262	0.0127
regulation of leukocyte chemotaxis (GO:0002688)	119	5	0.71	+	7.01	0.000887	0.0332
response to estradiol (GO:0032355)	143	6	0.86	+	7	0.000272	0.0132
negative regulation of hemopoiesis (GO:1903707)	143	6	0.86	+	7	0.000272	0.0131
regulation of RNA splicing (GO:0043484)	145	6	0.87	+	6.9	0.000292	0.0138
positive regulation of cytokine production (GO:0001819)	462	19	2.77	+	6.86	7.11e-11	2.64e-08
regulation of hemopoiesis (GO:1903706)	468	19	2.81	+	6.77	8.78e-11	3.18e-08
negative regulation of binding (GO:0051100)	173	7	1.04	+	6.75	0.000104	0.00587
response to calcium ion (GO:0051592)	152	6	0.91	+	6.58	0.000373	0.0168
negative regulation of cell activation (GO:0050866)	203	8	1.22	+	6.57	3.94e-05	0.00267
regulation of T cell activation (GO:0050863)	331	13	1.98	+	6.55	1.46e-07	2.58e-05
regulation of tumor necrosis factor production (GO:0032680)	153	6	0.92	+	6.54	0.000385	0.0171
platelet degranulation (GO:0002576)	128	5	0.77	+	6.52	0.00121	0.0422
regulation of leukocyte differentiation (GO:1902105)	284	11	1.7	+	6.46	1.58e-06	0.000186
regulation of leukocyte proliferation (GO:0070663)	233	9	1.4	+	6.44	1.49e-05	0.00119
positive regulation of ERK1 and ERK2 cascade (GO:0070374)	210	8	1.26	+	6.35	4.97e-05	0.00321
cellular response to reactive oxygen species (GO:0034614)	133	5	0.8	+	6.27	0.00143	0.0482
lymphocyte differentiation (GO:0030098)	240	9	1.44	+	6.26	1.87e-05	0.00144
cytokine-mediated signaling pathway (GO:0019221)	694	26	4.16	+	6.25	1.1e-13	7e-11
protein stabilization (GO:0050821)	188	7	1.13	+	6.21	0.00017	0.00886
antigen receptor-mediated signaling pathway (GO:0050851)	296	11	1.77	+	6.2	2.33e-06	0.000255
cellular response to oxidative stress (GO:0034599)	243	9	1.46	+	6.18	2.06e-05	0.00156
regulation of cytokine-mediated signaling pathway (GO:0001959)	163	6	0.98	+	6.14	0.000532	0.0216
interaction with host (GO:0051701)	163	6	0.98	+	6.14	0.000532	0.0216
regulation of I-kappaB kinase/NF-kappaB signaling (GO:0043122)	245	9	1.47	+	6.13	2.19e-05	0.00163
regulation of chemotaxis (GO:0050920)	218	8	1.31	+	6.12	6.4e-05	0.00394
regulation of lymphocyte proliferation (GO:0050670)	220	8	1.32	+	6.07	6.81e-05	0.00418
positive regulation of cell-cell adhesion (GO:0022409)	275	10	1.65	+	6.07	8.22e-06	0.000729
positive regulation of leukocyte activation (GO:0002696)	416	15	2.49	+	6.01	4.45e-08	9.6e-06
regulation of mononuclear cell proliferation (GO:0032944)	222	8	1.33	+	6.01	7.24e-05	0.00439
regulation of T cell proliferation (GO:0042129)	167	6	1	+	5.99	0.000602	0.0241
cellular response to cytokine stimulus (GO:0071345)	1031	37	6.18	+	5.99	7.63e-19	1.74e-15
cellular response to inorganic substance (GO:0071241)	224	8	1.34	+	5.96	7.69e-05	0.00458
cellular response to metal ion (GO:0071248)	196	7	1.18	+	5.96	0.000218	0.011
regulation of adaptive immune response (GO:0002819)	171	6	1.03	+	5.85	0.000679	0.0266
positive regulation of cell activation (GO:0050867)	430	15	2.58	+	5.82	6.76e-08	1.35e-05
positive regulation of lymphocyte activation (GO:0051251)	373	13	2.24	+	5.81	5.41e-07	7.78e-05
response to interleukin-1 (GO:0070555)	201	7	1.2	+	5.81	0.000253	0.0123
response to cytokine (GO:0034097)	1121	39	6.72	+	5.8	1.9e-19	1.01e-15
innate immune response (GO:0045087)	777	27	4.66	+	5.8	1.93e-13	1.14e-10
regulation of leukocyte cell-cell adhesion (GO:1903037)	317	11	1.9	+	5.79	4.39e-06	0.000425
leukocyte migration (GO:0050900)	375	13	2.25	+	5.78	5.73e-07	8.17e-05
regulation of response to cytokine stimulus (GO:0060759)	174	6	1.04	+	5.75	0.000741	0.0285
regulation of ERK1 and ERK2 cascade (GO:0070372)	292	10	1.75	+	5.71	1.36e-05	0.00109
regulation of cytokine production (GO:0001817)	734	25	4.4	+	5.68	2.64e-12	1.36e-09
regulation of lymphocyte differentiation (GO:0045619)	177	6	1.06	+	5.65	0.000808	0.0307
positive regulation of binding (GO:0051099)	177	6	1.06	+	5.65	0.000808	0.0306
regulation of lymphocyte activation (GO:0051249)	532	18	3.19	+	5.64	4.64e-09	1.22e-06
inflammatory response (GO:0006954)	512	17	3.07	+	5.54	1.69e-08	3.91e-06
positive regulation of innate immune response (GO:0045089)	212	7	1.27	+	5.51	0.000346	0.0161
positive regulation of immune system process (GO:0002684)	1091	36	6.54	+	5.5	3.39e-17	3.38e-14
regulation of leukocyte activation (GO:0002694)	615	20	3.69	+	5.42	1.14e-09	3.31e-07
negative regulation of cytokine production (GO:0001818)	278	9	1.67	+	5.4	5.67e-05	0.00355
regulation of binding (GO:0051098)	374	12	2.24	+	5.35	3.46e-06	0.000351
defense response to other organism (GO:0098542)	970	31	5.82	+	5.33	1.98e-14	1.31e-11
positive regulation of response to biotic stimulus (GO:0002833)	251	8	1.5	+	5.32	0.000164	0.0086
apoptotic signaling pathway (GO:0097190)	288	9	1.73	+	5.21	7.38e-05	0.00446
lymphocyte activation (GO:0046649)	385	12	2.31	+	5.2	4.61e-06	0.000443
cellular response to chemical stress (GO:0062197)	289	9	1.73	+	5.19	7.57e-05	0.00454
immune response-regulating cell surface receptor signaling pathway (GO:0002768)	483	15	2.9	+	5.18	2.88e-07	4.74e-05
immune response-regulating signaling pathway (GO:0002764)	486	15	2.91	+	5.15	3.11e-07	5.01e-05
activation of immune response (GO:0002253)	521	16	3.12	+	5.12	1.3e-07	2.44e-05
positive regulation of cell migration (GO:0030335)	522	16	3.13	+	5.11	1.33e-07	2.41e-05
response to oxidative stress (GO:0006979)	393	12	2.36	+	5.09	5.64e-06	0.000533
regulation of cell activation (GO:0050865)	656	20	3.93	+	5.09	3.33e-09	9.15e-07
response to other organism (GO:0051707)	1345	41	8.06	+	5.08	1.76e-18	3.12e-15
response to external biotic stimulus (GO:0043207)	1347	41	8.08	+	5.08	1.85e-18	2.69e-15
lymphocyte mediated immunity (GO:0002449)	264	8	1.58	+	5.05	0.000229	0.0114
neutrophil activation (GO:0042119)	495	15	2.97	+	5.05	3.9e-07	6.04e-05
positive regulation of locomotion (GO:0040017)	562	17	3.37	+	5.05	6.27e-08	1.27e-05
granulocyte activation (GO:0036230)	500	15	3	+	5	4.41e-07	6.64e-05
protein complex oligomerization (GO:0051259)	235	7	1.41	+	4.97	0.000627	0.0248
response to biotic stimulus (GO:0009607)	1379	41	8.27	+	4.96	4.19e-18	5.14e-15
adaptive immune response based on somatic recombination of immune receptors built from immunoglobulin superfamily domains (GO:0002460)	272	8	1.63	+	4.91	0.000279	0.0134
positive regulation of immune response (GO:0050778)	749	22	4.49	+	4.9	9.66e-10	2.97e-07
T cell activation (GO:0042110)	239	7	1.43	+	4.89	0.000691	0.0269
positive regulation of cell motility (GO:2000147)	547	16	3.28	+	4.88	2.46e-07	4.08e-05
myeloid leukocyte activation (GO:0002274)	583	17	3.5	+	4.86	1.04e-07	2.01e-05
neutrophil degranulation (GO:0043312)	482	14	2.89	+	4.85	1.59e-06	0.000185
immune response-activating cell surface receptor signaling pathway (GO:0002429)	448	13	2.69	+	4.84	3.86e-06	0.000385
immune response-activating signal transduction (GO:0002757)	448	13	2.69	+	4.84	3.86e-06	0.000383
neutrophil activation involved in immune response (GO:0002283)	486	14	2.91	+	4.81	1.74e-06	0.000199
defense response (GO:0006952)	1369	39	8.21	+	4.75	1.42e-16	1.2e-13
angiogenesis (GO:0001525)	316	9	1.89	+	4.75	0.000146	0.00795
positive regulation of cellular component movement (GO:0051272)	563	16	3.38	+	4.74	3.57e-07	5.59e-05
neutrophil mediated immunity (GO:0002446)	493	14	2.96	+	4.74	2.05e-06	0.000229
leukocyte activation (GO:0045321)	921	26	5.52	+	4.71	5.22e-11	1.99e-08
positive regulation of cell adhesion (GO:0045785)	428	12	2.57	+	4.68	1.3e-05	0.00105
regulation of immune response (GO:0050776)	1143	32	6.85	+	4.67	2.33e-13	1.33e-10
regulation of immune system process (GO:0002682)	1718	48	10.3	+	4.66	2.35e-20	1.88e-16
hemopoiesis (GO:0030097)	574	16	3.44	+	4.65	4.59e-07	6.85e-05
response to virus (GO:0009615)	288	8	1.73	+	4.63	0.000404	0.0178
leukocyte degranulation (GO:0043299)	504	14	3.02	+	4.63	2.63e-06	0.00028
leukocyte mediated immunity (GO:0002443)	762	21	4.57	+	4.6	7.26e-09	1.81e-06
response to inorganic substance (GO:0010035)	545	15	3.27	+	4.59	1.26e-06	0.000157
positive regulation of response to external stimulus (GO:0032103)	509	14	3.05	+	4.59	2.94e-06	0.000306
response to steroid hormone (GO:0048545)	329	9	1.97	+	4.56	0.000196	0.0101
myeloid leukocyte mediated immunity (GO:0002444)	514	14	3.08	+	4.54	3.28e-06	0.000335
cell activation (GO:0001775)	1068	29	6.4	+	4.53	8.11e-12	3.59e-09
myeloid cell activation involved in immune response (GO:0002275)	519	14	3.11	+	4.5	3.65e-06	0.000369
response to toxic substance (GO:0009636)	520	14	3.12	+	4.49	3.73e-06	0.000375
humoral immune response (GO:0006959)	373	10	2.24	+	4.47	0.000101	0.00575
response to metal ion (GO:0010038)	374	10	2.24	+	4.46	0.000103	0.00585
adaptive immune response (GO:0002250)	613	16	3.67	+	4.35	1.07e-06	0.000137
leukocyte activation involved in immune response (GO:0002366)	619	16	3.71	+	4.31	1.21e-06	0.000153
regulation of cell-cell adhesion (GO:0022407)	426	11	2.55	+	4.31	6.24e-05	0.00386
hematopoietic or lymphoid organ development (GO:0048534)	622	16	3.73	+	4.29	1.28e-06	0.000158
cell activation involved in immune response (GO:0002263)	623	16	3.73	+	4.28	1.31e-06	0.00016
negative regulation of immune system process (GO:0002683)	623	16	3.73	+	4.28	1.31e-06	0.000158
immune response (GO:0006955)	1872	48	11.22	+	4.28	7.48e-19	1.99e-15
response to bacterium (GO:0009617)	709	18	4.25	+	4.23	3.15e-07	5.03e-05
regulation of DNA-binding transcription factor activity (GO:0051090)	436	11	2.61	+	4.21	7.63e-05	0.00456
regulation of metal ion transport (GO:0010959)	398	10	2.39	+	4.19	0.000169	0.00881
immune effector process (GO:0002252)	1083	27	6.49	+	4.16	3.14e-10	1.02e-07
response to lipopolysaccharide (GO:0032496)	323	8	1.94	+	4.13	0.00084	0.0315
positive regulation of apoptotic process (GO:0043065)	653	16	3.91	+	4.09	2.37e-06	0.000257
interspecies interaction between organisms (GO:0044419)	2001	49	12	+	4.08	1.79e-18	2.85e-15
regulated exocytosis (GO:0045055)	696	17	4.17	+	4.07	1.16e-06	0.000148
positive regulation of defense response (GO:0031349)	370	9	2.22	+	4.06	0.000453	0.0193
immune system development (GO:0002520)	659	16	3.95	+	4.05	2.66e-06	0.000281
positive regulation of programmed cell death (GO:0043068)	659	16	3.95	+	4.05	2.66e-06	0.000279
regulation of inflammatory response (GO:0050727)	537	13	3.22	+	4.04	2.52e-05	0.00184
positive regulation of cell death (GO:0010942)	711	17	4.26	+	3.99	1.54e-06	0.000182
positive regulation of MAPK cascade (GO:0043410)	544	13	3.26	+	3.99	2.88e-05	0.00206
cellular response to organic cyclic compound (GO:0071407)	550	13	3.3	+	3.94	3.22e-05	0.00226
response to molecule of bacterial origin (GO:0002237)	340	8	2.04	+	3.92	0.00116	0.0409
regulation of MAP kinase activity (GO:0043405)	342	8	2.05	+	3.9	0.0012	0.0419
regulation of epithelial cell proliferation (GO:0050678)	343	8	2.06	+	3.89	0.00122	0.0424
regulation of cation transmembrane transport (GO:1904062)	349	8	2.09	+	3.82	0.00136	0.0462
exocytosis (GO:0006887)	788	18	4.72	+	3.81	1.39e-06	0.000167
regulation of cell adhesion (GO:0030155)	718	16	4.3	+	3.72	7.68e-06	0.000692
positive regulation of intracellular signal transduction (GO:1902533)	1034	23	6.2	+	3.71	6.22e-08	1.27e-05
regulation of response to biotic stimulus (GO:0002831)	408	9	2.45	+	3.68	0.000894	0.0333
secretion by cell (GO:0032940)	1002	22	6.01	+	3.66	1.57e-07	2.72e-05
blood vessel morphogenesis (GO:0048514)	410	9	2.46	+	3.66	0.000924	0.0343
regulation of MAPK cascade (GO:0043408)	729	16	4.37	+	3.66	9.24e-06	0.000793
taxis (GO:0042330)	549	12	3.29	+	3.65	0.000135	0.00738
regulation of cell migration (GO:0030334)	879	19	5.27	+	3.61	1.53e-06	0.000183
symbiotic process (GO:0044403)	883	19	5.29	+	3.59	1.64e-06	0.000189
positive regulation of response to stimulus (GO:0048584)	2458	52	14.74	+	3.53	4.86e-17	4.31e-14
regulation of protein serine/threonine kinase activity (GO:0071900)	522	11	3.13	+	3.52	0.000351	0.0161
regulation of defense response (GO:0031347)	856	18	5.13	+	3.51	4.34e-06	0.000422
export from cell (GO:0140352)	1049	22	6.29	+	3.5	3.38e-07	5.34e-05
apoptotic process (GO:0006915)	909	19	5.45	+	3.49	2.48e-06	0.000268
immune system process (GO:0002376)	2778	58	16.65	+	3.48	4.44e-19	1.42e-15
response to wounding (GO:0009611)	579	12	3.47	+	3.46	0.000218	0.011
response to growth factor (GO:0070848)	531	11	3.18	+	3.46	0.000404	0.0178
response to external stimulus (GO:0009605)	2477	51	14.85	+	3.43	3.46e-16	2.76e-13
positive regulation of transport (GO:0051050)	1021	21	6.12	+	3.43	8.83e-07	0.000117
cellular response to organic substance (GO:0071310)	2400	49	14.39	+	3.41	2.47e-15	1.79e-12
regulation of ion transmembrane transport (GO:0034765)	490	10	2.94	+	3.4	0.000832	0.0313
regulation of cell motility (GO:2000145)	942	19	5.65	+	3.36	4.12e-06	0.000404
chemotaxis (GO:0006935)	547	11	3.28	+	3.35	0.000515	0.0212
positive regulation of cell differentiation (GO:0045597)	1001	20	6	+	3.33	2.57e-06	0.000275
cellular response to growth factor stimulus (GO:0071363)	502	10	3.01	+	3.32	0.000996	0.036
cell-cell adhesion (GO:0098609)	505	10	3.03	+	3.3	0.00104	0.0373
secretion (GO:0046903)	1119	22	6.71	+	3.28	9.79e-07	0.000128
cellular response to chemical stimulus (GO:0070887)	2961	58	17.75	+	3.27	8.91e-18	1.02e-14
negative regulation of catalytic activity (GO:0043086)	820	16	4.92	+	3.25	3.77e-05	0.0026
positive regulation of hydrolase activity (GO:0051345)	770	15	4.62	+	3.25	6.84e-05	0.00418
positive regulation of cell population proliferation (GO:0008284)	925	18	5.55	+	3.25	1.22e-05	0.00101
response to organic cyclic compound (GO:0014070)	930	18	5.58	+	3.23	1.31e-05	0.00106
regulation of locomotion (GO:0040012)	982	19	5.89	+	3.23	7.39e-06	0.000674
actin cytoskeleton organization (GO:0030036)	517	10	3.1	+	3.23	0.00124	0.0424
regulation of response to external stimulus (GO:0032101)	1196	23	7.17	+	3.21	7.76e-07	0.000106
regulation of transmembrane transport (GO:0034762)	575	11	3.45	+	3.19	0.000772	0.0295
regulation of response to stress (GO:0080134)	1625	31	9.74	+	3.18	7e-09	1.77e-06
regulation of cellular response to stress (GO:0080135)	740	14	4.44	+	3.16	0.000163	0.00858
negative regulation of apoptotic process (GO:0043066)	904	17	5.42	+	3.14	3.34e-05	0.00232
negative regulation of cell death (GO:0060548)	1013	19	6.07	+	3.13	1.14e-05	0.000941
positive regulation of signal transduction (GO:0009967)	1709	32	10.25	+	3.12	5.83e-09	1.5e-06
negative regulation of molecular function (GO:0044092)	1178	22	7.06	+	3.12	2.24e-06	0.000249
actin filament-based process (GO:0030029)	590	11	3.54	+	3.11	0.000948	0.0351
negative regulation of cell population proliferation (GO:0008285)	698	13	4.18	+	3.11	0.000328	0.0154
regulation of cellular component movement (GO:0051270)	1027	19	6.16	+	3.09	1.37e-05	0.0011
negative regulation of programmed cell death (GO:0043069)	921	17	5.52	+	3.08	4.2e-05	0.00281
regulation of ion transport (GO:0043269)	705	13	4.23	+	3.08	0.00036	0.0164
positive regulation of catalytic activity (GO:0043085)	1477	27	8.85	+	3.05	1.91e-07	3.28e-05
programmed cell death (GO:0012501)	1040	19	6.23	+	3.05	1.63e-05	0.00128
negative regulation of cell differentiation (GO:0045596)	715	13	4.29	+	3.03	0.00041	0.0179
positive regulation of phosphorus metabolic process (GO:0010562)	1163	21	6.97	+	3.01	6.58e-06	0.000607
positive regulation of phosphate metabolic process (GO:0045937)	1163	21	6.97	+	3.01	6.58e-06	0.000604
cell surface receptor signaling pathway (GO:0007166)	2493	45	14.95	+	3.01	4.15e-12	2.01e-09
positive regulation of molecular function (GO:0044093)	1832	33	10.98	+	3	8.08e-09	1.98e-06
positive regulation of multicellular organismal process (GO:0051240)	1783	32	10.69	+	2.99	1.58e-08	3.72e-06
positive regulation of signaling (GO:0023056)	1951	35	11.7	+	2.99	2.73e-09	7.64e-07
cellular response to hormone stimulus (GO:0032870)	615	11	3.69	+	2.98	0.00131	0.0447
response to stress (GO:0006950)	3635	65	21.79	+	2.98	2.32e-18	3.08e-15
positive regulation of protein phosphorylation (GO:0001934)	1016	18	6.09	+	2.96	4.14e-05	0.00278
cell death (GO:0008219)	1076	19	6.45	+	2.95	2.59e-05	0.00188
regulation of cell death (GO:0010941)	1706	30	10.23	+	2.93	7.84e-08	1.54e-05
regulation of transferase activity (GO:0051338)	1027	18	6.16	+	2.92	4.75e-05	0.00311
positive regulation of cell communication (GO:0010647)	1943	34	11.65	+	2.92	9.18e-09	2.22e-06
negative regulation of developmental process (GO:0051093)	972	17	5.83	+	2.92	8.07e-05	0.00479
regulation of protein kinase activity (GO:0045859)	802	14	4.81	+	2.91	0.000365	0.0166
regulation of apoptotic process (GO:0042981)	1557	27	9.33	+	2.89	5.34e-07	7.74e-05
response to lipid (GO:0033993)	869	15	5.21	+	2.88	0.000251	0.0123
response to organic substance (GO:0010033)	3033	52	18.18	+	2.86	2.57e-13	1.41e-10
regulation of catalytic activity (GO:0050790)	2393	41	14.35	+	2.86	2.75e-10	9.34e-08
positive regulation of developmental process (GO:0051094)	1401	24	8.4	+	2.86	3.18e-06	0.000327
regulation of programmed cell death (GO:0043067)	1579	27	9.47	+	2.85	6.99e-07	9.78e-05
regulation of cell population proliferation (GO:0042127)	1656	28	9.93	+	2.82	5.18e-07	7.58e-05
cell migration (GO:0016477)	957	16	5.74	+	2.79	0.00022	0.011
localization of cell (GO:0051674)	1078	18	6.46	+	2.79	8.75e-05	0.00515
cell motility (GO:0048870)	1078	18	6.46	+	2.79	8.75e-05	0.00513
response to drug (GO:0042493)	1030	17	6.17	+	2.75	0.00016	0.00847
regulation of kinase activity (GO:0043549)	910	15	5.46	+	2.75	0.000406	0.0178
positive regulation of phosphorylation (GO:0042327)	1093	18	6.55	+	2.75	0.000104	0.00586
viral process (GO:0016032)	791	13	4.74	+	2.74	0.00103	0.037
regulation of protein phosphorylation (GO:0001932)	1461	24	8.76	+	2.74	6.43e-06	0.0006
negative regulation of multicellular organismal process (GO:0051241)	1224	20	7.34	+	2.73	4.57e-05	0.00302
response to abiotic stimulus (GO:0009628)	1165	19	6.98	+	2.72	7.43e-05	0.00447
regulation of molecular function (GO:0065009)	3073	50	18.42	+	2.71	6.86e-12	3.22e-09
regulation of hydrolase activity (GO:0051336)	1295	21	7.76	+	2.7	3.21e-05	0.00227
negative regulation of cellular protein metabolic process (GO:0032269)	1051	17	6.3	+	2.7	0.000203	0.0104
regulation of cell differentiation (GO:0045595)	1857	30	11.13	+	2.69	4.78e-07	7.06e-05
negative regulation of protein metabolic process (GO:0051248)	1126	18	6.75	+	2.67	0.00015	0.00805
locomotion (GO:0040011)	1314	21	7.88	+	2.67	3.96e-05	0.00267
regulation of response to stimulus (GO:0048583)	4403	70	26.4	+	2.65	2.35e-17	2.5e-14
cellular response to oxygen-containing compound (GO:1901701)	1080	17	6.47	+	2.63	0.000278	0.0133
anatomical structure formation involved in morphogenesis (GO:0048646)	898	14	5.38	+	2.6	0.00108	0.0384
positive regulation of protein modification process (GO:0031401)	1247	19	7.48	+	2.54	0.000178	0.00921
cell adhesion (GO:0007155)	924	14	5.54	+	2.53	0.00141	0.0478
regulation of intracellular signal transduction (GO:1902531)	1799	27	10.78	+	2.5	7.94e-06	0.000708
regulation of phosphate metabolic process (GO:0019220)	1826	27	10.95	+	2.47	1.04e-05	0.000872
regulation of phosphorus metabolic process (GO:0051174)	1827	27	10.95	+	2.47	1.05e-05	0.000876
positive regulation of cellular protein metabolic process (GO:0032270)	1625	24	9.74	+	2.46	3.62e-05	0.0025
regulation of phosphorylation (GO:0042325)	1630	24	9.77	+	2.46	3.8e-05	0.0026
regulation of developmental process (GO:0050793)	2651	39	15.89	+	2.45	9.41e-08	1.83e-05
regulation of transport (GO:0051049)	1906	28	11.43	+	2.45	7.72e-06	0.000693
response to nitrogen compound (GO:1901698)	1098	16	6.58	+	2.43	0.000961	0.0355
positive regulation of cellular process (GO:0048522)	5725	83	34.32	+	2.42	1.99e-19	7.95e-16
regulation of localization (GO:0032879)	2838	41	17.01	+	2.41	4.86e-08	1.02e-05
regulation of multicellular organismal development (GO:2000026)	2082	30	12.48	+	2.4	6.58e-06	0.000611
positive regulation of protein metabolic process (GO:0051247)	1736	25	10.41	+	2.4	5.33e-05	0.0034
regulation of protein modification process (GO:0031399)	1875	27	11.24	+	2.4	2.33e-05	0.00171
response to chemical (GO:0042221)	4520	65	27.1	+	2.4	1.71e-13	1.05e-10
positive regulation of biological process (GO:0048518)	6278	89	37.64	+	2.36	5.04e-21	8.05e-17
positive regulation of nucleobase-containing compound metabolic process (GO:0045935)	1914	27	11.47	+	2.35	2.91e-05	0.00207
movement of cell or subcellular component (GO:0006928)	1570	22	9.41	+	2.34	0.000221	0.011
positive regulation of cellular metabolic process (GO:0031325)	3405	47	20.41	+	2.3	1.41e-08	3.36e-06
positive regulation of gene expression (GO:0010628)	2038	28	12.22	+	2.29	2.85e-05	0.00205
positive regulation of RNA metabolic process (GO:0051254)	1748	24	10.48	+	2.29	0.000128	0.00712
response to oxygen-containing compound (GO:1901700)	1609	22	9.65	+	2.28	0.00028	0.0134
negative regulation of response to stimulus (GO:0048585)	1836	25	11.01	+	2.27	9.84e-05	0.00563
cellular response to stress (GO:0033554)	1769	24	10.61	+	2.26	0.000148	0.00799
regulation of multicellular organismal process (GO:0051239)	3211	43	19.25	+	2.23	1.56e-07	2.74e-05
positive regulation of nitrogen compound metabolic process (GO:0051173)	3239	43	19.42	+	2.21	1.93e-07	3.27e-05
response to endogenous stimulus (GO:0009719)	1512	20	9.06	+	2.21	0.000796	0.0303
regulation of cellular protein metabolic process (GO:0032268)	2668	35	15.99	+	2.19	5.77e-06	0.000542
regulation of protein metabolic process (GO:0051246)	2845	37	17.06	+	2.17	5.02e-06	0.00048
positive regulation of metabolic process (GO:0009893)	3716	48	22.28	+	2.15	6.02e-08	1.25e-05
signal transduction (GO:0007165)	5146	66	30.85	+	2.14	2.11e-11	8.64e-09
cellular response to stimulus (GO:0051716)	6801	87	40.77	+	2.13	4.72e-17	4.43e-14
positive regulation of biosynthetic process (GO:0009891)	2059	26	12.34	+	2.11	0.000242	0.0119
positive regulation of macromolecule metabolic process (GO:0010604)	3417	43	20.48	+	2.1	1.23e-06	0.000154
regulation of signaling (GO:0023051)	3686	46	22.1	+	2.08	4.12e-07	6.27e-05
regulation of cell communication (GO:0010646)	3646	45	21.86	+	2.06	7.65e-07	0.000105
regulation of signal transduction (GO:0009966)	3160	39	18.94	+	2.06	7.41e-06	0.000672
positive regulation of cellular biosynthetic process (GO:0031328)	2027	25	12.15	+	2.06	0.000673	0.0265
cell communication (GO:0007154)	5610	69	33.63	+	2.05	3.99e-11	1.55e-08
signaling (GO:0023052)	5504	67	33	+	2.03	1.48e-10	5.23e-08
response to stimulus (GO:0050896)	8572	100	51.39	+	1.95	1.6e-18	3.19e-15
negative regulation of nitrogen compound metabolic process (GO:0051172)	2413	28	14.47	+	1.94	0.000624	0.0248
negative regulation of cellular metabolic process (GO:0031324)	2610	30	15.65	+	1.92	0.000376	0.017
negative regulation of cellular process (GO:0048523)	4888	56	29.3	+	1.91	2.02e-07	3.39e-05
negative regulation of macromolecule metabolic process (GO:0010605)	2712	31	16.26	+	1.91	0.000423	0.0184
establishment of localization in cell (GO:0051649)	2387	27	14.31	+	1.89	0.00107	0.0382
negative regulation of metabolic process (GO:0009892)	2976	33	17.84	+	1.85	0.00044	0.0188
negative regulation of biological process (GO:0048519)	5541	61	33.22	+	1.84	1.31e-07	2.43e-05
cellular localization (GO:0051641)	2999	33	17.98	+	1.84	0.000467	0.0198
regulation of biosynthetic process (GO:0009889)	4297	44	25.76	+	1.71	0.000148	0.008
regulation of biological quality (GO:0065008)	4134	42	24.78	+	1.69	0.000287	0.0137
regulation of nucleobase-containing compound metabolic process (GO:0019219)	4065	41	24.37	+	1.68	0.000412	0.018
regulation of macromolecule biosynthetic process (GO:0010556)	4069	41	24.39	+	1.68	0.000417	0.0181
regulation of cellular metabolic process (GO:0031323)	6284	63	37.67	+	1.67	3.07e-06	0.000318
regulation of nitrogen compound metabolic process (GO:0051171)	5891	59	35.32	+	1.67	8.81e-06	0.000768
regulation of cellular biosynthetic process (GO:0031326)	4217	42	25.28	+	1.66	0.00048	0.0202
regulation of primary metabolic process (GO:0080090)	6077	60	36.43	+	1.65	1.08e-05	0.0009
regulation of cellular process (GO:0050794)	11288	110	67.67	+	1.63	6.33e-16	4.81e-13
transport (GO:0006810)	4550	44	27.28	+	1.61	0.000682	0.0267
regulation of macromolecule metabolic process (GO:0060255)	6215	60	37.26	+	1.61	2.08e-05	0.00156
regulation of gene expression (GO:0010468)	4494	43	26.94	+	1.6	0.00098	0.0356
localization (GO:0051179)	5802	55	34.78	+	1.58	0.000124	0.00692
regulation of metabolic process (GO:0019222)	6772	64	40.6	+	1.58	1.99e-05	0.00151
establishment of localization (GO:0051234)	4680	44	28.06	+	1.57	0.00118	0.0412
regulation of biological process (GO:0050789)	11825	111	70.89	+	1.57	9.62e-15	6.67e-12
biological regulation (GO:0065007)	12525	111	75.09	+	1.48	2.16e-12	1.15e-09
cellular process (GO:0009987)	15458	117	92.67	+	1.26	2.8e-08	6.21e-06
biological_process (GO:0008150)	17810	122	106.77	+	1.14	9.49e-06	0.000806
Unclassified (UNCLASSIFIED)	3041	3	18.23	-	0.16	9.49e-06	0.00081
